# Supplementary material for: Comparative meta-analysis of transcriptomic studies in spinal muscular atrophy: comparison between tissues and mouse models
Source: BMC Med Genomics. 2024 Nov 12;17:266. doi: 10.1186/s12920-024-02040-0 (PMC11555813; doi:10.1186/s12920-024-02040-0)
Supplement: Supplementary file 3 — Supplementary Material 3. Data S3. Top5_GO_MF. [file 12920_2024_2040_MOESM3_ESM.xlsx]

## Sheet: Tabelle1
Data set / tissue	GO ID	Description	# Associated genes	pFDR	Boot rank
				(non boot)	(Original rank)
GSE207890	GO:0003779	actin binding	443	2.0*10-7	1 (1)
Smn1δSKM+AFS	GO:0051015	actin filament binding	218	6.2*10-7	2 (2)
vs Ctrl	GO:0005516	calmodulin binding	193	7.0*10-6	3 (3)
Skeletal muscle	GO:0061629	RNA polymerase II-specific DNA-binding transcription factor binding	376	2.2*10-5	4 (4)
	GO:0030695	GTPase regulator activity	387	1.0*10-4	5.5 (8)
GSE207890 Smn1δSKM vs Ctrl	GO:0003779	actin binding	443	2.0*10-7	1 (1)
Skeletal muscle	GO:0005516	calmodulin binding	193	1.4*10-5	2 (2)
	GO:0051015	actin filament binding	218	6.4*10-5	3 (3)
	GO:0019001	guanyl nucleotide binding	387	2.7*10-4	4 (5)
	GO:0005543	phospholipid binding	304	2.7*10-4	5.5 (7)
GSE10224	GO:0003779	actin binding	337	2.2*10-8	1 (1)
SMA vs Ctrl	GO:0043177	organic acid binding	182	2.2*10-8	2 (2)
Motor neurons	GO:0005509	calcium ion binding	468	2.2*10-8	3 (3)
	GO:0001228	DNA-binding transcription activator activity, RNA polymerase II-specific	431	2.2*10-8	4 (4)
	GO:0001216	DNA-binding transcription activator activity	437	2.2*10-8	5 (5)
GSE10224 transSMA vs Ctrl Motor neurons	GO:0005201	extracellular matrix structural constituent	124	1.02*10-8	1 (1)
	GO:0008514	organic anion transmembrane transporter activity	195	1.02*10-8	2 (2)
	GO:0005509	calcium ion binding	468	1.02*10-8	3.5 (4)
	GO:0005198	structural molecule activity	493	1.02*10-8	3.5 (3)
	GO:0030545	signaling receptor regulator activity	327	1.02*10-8	5.5 (6)
E-MEXP-2428 Spinal cord	GO:0005201	extracellular matrix structural constituent	128	5.8*10-8	1 (1)
	GO:0005178	integrin binding	131	5.8*10-8	2.5 (2)
	GO:0005198	structural molecule activity	470	5.8*10-8	2.5 (3)
	GO:0050839	cell adhesion molecule binding	249	9.3*10-7	4 (5)
	GO:0030020	extracellular matrix structural constituent conferring tensile strength	38	2.6*10-7	5 (4)
GSE154106	GO:0004930	G protein-coupled receptor activity	359	3.1*10-8	1 (1)
Brain	GO:0048018	receptor ligand activity	366	3.1*10-8	2.5 (3)
	GO:0001228	DNA-binding transcription activator activity, RNA polymerase II-specific	488	3.1*10-8	2.5 (2)
	GO:0030546	signaling receptor activator activity	373	3.1*10-8	4.5 (5)
	GO:0001216	DNA-binding transcription activator activity	495	3.1*10-8	4.5 (4)
GSE102204	GO:0005212	structural constituent of eye lens	23	1.0	1 (1)
Brain	GO:0003735	structural constituent of ribosome	157	1.0	2 (2)
	GO:0030169	low-density lipoprotein particle binding	14	1.0	3 (3)
	GO:0097493	structural molecule activity conferring elasticity	24	1.0	4 (7)
	GO:0035173	histone kinase activity	9	1.0	5 (4)
GSE56284 Embryonic stem cell-derived motor neurons	GO:0005148	prolactin receptor binding	21	3.2*10-8	1 (1)
	GO:0022836	gated channel activity	288	3.2*10-8	2 (2)
	GO:0005261	monoatomic cation channel activity	301	3.2*10-8	3 (3)
	GO:0005216	monoatomic ion channel activity	410	3.2*10-8	4 (4)
	GO:0015267	channel activity	465	3.2*10-8	5 (5)
