# Supplementary material for: Comparative meta-analysis of transcriptomic studies in spinal muscular atrophy: comparison between tissues and mouse models
Source: BMC Med Genomics. 2024 Nov 12;17:266. doi: 10.1186/s12920-024-02040-0 (PMC11555813; doi:10.1186/s12920-024-02040-0)
Supplement: Supplementary file 4 — Supplementary Material 4. Data S4. Top5_GO_CC. [file 12920_2024_2040_MOESM4_ESM.xlsx]

## Sheet: Tabelle1
Data set / tissue	GO ID	Description	# Associated genes	pFDR	Boot rank
				(non boot)	(Original rank)
GSE207890	GO:0045121	membrane raft	304	2.9*10-7	2 (2)
Smn1δSKM+AFS	GO:0031252	cell leading edge	416	1.8*10-7	2 (1)
vs Ctrl	GO:0098857	membrane microdomain	305	2.9*10-7	2 (3)
Skeletal muscle	GO:0098858	actin-based cell projection	233	4.1*10-5	4 (4)
	GO:0031253	cell projection membrane	157	5.8*10-5	5 (6)
GSE207890 Smn1δSKM vs Ctrl	GO:0045121	membrane raft	304	3.7*10-6	1.5 (1)
Skeletal muscle	GO:0098857	membrane microdomain	305	3.7*10-6	1.5 (2)
	GO:0031252	cell leading edge	416	3.6*10-6	3 (3)
	GO:0062023	collagen-containing extracellular matrix	390	7.5*10-5	4 (4)
	GO:0150034	distal axon	327	1.9*10-4	5 (7)
GSE10224	GO:0043292	contractile fiber	197	7.7*10-9	1 (1)
SMA vs Ctrl	GO:0030017	sarcomere	166	7.7*10-9	2.5 (3)
Motor neurons	GO:0030016	myofibril	185	7.7*10-9	2.5 (2)
	GO:0005865	striated muscle thin filament	21	7.7*10-9	4 (4)
	GO:0031674	I band	120	7.7*10-9	5 (5)
GSE10224 transSMA vs Ctrl Motor neurons	GO:0062023	collagen-containing extracellular matrix	331	6.3*10-9	1 (1)
	GO:0016324	apical plasma membrane	331	6.3*10-9	2 (2)
	GO:0045177	apical part of cell	423	6.3*10-9	3 (3)
	GO:0031012	extracellular matrix	408	6.3*10-9	4 (4)
	GO:0005604	basement membrane	92	6.3*10-9	6 (5)
E-MEXP-2428 Spinal cord	GO:0062023	collagen-containing extracellular matrix	334	1.9*10-8	1 (1)
	GO:0031012	extracellular matrix	433	1.9*10-8	2.5 (2)
	GO:0030312	external encapsulating structure	435	1.9*10-8	2.5 (3)
	GO:0005604	basement membrane	99	1.9*10-8	4.5 (4)
	GO:0005581	collagen trimer	69	1.9*10-8	4.5 (5)
GSE154106	GO:0016442	RISC complex	98	1.4*10-7	1 (1)
Brain	GO:0031332	RNAi effector complex	98	1.4*10-7	2 (2)
	GO:0005681	spliceosomal complex	275	1.4*10-7	4 (5)
	GO:0098800	inner mitochondrial membrane protein complex	192	2.4*10-7	4 (3)
	GO:0098798	mitochondrial protein-containing complex	129	1.4*10-7	4 (4)
GSE102204	GO:0000793	condensed chromosome	155	0.51	1 (5)
Brain	GO:0000775	chromosome, centromeric region	163	0.38	2 (4)
	GO:0044391	ribosomal subunit	242	0.38	3 (2)
	GO:0098798	mitochondrial protein-containing complex	184	0.38	4 (6)
	GO:0000779	condensed chromosome, centromeric region	21	0.38	5.5 (3)
GSE56284 Embryonic stem cell-derived motor neurons	GO:0099634	postsynaptic specialization membrane	152	4.4*10-9	1.5 (1)
	GO:0045211	postsynaptic membrane	351	4.4*10-9	1.5 (2)
	GO:0099572	postsynaptic specialization	114	4.4*10-9	3 (5)
	GO:0060076	excitatory synapse	440	4.4*10-9	4.5 (3)
	GO:0098984	neuron to neuron synapse	98	4.4*10-9	4.5 (6)
