# Supplementary material for: Comparative meta-analysis of transcriptomic studies in spinal muscular atrophy: comparison between tissues and mouse models
Source: BMC Med Genomics. 2024 Nov 12;17:266. doi: 10.1186/s12920-024-02040-0 (PMC11555813; doi:10.1186/s12920-024-02040-0)
Supplement: Supplementary file 5 — Supplementary Material 5. Data S5. Top5_KEGG. [file 12920_2024_2040_MOESM5_ESM.xlsx]

## Sheet: Sheet1
Dataset	KEGG ID	Term	p-value	pFDR	OriginalRank	Bootrank
GSE207890_AFS Skeletal muscle	mmu04010	MAPK signaling pathway	2.72022e-07	9.41197e-05	1	1
	mmu05206	MicroRNAs in cancer	1.07369e-06	0.000132467	2	2.5
	mmu04015	Rap1 signaling pathway	1.14856e-06	0.000132467	3	2.5
	mmu04066	HIF-1 signaling pathway	1.02154e-05	0.000883633	4	4
	mmu04144	Endocytosis	3.25315e-05	0.00206162	5	5
GSE207890_noAFS Skeletal muscle	mmu05168	Herpes simplex virus 1 infection	3.54487e-09	8.31997e-07	1	2
	mmu04015	Rap1 signaling pathway	4.80923e-09	8.31997e-07	2	1
	mmu05320	Autoimmune thyroid disease	7.30084e-07	8.4203e-05	3	3
	mmu04940	Type I diabetes mellitus	3.72943e-06	0.000321938	4	6
	mmu05206	MicroRNAs in cancer	4.8356e-06	0.000321938	5	4
GSE10224_CtrlvsSMA Motor neurons	mmu04814	Motor proteins	1e-10	6.9e-09	1	1
	mmu04151	PI3K-Akt signaling pathway	1e-10	6.9e-09	2	2
	mmu04020	Calcium signaling pathway	1e-10	6.9e-09	3	3
	mmu05200	Pathways in cancer	1e-10	6.9e-09	4	4
	mmu05171	Coronavirus disease - COVID-19	1e-10	6.9e-09	5	5
GSE10224_CtrlvstransSMA Motor neurons	mmu04974	Protein digestion and absorption	1e-10	8.625e-09	1	1
	mmu04151	PI3K-Akt signaling pathway	1e-10	8.625e-09	2	2
	mmu05165	Human papillomavirus infection	1e-10	8.625e-09	3	3
	mmu05200	Pathways in cancer	1e-10	8.625e-09	4	4
	mmu04510	Focal adhesion	5.01503e-10	3.46037e-08	5	5
E-MEXP-2428 Spinal cord	mmu04974	Protein digestion and absorption	1e-10	3.45e-08	1	1
	mmu04512	ECM-receptor interaction	1.10652e-07	1.88068e-05	2	2
	mmu04510	Focal adhesion	1.63537e-07	1.88068e-05	3	3
	mmu04927	Cortisol synthesis and secretion	1.21888e-06	0.000105128	4	4
	mmu00140	Steroid hormone biosynthesis	1.81077e-05	0.0011909	5	5.5
GSE154106 Brain	mmu04080	Neuroactive ligand-receptor interaction	1e-10	1.16e-08	1	2
	mmu05206	MicroRNAs in cancer	1e-10	1.16e-08	2	2
	mmu03040	Spliceosome	1e-10	1.16e-08	3	2
	mmu00190	Oxidative phosphorylation	7.43889e-08	6.47184e-06	4	4
	mmu05208	Chemical carcinogenesis - reactive oxygen species	6.47972e-07	4.50988e-05	5	5.5
GSE102204 Brain	mmu00400	Phenylalanine, tyrosine and tryptophan biosynthesis	0.00525639	1	1	12
	mmu03010	Ribosome	0.00854277	1	2	1
	mmu04110	Cell cycle	0.0145934	1	3	2
	mmu03050	Proteasome	0.0162164	1	4	4
	mmu03266	Virion - Herpesvirus	0.0261729	1	5	9
GSE56284 Embryonic stem cell-derived motor neurons	mmu04360	Axon guidance	1e-10	3.47e-08	1	1.5
	mmu04080	Neuroactive ligand-receptor interaction	5.60594e-10	8.39837e-08	2	1.5
	mmu04723	Retrograde endocannabinoid signaling	7.26084e-10	8.39837e-08	3	3
	mmu05033	Nicotine addiction	1.04973e-07	8.57373e-06	4	4
	mmu04024	cAMP signaling pathway	1.23541e-07	8.57373e-06	5	5
