# Supplementary material for: Comparative meta-analysis of transcriptomic studies in spinal muscular atrophy: comparison between tissues and mouse models
Source: BMC Med Genomics. 2024 Nov 12;17:266. doi: 10.1186/s12920-024-02040-0 (PMC11555813; doi:10.1186/s12920-024-02040-0)
Supplement: Supplementary file 6 — Supplementary Material 6. Data S6. Top5_Reactome. [file 12920_2024_2040_MOESM6_ESM.xlsx]

## Sheet: Sheet1
Dataset	Reactome ID	Term	p-value	pFDR	OriginalRank	Bootrank
GSE207890_AFS Skeletal muscle	R-MMU-9006934	Signaling by Receptor Tyrosine Kinases	5.86254e-07	0.000653673	1	1
	R-MMU-190861	Gap junction assembly	3.82828e-06	0.00168992	2	2
	R-MMU-1266738	Developmental Biology	6.03605e-06	0.00168992	3	3
	R-MMU-109582	Hemostasis	6.06251e-06	0.00168992	4	5
	R-MMU-216083	Integrin cell surface interactions	1.49084e-05	0.00327293	5	4
GSE207890_noAFS Skeletal muscle	R-MMU-198933	Immunoregulatory interactions between a Lymphoid and a non-Lymphoid cell	3.47575e-08	3.87546e-05	1	1
	R-MMU-9006934	Signaling by Receptor Tyrosine Kinases	4.4975e-06	0.00250736	2	2
	R-MMU-72163	mRNA Splicing - Major Pathway	1.40416e-05	0.00425875	3	3
	R-MMU-72203	Processing of Capped Intron-Containing Pre-mRNA	1.53509e-05	0.00425875	4	4
	R-MMU-109582	Hemostasis	1.90975e-05	0.00425875	5	5
GSE10224_WTvsSMA Motor neurons	R-MMU-390522	Striated Muscle Contraction	3.43333e-08	2.69123e-08	1	1
	R-MMU-397014	Muscle contraction	3.43333e-08	2.69123e-08	2	2
	R-MMU-9006934	Signaling by Receptor Tyrosine Kinases	3.43333e-08	2.69123e-08	3	3
	R-MMU-109582	Hemostasis	1.90812e-06	1.49569e-06	4	6
	R-MMU-1266738	Developmental Biology	1.90812e-06	1.49569e-06	5	5
GSE10224_WTvstransSMA Motor neurons	R-MMU-1474244	Extracellular matrix organization	1e-10	3.54245e-08	1	1
	R-MMU-9006934	Signaling by Receptor Tyrosine Kinases	1e-10	3.54245e-08	2	2.5
	R-MMU-109582	Hemostasis	1.03178e-10	3.54245e-08	3	4
	R-MMU-556833	Metabolism of lipids	1.36576e-09	3.51682e-07	4	5
	R-MMU-372790	Signaling by GPCR	1.85943e-09	3.83042e-07	5	6
E-MEXP-2428 Spinal cord	R-MMU-1474244	Extracellular matrix organization	1e-10	2.034e-08	1	1
	R-MMU-216083	Integrin cell surface interactions	1e-10	2.034e-08	2	2
	R-MMU-1474290	Collagen formation	1e-10	2.034e-08	3	3
	R-MMU-1650814	Collagen biosynthesis and modifying enzymes	1e-10	2.034e-08	4	4
	R-MMU-1474228	Degradation of the extracellular matrix	1e-10	2.034e-08	5	5
GSE154106 Brain	R-MMU-500792	GPCR ligand binding	1e-10	1.54e-08	1	1
	R-MMU-72172	mRNA Splicing	1e-10	1.54e-08	2	2
	R-MMU-72163	mRNA Splicing - Major Pathway	1e-10	1.54e-08	3	3.5
	R-MMU-373076	Class A/1 (Rhodopsin-like receptors)	1e-10	1.54e-08	4	3.5
	R-MMU-72203	Processing of Capped Intron-Containing Pre-mRNA	1e-10	1.54e-08	5	5
GSE102204 Brain	R-MMU-69278	Cell Cycle, Mitotic	5.58223e-05	0.0566597	1	2
	R-MMU-69620	Cell Cycle Checkpoints	0.000546127	0.27716	2	3
	R-MMU-2555396	Mitotic Metaphase and Anaphase	0.00141144	0.329054	3	9
	R-MMU-2467813	Separation of Sister Chromatids	0.00143789	0.329054	4	6
	R-MMU-68882	Mitotic Anaphase	0.00179644	0.329054	5	10
GSE56284 Embryonic stem cell-derived motor neurons	R-MMU-112316	Neuronal System	1e-10	1.56714e-08	1	1
	R-MMU-6794362	Protein-protein interactions at synapses	1e-10	1.56714e-08	2	2
	R-MMU-112315	Transmission across Chemical Synapses	1e-10	1.56714e-08	3	3
	R-MMU-6791226	Major pathway of rRNA processing in the nucleolus and cytosol	1e-10	1.56714e-08	4	4
	R-MMU-72312	rRNA processing	1e-10	1.56714e-08	5	5
