# Supplementary material for: Comparative meta-analysis of transcriptomic studies in spinal muscular atrophy: comparison between tissues and mouse models
Source: BMC Med Genomics. 2024 Nov 12;17:266. doi: 10.1186/s12920-024-02040-0 (PMC11555813; doi:10.1186/s12920-024-02040-0)
Supplement: Supplementary file 7 — Supplementary Material 7. Data S7. DEG. [file 12920_2024_2040_MOESM7_ESM.xlsx]

## Sheet: GSE207890_Smn1deltaSKM_AFS_vs_C
GeneID	EnsemblID	EntrezID	pvalue	padj	logfc	meanc	meanSMA
Apoa1	ENSMUST00000132155	11806	4.59249e-15	2.56357e-10	-2.88229	7.65993	4.77764
			1.27524e-14	3.42617e-10	-2.83837	7.65993	4.82156
Havcr1	ENSMUST00000109223	171283	1.84133e-14	3.42617e-10	-2.77999	7.65993	4.87994
1700057K13Rik	ENSMUST00000027884	73435	2.95241e-14	4.12017e-10	-2.75345	7.65993	4.90648
Gm5567	ENSMUST00000061740	434008	4.14371e-14	4.62612e-10	-2.74243	7.65993	4.9175
Ercc5		22592	7.323e-14	6.81295e-10	-2.37006	7.65993	5.28988
Sh3bgrl2	ENSMUST00000113215	212531	1.02555e-13	8.17821e-10	-2.85796	7.65993	4.80197
			2.18059e-13	1.33271e-09	-2.28982	7.65993	5.37011
			2.18351e-13	1.33271e-09	-2.29396	7.65993	5.36597
Gm13807	ENSMUST00000137073	639658	2.57489e-13	1.33271e-09	-2.35936	7.65993	5.30057
			2.62622e-13	1.33271e-09	-2.73673	7.65993	4.9232
Ribc2	ENSMUST00000023067	67747	3.44318e-13	1.37804e-09	-2.3984	7.65993	5.26153
			3.60446e-13	1.37804e-09	-2.59485	7.65993	5.06508
			3.6761e-13	1.37804e-09	-2.66454	7.65993	4.99539
Lef1	ENSMUST00000029611	16842	3.70301e-13	1.37804e-09	-2.61794	7.65993	5.04199
Myl7	ENSMUST00000102921	17898	4.47161e-13	1.56006e-09	-2.77861	7.65993	4.88132
			5.30176e-13	1.73176e-09	-2.5938	7.65993	5.06613
Mical2	ENSMUST00000106647	320878	5.65155e-13	1.73176e-09	-2.61841	7.65993	5.04152
Aifm3	ENSMUST00000134952	72168	5.89446e-13	1.73176e-09	-2.41481	7.65993	5.24512
Gm14137	ENSMUST00000069711	623781	7.26961e-13	2.02898e-09	-2.61407	7.65993	5.04586
Slc6a18	ENSMUST00000022105	22598	9.05093e-13	2.40587e-09	-2.51613	7.65993	5.1438
Ldlrad1	ENSMUST00000094916	546840	1.03989e-12	2.52393e-09	-2.5606	7.65993	5.09933
Whrn		73750	1.07439e-12	2.52393e-09	-2.17757	7.65993	5.48236
Ptges	ENSMUST00000113591	64292	1.08515e-12	2.52393e-09	-2.80608	7.65993	4.85386
			1.42707e-12	3.18642e-09	-2.42187	7.65993	5.23806
Csf2	ENSMUST00000019060	12981	1.5369e-12	3.29967e-09	-2.76747	7.65993	4.89246
4931407G18Rik	ENSMUST00000008051	70977	1.66466e-12	3.44159e-09	-2.51851	7.65993	5.14142
1700011E24Rik	ENSMUST00000040609	75467	2.12094e-12	3.98873e-09	-2.44491	7.65993	5.21502
Cldn20	ENSMUST00000168560	621628	2.1394e-12	3.98873e-09	-2.73183	7.65993	4.9281
Fam38b	ENSMUST00000047480	667742	2.14367e-12	3.98873e-09	-2.39866	7.65993	5.26127
			2.42311e-12	4.36324e-09	-2.69708	7.65993	4.96285
Il1f10	ENSMUST00000058056	215274	2.75068e-12	4.7983e-09	-2.50875	7.65993	5.15118
			4.43149e-12	7.41819e-09	-2.55593	7.65993	5.104
			4.51835e-12	7.41819e-09	-2.15421	7.65993	5.50572
Wnt8b	ENSMUST00000041163	22423	5.71558e-12	9.11569e-09	-1.88221	7.65993	5.77772
Rgs14	ENSMUST00000135851	51791	6.54997e-12	1.01563e-08	-2.58007	7.65993	5.07986
Fbln1	ENSMUST00000109432	14114	6.8792e-12	1.03785e-08	-2.43692	7.65993	5.22301
Adcy10	ENSMUST00000111437	271639	7.53196e-12	1.09569e-08	-2.43752	7.65993	5.22241
Disc1	ENSMUST00000118942	244667	7.74787e-12	1.09569e-08	-1.98065	7.65993	5.67928
	ENSMUST00000103266		7.85144e-12	1.09569e-08	-2.45886	7.65993	5.20107
			8.49403e-12	1.15645e-08	-2.23096	7.65993	5.42897
			9.24095e-12	1.22819e-08	-2.25175	7.65993	5.40818
Rsph6a	ENSMUST00000035521	83434	9.65692e-12	1.25363e-08	-2.55715	7.65993	5.10278
Chmp5	ENSMUST00000030128	76959	1.01796e-11	1.26896e-08	-1.87263	9.49997	7.62733
Ccr8	ENSMUST00000048777	12776	1.02297e-11	1.26896e-08	-2.41967	7.65993	5.24026
			1.04772e-11	1.27141e-08	-2.49551	7.65993	5.16442
Gm9776		328309	1.07294e-11	1.27432e-08	-2.24035	7.65993	5.41958
4930404H24Rik	ENSMUST00000109783	78151	1.14825e-11	1.33534e-08	-2.27195	7.65993	5.38798
Olfr519	ENSMUST00000084752	277935	1.3259e-11	1.51047e-08	-2.26896	7.65993	5.39097
	ENSMUST00000124404		1.38107e-11	1.54185e-08	-2.27387	7.65993	5.38606
			1.6648e-11	1.82218e-08	-2.49626	7.65993	5.16367
			1.86446e-11	2.00147e-08	-2.46314	7.65993	5.19679
			2.11065e-11	2.223e-08	-2.50525	7.65993	5.15468
			2.25541e-11	2.33147e-08	-2.50459	7.65993	5.15534
			2.34399e-11	2.37898e-08	1.97294	5.2839	7.25684
			2.48763e-11	2.47967e-08	-2.33794	7.65993	5.32199
			2.55069e-11	2.49793e-08	-2.62585	7.65993	5.03408
Otp	ENSMUST00000022195	18420	2.85264e-11	2.74547e-08	-2.42918	7.65993	5.23075
			3.07547e-11	2.90976e-08	-2.31802	7.65993	5.34191
Egln2	ENSMUST00000108382	112406	3.43422e-11	3.19503e-08	4.66101	9.49713	14.1581
			3.61263e-11	3.30592e-08	-2.38462	7.65993	5.27531
			3.7389e-11	3.36628e-08	-2.41247	7.65993	5.24746
Gsc2		195333	5.51163e-11	4.88357e-08	-2.09415	7.65993	5.56578
			6.27645e-11	5.47434e-08	-2.15424	7.65993	5.50569
			6.41068e-11	5.5054e-08	2.93439	5.76491	8.69931
Glyatl3	ENSMUST00000166343	435528	8.19705e-11	6.93284e-08	-2.31489	7.65993	5.34504
			9.3486e-11	7.78878e-08	-1.80254	7.65993	5.85739
Acsbg2	ENSMUST00000112954	328845	9.87956e-11	8.1101e-08	-2.35182	7.65993	5.30811
			1.05717e-10	8.52815e-08	-2.58755	7.65993	5.07238
Ifna13	ENSMUST00000072734	230396	1.06944e-10	8.52815e-08	-2.16177	7.65993	5.49816
1700037C18Rik		73261	1.14439e-10	8.9973e-08	-2.45472	7.65993	5.20521
Kif14	ENSMUST00000047817	381293	1.21979e-10	9.45697e-08	-2.601	7.65993	5.05893
			1.5497e-10	1.17602e-07	-2.42042	7.65993	5.23951
A230038B01Rik		319276	1.55901e-10	1.17602e-07	-1.95805	7.65993	5.70188
Wbp7	ENSMUST00000168395	75410	1.6303e-10	1.2134e-07	-1.52288	8.82939	7.30651
			1.72092e-10	1.26399e-07	1.85379	5.03415	6.88794
			1.8723e-10	1.35732e-07	-2.56376	7.65993	5.09617
			1.93591e-10	1.38544e-07	2.81225	5.5001	8.31235
Gm2568		100040044	2.25597e-10	1.59406e-07	-2.4347	7.65993	5.22523
			2.4044e-10	1.67275e-07	-2.0916	7.65993	5.56833
Sap30	ENSMUST00000034022	60406	2.42727e-10	1.67275e-07	4.12498	7.65928	11.7843
			2.71242e-10	1.84646e-07	-2.24805	7.65993	5.41188
			3.87246e-10	2.6044e-07	2.38465	5.40086	7.78551
7030419G21Rik		434378	4.27319e-10	2.83969e-07	2.07136	5.54056	7.61193
4930486L24Rik	ENSMUST00000091569	214639	4.4037e-10	2.88591e-07	2.72531	5.5666	8.29191
			4.44614e-10	2.88591e-07	-2.07324	7.32964	5.25641
Gm5258		383538	4.69457e-10	2.99343e-07	2.7185	5.56428	8.28278
4930485B16Rik		380654	4.71905e-10	2.99343e-07	-2.35087	7.65993	5.30906
Acsm1	ENSMUST00000047929	117147	5.30646e-10	3.32822e-07	-2.57518	7.65993	5.08475
			5.96909e-10	3.69941e-07	3.23422	7.12541	10.3596
			6.03082e-10	3.69941e-07	-1.6228	7.65993	6.03713
Iqsec3	ENSMUST00000051049	243621	6.17644e-10	3.74755e-07	2.59708	7.38417	9.98126
Slc2a12	ENSMUST00000042261	353169	7.38231e-10	4.43105e-07	-2.00506	7.33991	5.33486
			7.46851e-10	4.4351e-07	2.25942	6.64515	8.90457
			8.61761e-10	5.0474e-07	-2.47331	7.65993	5.18662
Styxl1	ENSMUST00000111161	76571	8.68043e-10	5.0474e-07	-2.23681	7.65993	5.42312
			9.23612e-10	5.31499e-07	-1.69824	7.65993	5.96169
Ebf2	ENSMUST00000022637	13592	9.41581e-10	5.31499e-07	-2.31843	7.65993	5.3415
Kif5b	ENSMUST00000170959	16573	9.42627e-10	5.31499e-07	1.7609	5.29781	7.05871
			9.68205e-10	5.40461e-07	-2.15256	7.65993	5.50737
			1.02261e-09	5.65177e-07	-1.6232	7.65993	6.03673
			1.06393e-09	5.8225e-07	-2.23346	7.65993	5.42647
			1.07925e-09	5.84901e-07	1.93483	6.08118	8.01601
4933400C05Rik	ENSMUST00000103076	328019	1.09313e-09	5.86725e-07	2.40306	5.74803	8.15109
Ccdc125	ENSMUST00000057325	76041	1.15575e-09	6.14428e-07	-1.78261	6.99826	5.21564
			1.18961e-09	6.25141e-07	-2.28867	7.65993	5.37126
Gm5918	ENSMUST00000124565	546143	1.1983e-09	6.25141e-07	-1.74869	7.39699	5.64831
Gm1587		380920	1.37393e-09	7.10132e-07	-2.24799	7.65993	5.41194
Atf3	ENSMUST00000027941	11910	1.44621e-09	7.4063e-07	4.14468	8.31909	12.4638
			1.46937e-09	7.45651e-07	1.71515	5.2698	6.98496
Gm826	ENSMUST00000109475	329554	1.60327e-09	8.06271e-07	-2.1786	7.65993	5.48133
Mcl1	ENSMUST00000037947	17210	1.63625e-09	8.15508e-07	2.56694	6.69121	9.25815
			1.71087e-09	8.45155e-07	2.45131	5.6416	8.09291
Setd5	ENSMUST00000113157	72895	1.87524e-09	9.18227e-07	-2.20046	7.41613	5.21567
			2.08948e-09	1.01424e-06	1.82421	6.70892	8.53313
Igsf10	ENSMUST00000039419	242050	2.47625e-09	1.19161e-06	-2.3378	7.65993	5.32213
			2.75896e-09	1.31631e-06	2.14385	5.34653	7.49038
			2.79296e-09	1.32123e-06	3.09339	5.56176	8.65515
Tsku		244152	3.21418e-09	1.50032e-06	2.08432	5.51088	7.5952
			3.22527e-09	1.50032e-06	-2.21766	7.65993	5.44227
			3.3342e-09	1.53817e-06	3.85607	5.72683	9.58291
			3.44356e-09	1.57417e-06	-2.59224	8.53903	5.94679
			3.46864e-09	1.57417e-06	1.52852	5.24646	6.77498
			3.60011e-09	1.62066e-06	-1.44743	7.65993	6.2125
			3.651e-09	1.63042e-06	-2.53446	7.65993	5.12547
Ccl27a	ENSMUST00000108032	20301	3.81864e-09	1.68368e-06	1.95563	6.13797	8.0936
Olfr1145	ENSMUST00000090707	258317	3.83059e-09	1.68368e-06	-2.70134	7.65993	4.95859
Tuba1c	ENSMUST00000058914	22146	4.22459e-09	1.84235e-06	3.21339	9.16622	12.3796
			4.74741e-09	2.0543e-06	1.93124	5.2434	7.17464
Golm1	ENSMUST00000095739	105348	4.8905e-09	2.09995e-06	-3.07398	9.10026	6.02628
Azin1	ENSMUST00000129589	54375	5.04395e-09	2.1493e-06	2.6503	5.55223	8.20253
			5.11428e-09	2.16276e-06	1.45345	4.91444	6.3679
H60b	ENSMUST00000105522	667281	5.32259e-09	2.21747e-06	-2.16616	7.56708	5.40092
			5.32311e-09	2.21747e-06	-2.15558	7.65993	5.50435
			5.39025e-09	2.22881e-06	1.72274	8.82966	10.5524
Kng1	ENSMUST00000115346	16644	5.52882e-09	2.25462e-06	-1.82616	7.65993	5.83377
			5.53345e-09	2.25462e-06	2.41475	5.32093	7.73569
Ifnab	ENSMUST00000105146	15974	6.05939e-09	2.45102e-06	-1.51315	7.65993	6.14678
			6.53698e-09	2.61393e-06	-2.58897	7.65993	5.07096
			6.55579e-09	2.61393e-06	1.09552	6.68106	7.77658
			6.6431e-09	2.62996e-06	1.40089	9.34649	10.7474
Pak7	ENSMUST00000143329	241656	6.69253e-09	2.63087e-06	1.58046	4.94347	6.52393
			6.90273e-09	2.69452e-06	-2.36759	7.65993	5.29234
Cops4	ENSMUST00000123559	26891	7.04054e-09	2.72924e-06	-1.83994	10.0707	8.23081
Gpbar1	ENSMUST00000077985	227289	7.22338e-09	2.7808e-06	2.89366	7.29474	10.1884
Ddi2	ENSMUST00000105782	68817	7.5011e-09	2.86794e-06	-1.99386	9.4413	7.44744
Zbtb42	ENSMUST00000037962	382639	8.47345e-09	3.21718e-06	2.03357	5.66771	7.70128
			8.52982e-09	3.21718e-06	2.0644	7.43992	9.50432
Myef2	ENSMUST00000152367	17876	8.65382e-09	3.24205e-06	1.60075	5.29727	6.89802
Panx2	ENSMUST00000096304	406218	8.83127e-09	3.28647e-06	-2.36739	7.65993	5.29254
D230037D09Rik		320351	8.94784e-09	3.3078e-06	2.60004	7.65894	10.259
			9.15143e-09	3.3608e-06	1.30829	6.00826	7.31655
			9.24063e-09	3.37138e-06	1.8677	6.12937	7.99706
Dlx5	ENSMUST00000052609	13395	9.88484e-09	3.583e-06	-1.9403	7.65993	5.71963
Tecr	ENSMUST00000163837	106529	1.1337e-08	4.08284e-06	-2.18069	14.0878	11.9071
Gm5737		436008	1.14908e-08	4.11173e-06	-1.82373	7.65993	5.8362
Mafk	ENSMUST00000110836	17135	1.18163e-08	4.20124e-06	3.59659	6.64292	10.2395
			1.19647e-08	4.22711e-06	2.07546	5.80305	7.87851
Hdac6	ENSMUST00000033501	15185	1.22604e-08	4.29638e-06	2.07443	8.91359	10.988
Arrdc2	ENSMUST00000098656	70807	1.23147e-08	4.29638e-06	-2.66649	9.00056	6.33407
Cadps2		320405	1.28575e-08	4.45787e-06	1.70127	5.39961	7.10087
			1.2948e-08	4.46153e-06	-1.70834	7.57132	5.86298
			1.34003e-08	4.58908e-06	1.34044	6.09572	7.43617
B4galt3	ENSMUST00000111313	57370	1.35082e-08	4.59783e-06	-1.38232	9.48148	8.09916
Tmem184a	ENSMUST00000110832	231832	1.37862e-08	4.664e-06	3.09523	7.67148	10.7667
			1.43324e-08	4.80527e-06	-1.64027	7.65993	6.01966
Rnf183	ENSMUST00000079420	76072	1.4376e-08	4.80527e-06	2.1473	5.4298	7.5771
Gm8221		666661	1.45237e-08	4.82576e-06	-1.73185	7.65993	5.92808
Stat3	ENSMUST00000092671	20848	1.47022e-08	4.85616e-06	2.12834	9.80135	11.9297
			1.51623e-08	4.97867e-06	3.96689	5.99088	9.95777
A230045G11Rik		624086	1.5634e-08	5.08933e-06	3.00623	7.10675	10.113
			1.56816e-08	5.08933e-06	2.02546	7.61918	9.64464
Mtss1	ENSMUST00000080371	211401	1.58845e-08	5.12538e-06	1.46042	5.37374	6.83416
Hhipl1	ENSMUST00000021685	214305	1.60111e-08	5.13652e-06	-2.21513	7.65993	5.44481
Specc1l	ENSMUST00000105421	74392	1.61182e-08	5.14134e-06	1.69739	6.5923	8.28968
Kpna1		16646	1.6612e-08	5.26875e-06	-2.11092	10.4543	8.34337
			1.70901e-08	5.3655e-06	1.47123	5.39647	6.8677
Chka	ENSMUST00000139655	12660	1.71093e-08	5.3655e-06	2.19169	4.75674	6.94843
Cyp2u1		71519	1.72121e-08	5.36757e-06	3.15582	7.81603	10.9718
Lrfn4	ENSMUST00000053597	225875	1.73248e-08	5.37271e-06	-2.07271	7.65993	5.58722
B3gat2	ENSMUST00000140583	280645	1.796e-08	5.53892e-06	1.1887	4.74991	5.93861
Tmem213	ENSMUST00000031851	77522	1.81249e-08	5.55906e-06	1.77752	5.09624	6.87376
			1.8401e-08	5.6129e-06	2.99683	6.20005	9.19688
			1.86183e-08	5.64834e-06	1.67353	6.33139	8.00492
			1.9012e-08	5.73658e-06	-1.10899	6.52836	5.41937
	ENSMUST00000133015		1.98616e-08	5.96073e-06	-1.55837	7.65993	6.10156
B4galt5	ENSMUST00000109221	56336	2.00957e-08	5.99873e-06	2.35384	6.93695	9.29079
Gm13308	ENSMUST00000108027	621580	2.0623e-08	6.11064e-06	1.78237	6.07381	7.85619
Rpl10l	ENSMUST00000081908	238217	2.07099e-08	6.11064e-06	1.61218	5.28116	6.89334
			2.0799e-08	6.11064e-06	2.09541	6.16173	8.25715
Gm10532		100038353	2.11222e-08	6.17311e-06	-2.54197	7.65993	5.11796
			2.22137e-08	6.45829e-06	1.09182	5.0922	6.18402
Hoxb6	ENSMUST00000173432	15414	2.24984e-08	6.50717e-06	-2.12272	7.65993	5.53721
Aldh1b1	ENSMUST00000044384	72535	2.38703e-08	6.86838e-06	-1.96545	7.65993	5.69448
Olfr531	ENSMUST00000080153	258955	2.49269e-08	7.12562e-06	-2.3032	7.65993	5.35673
			2.50196e-08	7.12562e-06	-2.19493	7.65993	5.465
Ddi2		68817	2.52631e-08	7.15843e-06	-1.97997	8.84569	6.86572
Trpv2	ENSMUST00000151195	22368	2.54267e-08	7.16841e-06	2.18199	5.49244	7.67443
Eno4	ENSMUST00000165934	226265	2.6646e-08	7.45138e-06	1.16427	4.85835	6.02262
Zfhx3	ENSMUST00000043896	11906	2.68011e-08	7.45138e-06	-2.40172	8.30925	5.90753
Dio3os		353504	2.68309e-08	7.45138e-06	-1.7962	8.08664	6.29045
			2.73718e-08	7.56398e-06	1.61425	5.01207	6.62632
Acvr1b		11479	2.7525e-08	7.56882e-06	-2.07291	8.36954	6.29663
Krt36	ENSMUST00000107416	16673	2.82409e-08	7.72462e-06	1.58384	4.95214	6.53598
Pdcd1	ENSMUST00000027507	18566	2.83683e-08	7.72462e-06	-2.34455	7.65993	5.31538
Ankrd60	ENSMUST00000029022	70065	2.93519e-08	7.95366e-06	1.26959	6.09186	7.36145
Trib1	ENSMUST00000067543	211770	2.96757e-08	8.00254e-06	3.37331	7.36982	10.7431
Kiss1	ENSMUST00000007433	280287	2.98575e-08	8.01285e-06	-1.68007	7.65993	5.97986
Pxk	ENSMUST00000112689	218699	3.0267e-08	8.0839e-06	-1.39146	6.44763	5.05617
Cpeb4	ENSMUST00000020543	67579	3.10773e-08	8.20591e-06	1.91794	8.59077	10.5087
2010300C02Rik	ENSMUST00000061505	72097	3.11951e-08	8.20591e-06	1.22337	4.89254	6.11591
			3.12396e-08	8.20591e-06	2.02625	7.79079	9.81704
A830021M18Rik		223483	3.13119e-08	8.20591e-06	1.58442	6.64083	8.22525
Peli3	ENSMUST00000025834	240518	3.15923e-08	8.24071e-06	-1.93545	7.65993	5.72449
Zdhhc8	ENSMUST00000076957	27801	3.35947e-08	8.72227e-06	-1.82675	7.23869	5.41194
			3.37859e-08	8.73131e-06	1.35131	4.95395	6.30527
Xrcc5	ENSMUST00000027379	22596	3.50737e-08	9.02235e-06	-1.41195	8.69487	7.28292
4930430D24Rik	ENSMUST00000089060	194735	3.59063e-08	9.19416e-06	2.93564	5.43127	8.36691
Tuba1c		22146	3.61503e-08	9.21437e-06	3.23536	8.50703	11.7424
Slc39a13	ENSMUST00000073575	68427	3.67051e-08	9.31325e-06	-1.87843	7.56217	5.68374
Grwd1	ENSMUST00000107723	101612	3.7218e-08	9.40066e-06	3.01946	6.32837	9.34782
Fmn1	ENSMUST00000110954	14260	3.79951e-08	9.5537e-06	1.23978	4.97471	6.21449
Loxhd1	ENSMUST00000096547	240411	3.83298e-08	9.59465e-06	1.42108	5.25041	6.67149
			3.86544e-08	9.63272e-06	1.20597	6.42049	7.62646
Clybl	ENSMUST00000110684	69634	4.0016e-08	9.9277e-06	-1.28795	8.59493	7.30698
			4.04275e-08	9.98542e-06	1.99739	6.41146	8.40884
			4.0652e-08	9.99662e-06	1.80321	8.10143	9.90464
1810009N02Rik		69099	4.10145e-08	1.00055e-05	-2.22797	8.31032	6.08235
Adam26b	ENSMUST00000080135	382007	4.10899e-08	1.00055e-05	-1.48884	7.65993	6.1711
1700029G01Rik	ENSMUST00000097891	66938	4.1226e-08	1.00055e-05	1.91399	5.97172	7.88571
			4.16949e-08	1.00755e-05	1.44726	7.54205	8.98931
LOC100503495	ENSMUST00000047020	100503495	4.35498e-08	1.04784e-05	-1.01907	14.2761	13.2571
			4.41075e-08	1.05671e-05	-2.94859	9.86348	6.91489
			4.4859e-08	1.07012e-05	1.51335	10.768	12.2814
Cnpy3	ENSMUST00000121671	72029	4.79345e-08	1.13862e-05	1.43598	4.997	6.43298
Lrrc3	ENSMUST00000057608	237387	4.85242e-08	1.14607e-05	1.66182	7.38633	9.04815
Gli1	ENSMUST00000105252	14632	4.86588e-08	1.14607e-05	1.43816	6.33461	7.77277
Mpped1	ENSMUST00000109469	223726	4.93595e-08	1.15343e-05	1.02294	6.31733	7.34027
			4.93844e-08	1.15343e-05	1.81201	5.25557	7.06758
Prkar1a	ENSMUST00000020932	19084	5.25677e-08	1.22266e-05	2.44525	7.20117	9.64642
			5.30168e-08	1.22799e-05	-2.29184	7.2457	4.95386
Ndufv3	ENSMUST00000046288	78330	5.49688e-08	1.26794e-05	1.86298	5.80958	7.67257
			5.52154e-08	1.26839e-05	1.51165	7.22935	8.741
Diras2	ENSMUST00000057442	68203	5.60534e-08	1.28236e-05	1.78278	5.24074	7.02351
			5.68706e-08	1.29167e-05	-2.27484	7.65993	5.38509
Park2	ENSMUST00000115696	50873	5.6923e-08	1.29167e-05	1.65348	8.40163	10.0551
			5.72559e-08	1.29396e-05	1.1715	5.98277	7.15426
			5.80274e-08	1.30274e-05	1.36413	6.77061	8.13474
			5.81113e-08	1.30274e-05	1.78774	5.95033	7.73807
Eif4ebp3	ENSMUST00000142977	108112	6.02143e-08	1.34449e-05	-1.61106	7.10971	5.49866
			6.07352e-08	1.35072e-05	1.63601	6.28156	7.91757
			6.16416e-08	1.36543e-05	-2.27842	9.00225	6.72384
			6.22218e-08	1.37284e-05	1.66528	9.91163	11.5769
9530091C08Rik		320440	6.32978e-08	1.38891e-05	-1.52419	6.74127	5.21708
Naa25	ENSMUST00000168717	231713	6.3543e-08	1.38891e-05	-2.07042	8.12827	6.05785
1110008P14Rik	ENSMUST00000048792	73737	6.36966e-08	1.38891e-05	-1.65639	10.3057	8.64934
Ksr1	ENSMUST00000108264	16706	6.46657e-08	1.40455e-05	1.10837	10.9877	12.096
Gstm1	ENSMUST00000004140	14862	6.52595e-08	1.41196e-05	-1.86248	9.92852	8.06604
Hbegf	ENSMUST00000025363	15200	6.57493e-08	1.41706e-05	2.91844	9.14399	12.0624
Ppp1r1a	ENSMUST00000023133	58200	6.6247e-08	1.4223e-05	-2.09891	7.36399	5.26508
			6.69737e-08	1.4291e-05	-2.10228	7.50444	5.40216
Sfrp5	ENSMUST00000018966	54612	6.7282e-08	1.4291e-05	2.71198	7.01077	9.72275
			6.7332e-08	1.4291e-05	1.5473	8.91449	10.4618
Nxph3	ENSMUST00000058866	104079	6.83552e-08	1.43492e-05	1.58751	5.95314	7.54065
Tmem8	ENSMUST00000025010	60455	6.83582e-08	1.43492e-05	1.47545	5.15189	6.62735
			6.83771e-08	1.43492e-05	-1.35118	6.37255	5.02137
			6.98128e-08	1.45448e-05	1.77157	5.53426	7.30582
			6.98306e-08	1.45448e-05	-2.65187	9.00956	6.35769
Csrnp1	ENSMUST00000035101	215418	7.15264e-08	1.48427e-05	4.136	5.78248	9.91849
Tfcp2	ENSMUST00000100199	21422	7.28006e-08	1.50511e-05	1.91979	6.17844	8.09823
Espn		56226	7.36633e-08	1.51733e-05	-1.95701	7.65993	5.70292
Dpf2	ENSMUST00000025746	19708	7.49862e-08	1.5389e-05	-1.98701	9.00509	7.01808
			7.64674e-08	1.5584e-05	1.88307	6.57228	8.45536
Pqbp1	ENSMUST00000033497	54633	7.64947e-08	1.5584e-05	-1.90557	7.29429	5.38871
Galr3	ENSMUST00000058004	14429	7.70401e-08	1.56225e-05	2.08297	5.51101	7.59399
			7.72437e-08	1.56225e-05	1.48171	6.15691	7.63862
			7.81002e-08	1.57387e-05	1.28719	8.44483	9.73201
Cnih2	ENSMUST00000025805	12794	7.88507e-08	1.58328e-05	1.95374	6.38403	8.33777
Cdk2ap1	ENSMUST00000031341	13445	7.9697e-08	1.59454e-05	-1.65304	10.3045	8.65148
Gm4613	ENSMUST00000165488	100043732	8.07398e-08	1.60963e-05	-0.961459	12.7175	11.756
Bccip	ENSMUST00000033282	66165	8.29423e-08	1.64766e-05	-1.53956	8.92429	7.38473
Hip1r	ENSMUST00000000939	29816	8.34469e-08	1.6518e-05	1.34433	5.21172	6.55605
Cx3cl1	ENSMUST00000034230	20312	8.41862e-08	1.66055e-05	2.19403	4.92007	7.11411
9030425E11Rik		71566	8.51904e-08	1.67444e-05	1.3263	8.46382	9.79011
Tollip	ENSMUST00000001950	54473	8.89454e-08	1.74211e-05	1.56708	8.70881	10.2759
Foxn1	ENSMUST00000108294	15218	9.32223e-08	1.8195e-05	1.47085	5.2212	6.69205
Ttll13		269954	9.36071e-08	1.82064e-05	1.5395	5.2314	6.7709
Mcl1	ENSMUST00000037947	17210	9.41304e-08	1.82446e-05	2.39956	9.19594	11.5955
Fzd5	ENSMUST00000063982	14367	1.00904e-07	1.94423e-05	1.80723	5.02365	6.83088
2510003B16Rik		76786	1.01042e-07	1.94423e-05	1.22401	5.38352	6.60753
Ephx3	ENSMUST00000087721	71932	1.01473e-07	1.94423e-05	2.29502	7.60773	9.90275
			1.01703e-07	1.94423e-05	1.92924	5.10076	7.03
Speg	ENSMUST00000113590	11790	1.03359e-07	1.96254e-05	2.10558	9.26343	11.369
Acvr2a	ENSMUST00000063886	11480	1.03364e-07	1.96254e-05	-2.55009	8.42924	5.87914
Inha	ENSMUST00000037330	16322	1.04517e-07	1.96775e-05	-1.93774	7.35421	5.41647
D630032N06Rik	ENSMUST00000136454	654810	1.05271e-07	1.96775e-05	2.71885	5.44405	8.1629
Rrad	ENSMUST00000034351	56437	1.05763e-07	1.96775e-05	6.31998	6.56681	12.8868
Zfp36l3	ENSMUST00000071711	333473	1.05859e-07	1.96775e-05	1.73277	5.01766	6.75043
			1.06057e-07	1.96775e-05	1.83375	5.71201	7.54577
			1.06083e-07	1.96775e-05	-1.39106	8.71543	7.32437
Zfp655	ENSMUST00000167316	72611	1.06106e-07	1.96775e-05	2.99603	6.49538	9.49141
			1.0789e-07	1.99422e-05	1.20244	8.80249	10.0049
			1.0972e-07	2.0196e-05	1.46788	6.75867	8.22656
Dpysl4	ENSMUST00000121184	26757	1.09987e-07	2.0196e-05	1.77967	6.73456	8.51424
Stard10	ENSMUST00000172630	56018	1.10487e-07	2.02213e-05	1.49794	8.96336	10.4613
Txn2	ENSMUST00000100486	56551	1.11294e-07	2.02576e-05	1.70777	5.26789	6.97566
Gm4925	ENSMUST00000168843	237433	1.11411e-07	2.02576e-05	1.72118	5.08415	6.80533
Cap2		67252	1.13475e-07	2.05659e-05	-2.6128	10.4934	7.88057
			1.14519e-07	2.0688e-05	1.93422	7.8283	9.76252
H2afb2-ps		624153	1.15045e-07	2.07159e-05	1.17452	5.64722	6.82174
	ENSMUST00000032858		1.18286e-07	2.1231e-05	1.55987	8.95595	10.5158
Klk10	ENSMUST00000014058	69540	1.1928e-07	2.13409e-05	1.94758	6.13081	8.0784
Hcrtr1	ENSMUST00000030562	230777	1.2316e-07	2.19647e-05	1.34855	7.69922	9.04777
	ENSMUST00000035534		1.24221e-07	2.20833e-05	2.22421	6.50021	8.72441
Slc2a8	ENSMUST00000028129	56017	1.27053e-07	2.2515e-05	-1.32665	7.69685	6.3702
Orc3	ENSMUST00000048706	50793	1.28293e-07	2.26204e-05	-1.62239	7.47571	5.85333
Plin1	ENSMUST00000032762	103968	1.28458e-07	2.26204e-05	1.13036	4.70036	5.83072
2010321M09Rik	ENSMUST00000037504	69882	1.29728e-07	2.27721e-05	-1.92841	7.22307	5.29466
			1.3065e-07	2.28225e-05	1.65999	6.12462	7.78461
Ppp2r3d		19054	1.30833e-07	2.28225e-05	1.93706	6.24098	8.17804
A530047J11Rik		103767	1.31451e-07	2.2859e-05	-1.2387	8.69943	7.46072
Rcan1	ENSMUST00000060005	54720	1.32786e-07	2.30194e-05	3.73101	8.03466	11.7657
			1.33982e-07	2.31549e-05	1.47384	5.0446	6.51844
			1.3456e-07	2.3183e-05	-1.1553	6.50317	5.34787
Olfr1368	ENSMUST00000055298	258527	1.40626e-07	2.4134e-05	1.54834	5.09041	6.63874
Foxe1		110805	1.40945e-07	2.4134e-05	1.49307	5.88314	7.37621
			1.43092e-07	2.44263e-05	1.57322	5.17408	6.7473
Prdm11	ENSMUST00000111272	100042784	1.43751e-07	2.44263e-05	1.23603	6.55997	7.796
			1.43964e-07	2.44263e-05	2.25855	7.62672	9.88527
			1.47956e-07	2.50275e-05	-1.58367	11.3911	9.80742
Ugt3a1	ENSMUST00000022861	105887	1.49188e-07	2.51596e-05	-1.12311	7.65993	6.53682
			1.50377e-07	2.52323e-05	1.94041	7.81963	9.76003
Vegfa		22339	1.50523e-07	2.52323e-05	2.72521	9.65232	12.3775
2010012O05Rik	ENSMUST00000074912	66439	1.51058e-07	2.52462e-05	-1.43211	7.49244	6.06033
Jak3	ENSMUST00000163777	16453	1.5157e-07	2.52561e-05	1.6386	5.84794	7.48654
Zfp167		382118	1.53445e-07	2.54899e-05	1.78608	6.0038	7.78988
Hmox1	ENSMUST00000005548	15368	1.53919e-07	2.54899e-05	2.99528	8.02737	11.0226
			1.5459e-07	2.54899e-05	-1.9142	7.33867	5.42446
Reps1	ENSMUST00000144287	19707	1.548e-07	2.54899e-05	-1.71415	7.48732	5.77317
Elk4	ENSMUST00000027696	13714	1.56643e-07	2.56065e-05	-1.15504	8.16627	7.01123
Itgb3bp	ENSMUST00000102786	67733	1.57116e-07	2.56065e-05	-1.71189	7.2286	5.51671
Strada	ENSMUST00000007444	72149	1.57159e-07	2.56065e-05	-1.69317	7.18045	5.48728
Phf12	ENSMUST00000141620	268448	1.57343e-07	2.56065e-05	-1.7327	7.03394	5.30124
			1.61356e-07	2.61833e-05	1.65011	6.19042	7.84053
Tln1	ENSMUST00000030187	21894	1.64815e-07	2.6667e-05	1.9348	8.44136	10.3762
			1.657e-07	2.67328e-05	1.42885	6.6464	8.07525
Rbm18	ENSMUST00000142809	67889	1.68222e-07	2.70614e-05	1.86564	5.11391	6.97955
Icam5	ENSMUST00000019616	15898	1.696e-07	2.71736e-05	1.61511	4.7974	6.41251
			1.70106e-07	2.71736e-05	2.65742	6.71974	9.37716
Cpn2	ENSMUST00000064856	71756	1.7038e-07	2.71736e-05	-1.86052	7.65993	5.79941
			1.72889e-07	2.74953e-05	1.85066	5.78942	7.64008
			1.80979e-07	2.87001e-05	1.14135	5.23318	6.37453
	ENSMUST00000169692		1.82799e-07	2.89066e-05	1.27772	4.88678	6.1645
			1.85982e-07	2.93268e-05	2.06327	6.13393	8.1972
			1.8693e-07	2.93763e-05	1.46732	9.45516	10.9225
			1.87348e-07	2.93763e-05	1.28376	5.01663	6.30039
			1.88196e-07	2.94265e-05	2.20478	6.20317	8.40795
1700008O03Rik	ENSMUST00000134535	69349	1.88999e-07	2.94696e-05	2.13361	6.058	8.19161
			1.91692e-07	2.98063e-05	1.67532	4.9701	6.64543
B930054O08		327837	1.95754e-07	3.03347e-05	1.97794	7.47104	9.44898
C2cd4d	ENSMUST00000169433	271944	1.96178e-07	3.03347e-05	1.02974	5.27164	6.30138
Adamts1	ENSMUST00000023610	11504	1.97053e-07	3.03859e-05	4.07093	7.20125	11.2722
	ENSMUST00000106778		2.01189e-07	3.0856e-05	1.77415	7.0684	8.84255
H3f3b	ENSMUST00000016703	15081	2.01207e-07	3.0856e-05	2.15946	8.00548	10.1649
			2.04532e-07	3.12799e-05	-1.32675	7.65993	6.33318
Adam33	ENSMUST00000147333	110751	2.0724e-07	3.16075e-05	1.53119	5.01948	6.55067
			2.07925e-07	3.16256e-05	1.58945	6.96488	8.55433
			2.08895e-07	3.16345e-05	1.22583	4.8738	6.09963
9530077C05Rik	ENSMUST00000098931	68283	2.10082e-07	3.16345e-05	1.44656	5.02084	6.4674
Lmnb2	ENSMUST00000105332	16907	2.10722e-07	3.16345e-05	2.86159	8.29834	11.1599
			2.10747e-07	3.16345e-05	1.33303	9.81346	11.1465
Cyfip1	ENSMUST00000032629	20430	2.1118e-07	3.16345e-05	-1.66095	7.41272	5.75177
Cep350	ENSMUST00000078888	74081	2.11384e-07	3.16345e-05	-1.86832	7.35412	5.48579
Gm11595	ENSMUST00000107441	100040276	2.12906e-07	3.1777e-05	2.38416	8.6831	11.0673
	ENSMUST00000101402		2.19022e-07	3.2533e-05	1.29673	5.38103	6.67776
1700027A15Rik		69449	2.19138e-07	3.2533e-05	-1.96201	7.65993	5.69792
Fam132b	ENSMUST00000086861	227358	2.19885e-07	3.2533e-05	2.12033	5.33771	7.45804
Gnaz		14687	2.20302e-07	3.2533e-05	1.26722	8.56605	9.83328
			2.21766e-07	3.26627e-05	1.65766	5.75964	7.4173
Ptpn14	ENSMUST00000027899	19250	2.23448e-07	3.28239e-05	1.85925	5.45259	7.31184
Hcfc1r1	ENSMUST00000024697	353502	2.25424e-07	3.30273e-05	-1.68428	11.1736	9.48931
			2.26046e-07	3.30317e-05	2.86369	6.07988	8.94357
			2.3258e-07	3.38978e-05	-1.86983	7.65993	5.7901
			2.3373e-07	3.39766e-05	-2.15414	7.52345	5.36932
			2.37424e-07	3.43692e-05	-1.73281	7.65993	5.92712
			2.37662e-07	3.43692e-05	1.66571	5.55291	7.21862
			2.39065e-07	3.44828e-05	1.7461	9.53023	11.2763
			2.40645e-07	3.45365e-05	1.17095	5.90767	7.07862
			2.40675e-07	3.45365e-05	0.822637	10.5777	11.4004
Dio3os		353504	2.43112e-07	3.47968e-05	-1.9313	8.45831	6.527
Rbm25	ENSMUST00000048155	67039	2.44114e-07	3.4805e-05	-2.3364	7.89046	5.55407
Gm15032		100039086	2.45029e-07	3.4805e-05	0.905459	10.0556	10.961
	ENSMUST00000066837		2.45629e-07	3.4805e-05	1.1346	6.59748	7.73208
			2.46874e-07	3.4805e-05	1.2034	6.43554	7.63894
Bag3	ENSMUST00000033136	29810	2.47209e-07	3.4805e-05	1.79205	9.8388	11.6308
C330007P06Rik	ENSMUST00000115248	77644	2.47237e-07	3.4805e-05	-1.67831	7.38415	5.70584
			2.47534e-07	3.4805e-05	1.39198	5.40446	6.79644
Atp2b4	ENSMUST00000048953	381290	2.49308e-07	3.49664e-05	-2.30862	7.65993	5.35131
4930554P06Rik		75249	2.52469e-07	3.5321e-05	-2.38732	7.55636	5.16903
D3Bwg0562e	ENSMUST00000125664	229791	2.56841e-07	3.57434e-05	-0.999898	7.65993	6.66003
			2.56892e-07	3.57434e-05	1.31007	6.81791	8.12797
Tcf19	ENSMUST00000160885	106795	2.57888e-07	3.57434e-05	1.28942	6.15762	7.44704
Cyp4f16	ENSMUST00000003416	70101	2.5805e-07	3.57434e-05	1.0966	5.08915	6.18575
Lta4h	ENSMUST00000016033	16993	2.59295e-07	3.5827e-05	-1.66676	6.73507	5.06832
			2.604e-07	3.58909e-05	1.42519	5.14286	6.56806
			2.62528e-07	3.6095e-05	1.9719	6.74626	8.71817
Rab44	ENSMUST00000087942	442827	2.64712e-07	3.63058e-05	2.6967	5.44517	8.14188
Prorsd1	ENSMUST00000041448	67939	2.65434e-07	3.63157e-05	-1.76979	9.06791	7.29812
Car11	ENSMUST00000003360	12348	2.67257e-07	3.64757e-05	-1.66372	7.89699	6.23327
Lbr	ENSMUST00000005003	98386	2.68888e-07	3.66088e-05	-1.56163	7.69175	6.13012
Fbxo5	ENSMUST00000019907	67141	2.7047e-07	3.67346e-05	1.40329	5.10882	6.5121
Abhd16b	ENSMUST00000069649	241850	2.74023e-07	3.71267e-05	2.08251	5.9055	7.98801
Gpx7	ENSMUST00000030332	67305	2.78393e-07	3.75393e-05	-1.08512	6.11691	5.03179
Kcnk16	ENSMUST00000024155	74571	2.78413e-07	3.75393e-05	1.47331	6.66407	8.13738
1600027N09Rik	ENSMUST00000169630	73247	2.79378e-07	3.75787e-05	1.53604	5.8152	7.35124
Qtrt1	ENSMUST00000002902	60507	2.81049e-07	3.77126e-05	1.25219	7.0764	8.32859
Fosl2	ENSMUST00000031017	14284	2.86099e-07	3.82982e-05	2.34198	7.85442	10.1964
Fam134b	ENSMUST00000110435	66270	2.91151e-07	3.88813e-05	2.58927	9.45623	12.0455
5830403L16Rik		240817	2.93551e-07	3.90945e-05	1.55516	6.84202	8.39719
Ets2	ENSMUST00000023612	23872	2.94645e-07	3.90945e-05	2.00203	8.2089	10.2109
Sugt1	ENSMUST00000054908	67955	2.951e-07	3.90945e-05	-1.33664	10.1141	8.77751
Egfr	ENSMUST00000020325	13649	2.95549e-07	3.90945e-05	1.32062	8.63185	9.95248
Lce1m	ENSMUST00000029520	66203	2.99521e-07	3.94335e-05	1.20821	5.03104	6.23925
Tnni1	ENSMUST00000137331	21952	2.99525e-07	3.94335e-05	1.45821	5.41328	6.87148
			3.01431e-07	3.95911e-05	-1.39574	7.14063	5.74489
			3.05689e-07	4.00561e-05	1.35974	5.62266	6.9824
Trib1	ENSMUST00000067543	211770	3.08915e-07	4.0384e-05	3.23881	6.46455	9.70337
Vegfa	ENSMUST00000113518	22339	3.11707e-07	4.06538e-05	2.52988	9.69353	12.2234
Acbd6	ENSMUST00000080138	72482	3.16647e-07	4.10698e-05	-1.29817	8.39511	7.09694
Smpx	ENSMUST00000126418	66106	3.17008e-07	4.10698e-05	-1.30386	10.819	9.51512
			3.17365e-07	4.10698e-05	3.44658	7.43679	10.8834
			3.1784e-07	4.10698e-05	-2.54759	9.6176	7.07001
Mapk11	ENSMUST00000088823	19094	3.21248e-07	4.13298e-05	1.4072	5.23214	6.63934
Tmem120b	ENSMUST00000067505	330189	3.21993e-07	4.13298e-05	1.62409	8.63396	10.2581
			3.22073e-07	4.13298e-05	1.73173	5.34759	7.07932
Rab3d	ENSMUST00000128442	19340	3.23952e-07	4.14755e-05	-1.60016	7.65993	6.05977
Syt5	ENSMUST00000065957	53420	3.30056e-07	4.21604e-05	0.966258	5.32558	6.29184
Gm3325		100041420	3.31986e-07	4.23101e-05	-1.60104	7.89	6.28896
2610019F03Rik	ENSMUST00000062613	72148	3.34435e-07	4.23962e-05	-1.35094	6.59158	5.24064
Cdkl4	ENSMUST00000086545	381113	3.35184e-07	4.23962e-05	-2.01169	9.09699	7.0853
Vps33a	ENSMUST00000031388	77573	3.35558e-07	4.23962e-05	1.58376	6.90223	8.48599
			3.35701e-07	4.23962e-05	1.16837	7.3557	8.52408
9130213A22Rik		100038433	3.37076e-07	4.24739e-05	1.54606	5.4834	7.02946
Lhx1		16869	3.40769e-07	4.28425e-05	1.73381	7.37484	9.10865
Klf6	ENSMUST00000000080	23849	3.41715e-07	4.28649e-05	2.97135	7.54354	10.5149
	ENSMUST00000060478		3.44515e-07	4.31192e-05	1.45527	7.16511	8.62038
			3.45515e-07	4.31477e-05	1.2204	6.74592	7.96632
Sphk1		20698	3.52847e-07	4.39649e-05	4.40777	5.83733	10.2451
Zfp426	ENSMUST00000115562	235028	3.53822e-07	4.39882e-05	-1.65156	7.02835	5.3768
			3.54668e-07	4.39953e-05	1.92596	6.14982	8.07578
			3.56344e-07	4.41053e-05	2.07291	5.82029	7.8932
Trim6	ENSMUST00000098180	94088	3.57764e-07	4.41831e-05	1.36477	5.07008	6.43485
Fmo3	ENSMUST00000067861	14262	3.59045e-07	4.42433e-05	1.80779	5.29875	7.10654
Odc1	ENSMUST00000171737	18263	3.63619e-07	4.47083e-05	2.09304	6.3891	8.48214
			3.65243e-07	4.48093e-05	1.4853	5.10227	6.58757
	ENSMUST00000122837		3.6854e-07	4.50749e-05	1.39465	5.71845	7.1131
			3.69023e-07	4.50749e-05	1.39973	5.53144	6.93117
Crtc3	ENSMUST00000122255	70461	3.72517e-07	4.53915e-05	-2.08896	7.36195	5.27298
			3.73241e-07	4.53915e-05	2.5963	6.18635	8.78265
Midn	ENSMUST00000099492	59090	3.75284e-07	4.55117e-05	2.67186	9.39091	12.0628
			3.75861e-07	4.55117e-05	1.62704	5.88223	7.50928
Fgf22		67112	3.89885e-07	4.71077e-05	-2.60583	9.48334	6.87751
Eif4e	ENSMUST00000029803	13684	3.92159e-07	4.72802e-05	1.83939	9.18342	11.0228
			4.00357e-07	4.81645e-05	-1.61315	6.96984	5.35668
Zmiz1		328365	4.04606e-07	4.8571e-05	1.81016	5.95004	7.76021
Gsk3a	ENSMUST00000071739	606496	4.06156e-07	4.86525e-05	-1.4691	10.91	9.44088
Rbm45		241490	4.07491e-07	4.87078e-05	-2.4507	8.68221	6.23151
4933407G14Rik		71125	4.0893e-07	4.87753e-05	1.57565	5.48794	7.06359
			4.11087e-07	4.88111e-05	-1.49568	7.72889	6.23322
B4galt5	ENSMUST00000109221	56336	4.12124e-07	4.88111e-05	1.66929	6.1315	7.80079
Gm5129	ENSMUST00000065372	332993	4.13036e-07	4.88111e-05	1.67025	6.44924	8.11948
			4.1401e-07	4.88111e-05	1.39578	6.97195	8.36773
Ptpla	ENSMUST00000114753	30963	4.14069e-07	4.88111e-05	-1.67188	11.5018	9.82987
Murc	ENSMUST00000107701	68016	4.14476e-07	4.88111e-05	1.55662	10.665	12.2216
Acvr1b	ENSMUST00000000544	11479	4.16721e-07	4.89374e-05	-2.0239	8.88093	6.85704
B930018H19		330734	4.17302e-07	4.89374e-05	5.94807	7.39925	13.3473
Btg2	ENSMUST00000020692	12227	4.2448e-07	4.96748e-05	3.4652	7.99586	11.4611
BC031781	ENSMUST00000038091	208768	4.2637e-07	4.97916e-05	1.82756	6.41064	8.2382
Gpaa1	ENSMUST00000171005	14731	4.28134e-07	4.98933e-05	-1.61978	7.28827	5.66849
Chmp6	ENSMUST00000026434	208092	4.32556e-07	5.03035e-05	1.08756	6.27175	7.35931
			4.40167e-07	5.10822e-05	1.44009	5.05391	6.49401
Itch	ENSMUST00000109685	16396	4.45728e-07	5.15863e-05	-1.42131	6.53994	5.11863
Spns2	ENSMUST00000169973	216892	4.46358e-07	5.15863e-05	-1.98582	9.18187	7.19605
			4.55113e-07	5.24894e-05	1.9528	5.94121	7.89401
			4.58842e-07	5.27388e-05	1.47989	5.13619	6.61608
			4.59728e-07	5.27388e-05	2.53014	6.24535	8.77549
Spnb5	ENSMUST00000110756	640524	4.6149e-07	5.27388e-05	1.38459	6.32743	7.71202
			4.61939e-07	5.27388e-05	1.17871	10.8229	12.0016
Lmx1b		16917	4.62682e-07	5.27388e-05	1.88943	5.93837	7.8278
Wnt7b	ENSMUST00000109424	22422	4.62945e-07	5.27388e-05	-2.04113	7.65993	5.6188
Matn4	ENSMUST00000103103	17183	4.66367e-07	5.28736e-05	1.50454	5.73716	7.2417
Ampd2	ENSMUST00000102637	109674	4.66785e-07	5.28736e-05	1.36536	5.52524	6.8906
	ENSMUST00000039510		4.66969e-07	5.28736e-05	1.17381	7.42687	8.60068
Sdc4	ENSMUST00000017153	20971	4.72199e-07	5.33576e-05	2.50884	5.63952	8.14836
			4.74304e-07	5.33923e-05	1.96739	5.70395	7.67134
Ntng1		80883	4.7442e-07	5.33923e-05	1.73176	6.73999	8.47176
			4.80162e-07	5.38726e-05	1.62253	5.19755	6.82008
			4.80617e-07	5.38726e-05	1.14744	5.65471	6.80215
			4.86556e-07	5.44289e-05	1.79455	5.67561	7.47017
			4.92409e-07	5.49735e-05	1.49102	5.35481	6.84583
Pard3b	ENSMUST00000046451	72823	4.9666e-07	5.53375e-05	1.22053	8.29584	9.51637
			4.98153e-07	5.53933e-05	2.4374	6.33698	8.77439
			5.00996e-07	5.55704e-05	1.61506	7.10537	8.72044
			5.01738e-07	5.55704e-05	1.43125	5.6111	7.04235
Ap3m1		55946	5.02925e-07	5.55917e-05	-1.4405	6.40022	4.95972
			5.06774e-07	5.57268e-05	-2.04392	7.29037	5.24645
B830017H08Rik		433004	5.07047e-07	5.57268e-05	1.72266	6.11368	7.83634
			5.07142e-07	5.57268e-05	1.32285	5.34091	6.66375
Dnaja4	ENSMUST00000154690	58233	5.08273e-07	5.57413e-05	2.59804	5.46385	8.06189
			5.16341e-07	5.6515e-05	1.70796	6.24357	7.95153
			5.19005e-07	5.66955e-05	-1.45863	6.7182	5.25957
8430423G03Rik	ENSMUST00000110507	71473	5.20466e-07	5.6744e-05	1.77002	5.92404	7.69405
			5.30454e-07	5.77202e-05	1.58852	6.07389	7.66242
Cd2bp2	ENSMUST00000035771	70233	5.39114e-07	5.84662e-05	1.05283	7.08954	8.14236
Dusp26	ENSMUST00000170204	66959	5.39404e-07	5.84662e-05	2.95844	8.6995	11.6579
Mcmbp	ENSMUST00000057557	210711	5.43379e-07	5.87828e-05	-3.08292	8.54065	5.45773
Nasp		50927	5.44723e-07	5.88142e-05	2.11097	5.70206	7.81304
Zfp386	ENSMUST00000073551	56220	5.47027e-07	5.89491e-05	-2.57358	8.01915	5.44557
Micall2	ENSMUST00000044642	231830	5.5056e-07	5.92155e-05	-1.03072	6.57672	5.546
2810416G20Rik		100040353	5.63382e-07	6.0478e-05	-1.48103	8.22751	6.74649
			5.6495e-07	6.05299e-05	2.06859	5.8774	7.94599
Cdc14b	ENSMUST00000109770	218294	5.6864e-07	6.08085e-05	-2.2525	7.65608	5.40359
Angptl2	ENSMUST00000004208	26360	5.70661e-07	6.08942e-05	-1.76513	8.00092	6.23579
Dock2	ENSMUST00000093193	94176	5.71623e-07	6.08942e-05	1.37596	5.20555	6.58151
			5.75721e-07	6.10509e-05	1.41589	5.02686	6.44275
Creg1	ENSMUST00000140769	433375	5.76096e-07	6.10509e-05	-1.89989	9.92966	8.02978
			5.76375e-07	6.10509e-05	1.03818	5.12857	6.16675
Slc25a20	ENSMUST00000035222	57279	5.81399e-07	6.14665e-05	1.83773	8.59875	10.4365
			5.83832e-07	6.1607e-05	1.61751	4.95491	6.57242
Ubac1	ENSMUST00000036509	98766	5.89092e-07	6.20448e-05	-1.02461	12.1822	11.1576
Ndrg4	ENSMUST00000166358	234593	5.92582e-07	6.22947e-05	1.16352	4.95639	6.11991
Ngfr	ENSMUST00000000122	18053	5.96123e-07	6.25148e-05	-2.68239	7.83384	5.15145
Nufip2	ENSMUST00000100802	68564	5.97496e-07	6.25148e-05	1.72759	7.4768	9.20439
			5.98035e-07	6.25148e-05	1.00321	6.0163	7.01951
			6.04419e-07	6.3064e-05	2.47947	5.4137	7.89316
Gm10700		100038748	6.10226e-07	6.35512e-05	2.21698	6.3032	8.52018
Fam89b	ENSMUST00000160852	17826	6.15381e-07	6.39632e-05	-1.73794	8.4029	6.66495
	ENSMUST00000095575		6.16474e-07	6.39632e-05	1.20804	8.38326	9.5913
			6.25878e-07	6.48184e-05	-2.13044	12.3859	10.2555
Cramp1l	ENSMUST00000024982	57354	6.3017e-07	6.5142e-05	1.03828	5.13383	6.17212
Lhpp	ENSMUST00000033241	76429	6.3227e-07	6.51502e-05	-1.30369	7.99457	6.69088
			6.32582e-07	6.51502e-05	0.938829	9.23269	10.1715
4933409K07Rik	ENSMUST00000155944	108816	6.33962e-07	6.5172e-05	-1.86136	7.65993	5.79857
			6.47925e-07	6.64849e-05	-2.45739	7.99082	5.53343
BC029214	ENSMUST00000151239	227622	6.50853e-07	6.66629e-05	1.53053	6.2905	7.82104
			6.62891e-07	6.77715e-05	-2.01723	7.55162	5.53439
			6.68944e-07	6.82654e-05	1.37799	5.0602	6.43819
Zbtb2	ENSMUST00000100078	381990	6.71803e-07	6.84196e-05	2.99254	5.64238	8.63492
Gm10869		100038562	6.72907e-07	6.84196e-05	1.66859	8.13889	9.80748
			6.81043e-07	6.91209e-05	2.1587	5.79373	7.95243
Acd	ENSMUST00000098445	497652	6.85356e-07	6.92372e-05	-0.94403	5.7434	4.79937
Rabep2	ENSMUST00000151304	70314	6.87332e-07	6.92372e-05	-1.59538	10.5921	8.99673
Ptges3	ENSMUST00000171524	56351	6.88552e-07	6.92372e-05	-1.92767	11.9504	10.0227
Hs6st3	ENSMUST00000065904	50787	6.89166e-07	6.92372e-05	1.88259	5.2624	7.14499
Myl6	ENSMUST00000074642	17904	6.89352e-07	6.92372e-05	1.45713	9.37927	10.8364
Xirp1	ENSMUST00000111635	22437	6.90183e-07	6.92372e-05	3.20977	9.58736	12.7971
			6.90871e-07	6.92372e-05	1.33228	5.24781	6.58009
			6.95629e-07	6.95891e-05	3.45016	7.45218	10.9023
			6.98323e-07	6.97336e-05	1.77791	5.74076	7.51867
			7.08161e-07	7.04824e-05	2.12601	5.29929	7.4253
Ano8	ENSMUST00000093450	382014	7.09218e-07	7.04824e-05	1.74871	5.91896	7.66767
Dnajb4	ENSMUST00000029669	67035	7.09609e-07	7.04824e-05	2.03597	8.91448	10.9505
			7.15059e-07	7.08975e-05	-0.792091	10.5159	9.72381
			7.22586e-07	7.15168e-05	1.29602	7.50275	8.79877
Mad2l2	ENSMUST00000030860	71890	7.24805e-07	7.16095e-05	-1.73219	7.55524	5.82305
Gm2436		100039815	7.32666e-07	7.22582e-05	-1.23195	7.8529	6.62096
2600006L11Rik		76814	7.38794e-07	7.27341e-05	1.14947	5.73575	6.88522
Blnk	ENSMUST00000054769	17060	7.42239e-07	7.29446e-05	1.63912	5.13867	6.7778
			7.43868e-07	7.29761e-05	1.40056	5.64685	7.04741
			7.45745e-07	7.30319e-05	2.0807	7.62429	9.705
1700083H02Rik		67348	7.47479e-07	7.30736e-05	1.4718	6.07183	7.54363
			7.55797e-07	7.37576e-05	5.32849	7.54262	12.8711
Vamp7	ENSMUST00000051100	20955	7.63158e-07	7.43459e-05	-2.78277	9.61143	6.82866
Zfp931	ENSMUST00000125090	353208	7.69698e-07	7.485e-05	-1.81585	9.55992	7.74406
	ENSMUST00000012921		7.71014e-07	7.485e-05	1.44871	6.22659	7.6753
Ptprc	ENSMUST00000081416	19264	7.79642e-07	7.55563e-05	1.42399	5.64177	7.06576
Kcnh3	ENSMUST00000041415	16512	7.90739e-07	7.64988e-05	2.5463	6.70774	9.25405
			7.92135e-07	7.65013e-05	-1.61358	9.91821	8.30463
Tmed10	ENSMUST00000040766	68581	7.97898e-07	7.69248e-05	-2.36357	9.84443	7.48086
Cbx4		12418	8.00024e-07	7.69968e-05	1.62383	5.44354	7.06737
P2ry2	ENSMUST00000037540	18442	8.04896e-07	7.73324e-05	2.2235	8.47885	10.7023
Nfe2l2	ENSMUST00000102672	18024	8.06447e-07	7.73483e-05	1.86319	7.44746	9.31065
			8.10499e-07	7.76035e-05	1.13427	6.26899	7.40326
	ENSMUST00000100510		8.14293e-07	7.76159e-05	0.690265	11.8625	12.5527
			8.15476e-07	7.76159e-05	0.832266	4.9753	5.80756
Nck2	ENSMUST00000086421	17974	8.16115e-07	7.76159e-05	-1.8547	7.2313	5.3766
Frat2	ENSMUST00000059231	212398	8.1619e-07	7.76159e-05	1.34599	6.74536	8.09135
Prr13	ENSMUST00000164688	66151	8.1988e-07	7.78342e-05	-1.63819	10.0914	8.45321
			8.26617e-07	7.83405e-05	1.10602	4.97873	6.08475
			8.31573e-07	7.85771e-05	-1.41434	6.47358	5.05924
Rln3	ENSMUST00000061923	212108	8.32548e-07	7.85771e-05	1.26399	5.40338	6.66737
			8.33716e-07	7.85771e-05	2.43585	7.00405	9.43991
Creg1	ENSMUST00000111432	433375	8.34744e-07	7.85771e-05	-1.16717	11.2987	10.1315
Acot8	ENSMUST00000133053	170789	8.45362e-07	7.94427e-05	1.29437	7.17417	8.46854
Vamp4	ENSMUST00000086068	53330	8.48596e-07	7.96126e-05	1.9264	6.96899	8.89539
Gfra4	ENSMUST00000110234	14588	8.52776e-07	7.98705e-05	2.2004	9.56051	11.7609
			8.69974e-07	8.12916e-05	0.968395	4.85401	5.8224
Gzmk	ENSMUST00000140324	14945	8.70862e-07	8.12916e-05	1.5734	8.06791	9.64131
Gm5065	ENSMUST00000056639	272350	8.74982e-07	8.1381e-05	-1.72112	6.84566	5.12453
Gstm4	ENSMUST00000106670	14865	8.76463e-07	8.1381e-05	-2.12912	10.7227	8.59354
Slc12a4	ENSMUST00000034370	20498	8.76775e-07	8.1381e-05	1.77179	5.53153	7.30333
	ENSMUST00000095471		8.77651e-07	8.1381e-05	1.28537	10.1599	11.4453
			8.84683e-07	8.1897e-05	-1.11175	9.88235	8.7706
Krtap8-1	ENSMUST00000072280	16703	8.86167e-07	8.18985e-05	1.20558	7.19899	8.40457
Cyp2r1	ENSMUST00000147428	244209	8.89761e-07	8.20259e-05	1.90113	5.66882	7.56995
			8.90483e-07	8.20259e-05	-1.36794	10.7573	9.38938
Hap1	ENSMUST00000103124	15114	8.97824e-07	8.25658e-05	1.156	5.21175	6.36775
Cd37	ENSMUST00000098461	12493	9.05761e-07	8.31587e-05	1.36872	7.75524	9.12397
Smcr7	ENSMUST00000018743	237781	9.08738e-07	8.3295e-05	1.57035	6.54803	8.11837
Zfp467	ENSMUST00000114564	68910	9.1433e-07	8.36702e-05	-1.75666	7.85014	6.09349
Egr1	ENSMUST00000165033	13653	9.2049e-07	8.4089e-05	3.28601	10.0541	13.3401
Ndel1	ENSMUST00000018880	83431	9.21919e-07	8.4089e-05	1.03172	9.1177	10.1494
			9.30525e-07	8.47042e-05	-1.91785	8.91347	6.99562
			9.32234e-07	8.47042e-05	1.52718	5.02486	6.55203
Pitpnm1	ENSMUST00000100022	18739	9.3326e-07	8.47042e-05	1.6304	6.01818	7.64858
			9.34787e-07	8.47042e-05	1.82426	5.35748	7.18174
Ppp1r12b	ENSMUST00000086444	329251	9.37708e-07	8.47042e-05	1.82759	8.29095	10.1185
Med25	ENSMUST00000163197	75613	9.37768e-07	8.47042e-05	-0.936911	11.4201	10.4832
Cacna1h	ENSMUST00000097370	58226	9.40837e-07	8.48441e-05	0.949459	7.98669	8.93615
			9.44423e-07	8.50301e-05	1.0348	4.99329	6.02809
			9.56298e-07	8.59605e-05	0.850948	4.78687	5.63782
Snapin	ENSMUST00000107352	20615	9.58576e-07	8.60268e-05	-1.97478	8.65921	6.68443
Ell	ENSMUST00000093454	13716	9.60856e-07	8.60521e-05	1.93849	7.80091	9.7394
Trib1	ENSMUST00000118228	211770	9.61941e-07	8.60521e-05	3.13538	7.04159	10.177
			9.6367e-07	8.60689e-05	2.10552	7.39607	9.50159
			9.79886e-07	8.73773e-05	1.67533	8.24168	9.91701
			9.82258e-07	8.74492e-05	1.45635	5.02407	6.48042
Ampd1	ENSMUST00000090715	229665	9.85265e-07	8.75772e-05	-2.23523	12.4548	10.2196
			9.89358e-07	8.78012e-05	1.77213	7.14119	8.91333
Uqcc	ENSMUST00000161484	56046	9.97789e-07	8.82344e-05	1.63227	8.86078	10.493
			9.98976e-07	8.82344e-05	-1.46544	9.15779	7.69235
			9.98982e-07	8.82344e-05	1.24139	6.06461	7.306
			1.0027e-06	8.83408e-05	-1.33131	6.50211	5.17081
Amotl2	ENSMUST00000142011	56332	1.00335e-06	8.83408e-05	2.28805	6.03617	8.32423
Tcte1	ENSMUST00000113547	21645	1.00575e-06	8.84122e-05	1.59936	6.33682	7.93619
Tox4	ENSMUST00000022766	268741	1.02375e-06	8.98532e-05	2.2318	8.69345	10.9253
Osgin1	ENSMUST00000145604	71839	1.02739e-06	9.00316e-05	4.26371	7.65528	11.919
Macrod2	ENSMUST00000156619	72899	1.03275e-06	9.03594e-05	1.46056	4.908	6.36856
Crls1	ENSMUST00000028835	66586	1.03886e-06	9.07514e-05	-1.96577	7.16431	5.19854
Hilpda		69573	1.04987e-06	9.15704e-05	2.98688	6.11586	9.10274
			1.05264e-06	9.16684e-05	2.06586	10.2661	12.3319
Celf2		14007	1.06191e-06	9.23315e-05	-2.16572	9.85797	7.69225
			1.06364e-06	9.23381e-05	2.26475	8.06303	10.3278
			1.06613e-06	9.24109e-05	1.37646	7.26908	8.64554
			1.06901e-06	9.24513e-05	1.51028	6.16188	7.67216
Supt6h	ENSMUST00000002121	20926	1.06991e-06	9.24513e-05	1.96029	6.53487	8.49516
			1.07273e-06	9.25513e-05	1.29669	5.81256	7.10925
			1.07545e-06	9.2564e-05	-1.05991	10.5182	9.45833
Arid5b		71371	1.07687e-06	9.2564e-05	3.36072	8.22786	11.5886
Iqcd	ENSMUST00000094391	75732	1.0795e-06	9.2564e-05	1.70235	5.59866	7.30101
			1.07951e-06	9.2564e-05	1.53142	5.68883	7.22024
Ints8	ENSMUST00000133031	72656	1.08215e-06	9.26484e-05	-1.70167	6.98289	5.28122
6530402F18Rik		76220	1.08953e-06	9.30591e-05	1.26327	5.16583	6.4291
Dkk4	ENSMUST00000033936	234130	1.09067e-06	9.30591e-05	1.14178	4.70363	5.84541
			1.09195e-06	9.30591e-05	1.35215	5.78844	7.1406
			1.09622e-06	9.32808e-05	1.05349	4.90815	5.96164
Rab3c	ENSMUST00000167824	67295	1.12025e-06	9.51419e-05	1.26252	5.16533	6.42785
Ube2g1	ENSMUST00000138247	67128	1.1215e-06	9.51419e-05	-2.00865	8.02448	6.01583
Gaa	ENSMUST00000026666	14387	1.13832e-06	9.64219e-05	-1.72328	11.1263	9.40307
Mdm2	ENSMUST00000155285	17246	1.14897e-06	9.71765e-05	-1.10254	9.31359	8.21105
			1.15232e-06	9.73127e-05	0.93515	10.9172	11.8523
Gm2016		100039042	1.15982e-06	9.77981e-05	2.9526	7.46818	10.4208
			1.16348e-06	9.7959e-05	1.44178	5.93421	7.376
			1.16869e-06	9.82494e-05	1.78374	8.23121	10.015
			1.18839e-06	9.97553e-05	-1.39767	8.14996	6.75229
			1.19537e-06	0.000100145	0.744506	9.10698	9.85149
Tspan13	ENSMUST00000020896	66109	1.19723e-06	0.000100145	-2.33398	7.42277	5.08879
	ENSMUST00000171455		1.19842e-06	0.000100145	-1.06088	11.6176	10.5567
Irf8	ENSMUST00000047737	15900	1.2076e-06	0.000100761	1.69346	6.67246	8.36592
Sin3b	ENSMUST00000004494	20467	1.21869e-06	0.000101389	1.66704	7.27868	8.94571
E030030I06Rik		319887	1.21875e-06	0.000101389	3.80226	9.46463	13.2669
			1.22236e-06	0.000101538	1.37445	5.28329	6.65774
Sirt7	ENSMUST00000152331	209011	1.2245e-06	0.000101565	1.23136	5.65759	6.88894
AA960618		101477	1.23383e-06	0.000102187	1.93522	5.80265	7.73787
			1.24098e-06	0.000102626	1.62534	5.07196	6.6973
			1.24558e-06	0.000102854	1.84092	8.05831	9.89923
			1.24947e-06	0.000103023	2.10889	7.067	9.17589
Gtf3c1	ENSMUST00000055506	233863	1.26179e-06	0.000103886	-1.45913	6.45095	4.99183
			1.26843e-06	0.000104279	-2.42726	9.23448	6.80723
A3galt2	ENSMUST00000030585	215493	1.27681e-06	0.000104813	1.89352	6.36245	8.25597
			1.28031e-06	0.000104931	1.15889	5.54344	6.70233
			1.282e-06	0.000104931	1.1361	6.86925	8.00535
			1.29166e-06	0.000105566	1.56661	6.57417	8.14078
St3gal6	ENSMUST00000114357	54613	1.31592e-06	0.000107392	-1.74165	9.89614	8.15449
			1.3273e-06	0.000108119	2.64169	7.53531	10.177
Crebbp		12914	1.32914e-06	0.000108119	-1.33566	6.49409	5.15843
D830044D21Rik		320621	1.33064e-06	0.000108119	1.01384	5.0288	6.04264
Nolc1		70769	1.3378e-06	0.000108389	1.79613	8.00154	9.79767
Nfkb2	ENSMUST00000163266	18034	1.33785e-06	0.000108389	1.44658	7.0492	8.49578
			1.34307e-06	0.000108655	1.79082	5.22045	7.01127
			1.34733e-06	0.000108841	1.53201	6.09629	7.6283
Dym	ENSMUST00000039608	69190	1.35836e-06	0.000109574	-1.57017	10.1077	8.53756
Errfi1	ENSMUST00000073600	74155	1.36118e-06	0.000109643	2.54449	6.90684	9.45133
Set	ENSMUST00000067996	56086	1.36545e-06	0.000109828	-2.24956	10.2297	7.98017
Cacna2d4	ENSMUST00000037434	319734	1.37437e-06	0.000110386	-1.46602	7.32267	5.85665
			1.37973e-06	0.000110658	2.51653	5.9853	8.50183
Fntb	ENSMUST00000041008	110606	1.38501e-06	0.000110922	-1.70003	7.23193	5.5319
			1.3913e-06	0.000111266	1.60394	9.45908	11.063
Thnsl2	ENSMUST00000074241	232078	1.40151e-06	0.000111876	-1.08224	6.43783	5.35558
	ENSMUST00000101128		1.4048e-06	0.000111876	1.67054	7.7739	9.44444
LOC100045444		100045444	1.40494e-06	0.000111876	2.00747	5.92028	7.92774
			1.40901e-06	0.00011204	1.83078	6.10617	7.93695
Vmp1	ENSMUST00000018315	75909	1.41679e-06	0.000112499	-1.55947	9.93436	8.37489
Kdm2a	ENSMUST00000116571	225876	1.4242e-06	0.000112815	-1.448	6.72107	5.27307
Sertad1	ENSMUST00000008528	55942	1.42482e-06	0.000112815	3.43379	6.79726	10.2311
Atp6v1a	ENSMUST00000063661	11964	1.42748e-06	0.000112866	1.18557	8.32102	9.50658
Mast4	ENSMUST00000167058	328329	1.43693e-06	0.000113453	1.58057	6.13851	7.71908
			1.45692e-06	0.000114861	0.952288	5.81193	6.76422
			1.46156e-06	0.000114861	-2.11867	9.44127	7.3226
Ddit4l	ENSMUST00000053855	73284	1.46172e-06	0.000114861	-3.43005	10.1389	6.70884
Col23a1	ENSMUST00000102765	237759	1.46301e-06	0.000114861	1.19033	5.04594	6.23627
			1.46894e-06	0.000115166	1.31524	6.33773	7.65298
Cypt12	ENSMUST00000029080	75439	1.47402e-06	0.000115402	1.26787	5.13999	6.40787
Hmox1	ENSMUST00000098626	15368	1.49253e-06	0.000116633	3.4937	8.18949	11.6832
Rph3al	ENSMUST00000152035	380714	1.49509e-06	0.000116633	1.6546	7.55334	9.20794
Fam83a	ENSMUST00000161231	239463	1.49602e-06	0.000116633	1.37382	6.13828	7.5121
			1.49992e-06	0.000116774	1.34465	6.37003	7.71469
Nrp	ENSMUST00000091090	654309	1.50905e-06	0.000117321	1.60183	7.1195	8.72133
Rprml	ENSMUST00000057870	104582	1.51995e-06	0.000117965	1.1041	5.17123	6.27533
Mcf2l	ENSMUST00000095456	17207	1.52156e-06	0.000117965	1.44305	5.41311	6.85616
Dact2	ENSMUST00000053218	240025	1.53301e-06	0.000118688	1.34975	5.55842	6.90817
Tpm3	ENSMUST00000121503	59069	1.54527e-06	0.000119471	3.01798	6.75522	9.7732
Vps13a	ENSMUST00000112873	271564	1.54741e-06	0.000119472	1.63379	5.55271	7.1865
Tmed2	ENSMUST00000116000	56334	1.55199e-06	0.00011966	-0.893168	10.9512	10.058
			1.58958e-06	0.000122389	1.84722	6.77562	8.62284
Stim2	ENSMUST00000113841	116873	1.5952e-06	0.000122652	-2.33342	8.15295	5.81953
			1.61742e-06	0.00012419	1.379	6.25154	7.63053
Zfp521	ENSMUST00000025288	225207	1.62411e-06	0.000124447	-1.02489	5.90962	4.88473
Nwd1	ENSMUST00000161557	319555	1.62668e-06	0.000124447	1.29833	5.194	6.49233
			1.62746e-06	0.000124447	2.29883	6.28096	8.57978
			1.62985e-06	0.000124459	1.53112	6.56975	8.10087
Matn4	ENSMUST00000103103	17183	1.635e-06	0.000124646	2.78828	8.74613	11.5344
Scrib	ENSMUST00000109946	105782	1.64097e-06	0.000124646	-1.47767	7.23053	5.75287
Tmem28		620592	1.64357e-06	0.000124646	1.52376	6.82764	8.3514
Supt16h	ENSMUST00000046709	114741	1.64367e-06	0.000124646	-2.10668	7.96394	5.85726
Fmnl1	ENSMUST00000042286	57778	1.64665e-06	0.000124646	0.91812	5.36943	6.28754
Lmo7	ENSMUST00000167600	380928	1.64669e-06	0.000124646	1.46319	7.92407	9.38726
Irf2	ENSMUST00000034041	16363	1.64793e-06	0.000124646	-2.01629	7.84966	5.83337
			1.67098e-06	0.000126219	-1.10164	11.4921	10.3905
			1.67403e-06	0.000126279	1.29206	6.28179	7.57385
			1.67836e-06	0.000126434	1.41454	6.45033	7.86487
N28178		230085	1.69197e-06	0.000127287	1.93866	5.83665	7.77532
			1.69546e-06	0.000127379	1.95207	7.71432	9.66639
Lelp1	ENSMUST00000029535	69332	1.70742e-06	0.000127959	1.22742	5.41758	6.645
Speg	ENSMUST00000113590	11790	1.70776e-06	0.000127959	1.62925	7.67866	9.30791
Vps18	ENSMUST00000037280	228545	1.7229e-06	0.000128804	2.05448	6.21882	8.2733
			1.72366e-06	0.000128804	1.74828	8.55989	10.3082
Fam163b	ENSMUST00000151224	109349	1.73049e-06	0.000129141	1.54207	6.5574	8.09948
Pfkfb1	ENSMUST00000112713	18639	1.73885e-06	0.000129592	-1.76224	6.85148	5.08924
			1.74518e-06	0.00012971	2.30989	7.0418	9.35168
Pemt	ENSMUST00000102693	18618	1.74643e-06	0.00012971	2.25362	7.79256	10.0462
			1.74898e-06	0.00012971	1.55495	7.29025	8.8452
Zxdb	ENSMUST00000101388	668166	1.75079e-06	0.00012971	5.18223	7.26129	12.4435
BC005537	ENSMUST00000155575	79555	1.75205e-06	0.00012971	2.19381	7.13261	9.32642
D16Ertd472e		67102	1.7613e-06	0.000130222	1.51776	4.94326	6.46101
Cul5	ENSMUST00000034529	75717	1.77297e-06	0.000130912	-2.21724	8.31901	6.10177
Frmd3	ENSMUST00000098006	242506	1.7811e-06	0.000131338	1.80129	6.31033	8.11162
			1.7909e-06	0.000131887	1.94349	6.37916	8.32265
Krt2	ENSMUST00000052664	16681	1.79396e-06	0.000131937	1.48578	6.76364	8.24942
			1.79631e-06	0.000131937	1.0949	5.18434	6.27924
Hist4h4	ENSMUST00000090778	320332	1.80534e-06	0.000132283	-1.45499	11.8208	10.3658
Atic	ENSMUST00000027384	108147	1.80746e-06	0.000132283	1.46175	8.76023	10.222
Tmcc3	ENSMUST00000065060	319880	1.81003e-06	0.000132283	1.70614	8.61564	10.3218
			1.8105e-06	0.000132283	1.67797	5.46427	7.14224
Dag1	ENSMUST00000171412	13138	1.8212e-06	0.00013289	-1.50987	12.0517	10.5418
BC033916	ENSMUST00000172817	474160	1.82529e-06	0.000132981	2.54994	6.6893	9.23924
Ift46	ENSMUST00000118186	76568	1.82721e-06	0.000132981	-1.51171	7.50767	5.99596
4933434E20Rik	ENSMUST00000029552	99650	1.83882e-06	0.000133644	-1.26794	11.3336	10.0657
Fbxw10	ENSMUST00000108704	213980	1.84253e-06	0.000133644	1.53595	6.55878	8.09473
Camk2a	ENSMUST00000115295	12322	1.84349e-06	0.000133644	-1.67982	12.23	10.5502
			1.8489e-06	0.000133862	1.41313	10.1414	11.5545
Rbm45	ENSMUST00000046389	241490	1.8538e-06	0.000134042	-2.14171	8.09987	5.95816
Bglap	ENSMUST00000128732	12096	1.86261e-06	0.000134243	1.56288	5.24813	6.811
Hsbp1	ENSMUST00000034300	68196	1.86342e-06	0.000134243	-1.08425	11.5475	10.4633
Shroom3		27428	1.86378e-06	0.000134243	1.28602	5.17167	6.45769
Tuba4a	ENSMUST00000079464	22145	1.867e-06	0.000134302	-0.703306	12.9137	12.2103
			1.87982e-06	0.000135049	2.81794	5.96483	8.78277
			1.89118e-06	0.000135634	1.74023	6.38929	8.12952
Nova2	ENSMUST00000172835	384569	1.89281e-06	0.000135634	3.3446	6.45083	9.79543
Loxl2	ENSMUST00000022660	94352	1.90211e-06	0.000136125	1.22472	5.82427	7.04899
Sumf2	ENSMUST00000137357	67902	1.91276e-06	0.000136712	-1.47622	6.64761	5.17139
			1.92104e-06	0.000137128	1.29342	5.29256	6.58598
Amh	ENSMUST00000036016	11705	1.93345e-06	0.000137813	1.05023	5.14646	6.19669
Ribc1	ENSMUST00000026288	66611	1.93557e-06	0.000137813	2.23248	5.34451	7.57699
			1.94257e-06	0.000138135	1.46201	4.70778	6.16979
Gm10792		100038351	1.95554e-06	0.000138881	-2.62515	9.67825	7.0531
			1.96116e-06	0.000139103	0.96809	5.13049	6.09858
Slc32a1	ENSMUST00000109483	22348	1.96687e-06	0.000139331	1.42717	6.66863	8.0958
Rps6	ENSMUST00000079841	20104	1.97638e-06	0.000139726	0.729526	11.7397	12.4693
Zfp386	ENSMUST00000039622	56220	1.97746e-06	0.000139726	-1.73432	6.81048	5.07616
Patz1		56218	1.98348e-06	0.000139974	-1.76169	6.93631	5.17463
			1.98836e-06	0.000140049	2.2537	6.96477	9.21847
			1.98956e-06	0.000140049	1.42673	5.93697	7.3637
			1.99909e-06	0.000140299	1.64257	6.05512	7.69768
Pga5	ENSMUST00000025647	58803	2.00181e-06	0.000140299	2.11182	6.06775	8.17956
Vwa5b2	ENSMUST00000159780	328643	2.00236e-06	0.000140299	1.27799	6.13795	7.41594
Gna13	ENSMUST00000020930	14674	2.00316e-06	0.000140299	2.04067	7.20524	9.24591
Ppp3r1	ENSMUST00000102880	19058	2.01339e-06	0.000140839	-2.09967	8.39962	6.29995
A130049A11Rik	ENSMUST00000160110	100125931	2.01616e-06	0.000140856	1.10232	6.22997	7.33229
Ndst1	ENSMUST00000066785	15531	2.02693e-06	0.000141432	1.45284	8.16361	9.61646
			2.03569e-06	0.000141865	1.44945	5.68582	7.13527
Det1	ENSMUST00000032839	76375	2.05599e-06	0.000143102	-1.69839	7.06573	5.36733
Ankrd33b	ENSMUST00000044324	67434	2.0591e-06	0.00014314	1.80019	7.71298	9.51317
Arc	ENSMUST00000023268	11838	2.06419e-06	0.000143315	3.62872	6.24519	9.87391
Pfkfb3		170768	2.06678e-06	0.000143317	-2.00136	11.4212	9.41981
Vamp8	ENSMUST00000142613	22320	2.07899e-06	0.000143945	1.24343	8.89426	10.1377
Eif1a	ENSMUST00000168382	13664	2.08247e-06	0.000143945	2.37194	6.6797	9.05164
Snw1	ENSMUST00000021428	66354	2.08358e-06	0.000143945	-1.30201	7.72062	6.41861
			2.08754e-06	0.00014404	1.46338	4.96993	6.43331
			2.09359e-06	0.000144279	-1.18715	11.513	10.3258
Zfp646	ENSMUST00000098017	233905	2.10213e-06	0.000144593	1.28196	6.37272	7.65468
			2.10332e-06	0.000144593	2.22527	5.96102	8.18629
			2.10668e-06	0.000144646	1.49608	6.26085	7.75693
D11Wsu99e	ENSMUST00000100250	28081	2.11953e-06	0.00014535	-1.42254	9.37446	7.95192
Glyr1	ENSMUST00000115844	74022	2.14997e-06	0.000147256	1.3593	8.23228	9.59158
Tcp11	ENSMUST00000042692	21463	2.1538e-06	0.000147337	1.66706	6.2097	7.87676
Dnajb8	ENSMUST00000061866	56691	2.16613e-06	0.000147999	1.40526	5.3965	6.80176
			2.1791e-06	0.000148703	2.43239	6.20673	8.63912
Def6	ENSMUST00000002327	23853	2.18801e-06	0.000149129	1.63209	6.73726	8.36935
Trpv4	ENSMUST00000133019	63873	2.20648e-06	0.000150205	1.31179	6.47782	7.78961
Ndrg3	ENSMUST00000072298	29812	2.21714e-06	0.000150746	-1.48189	6.52606	5.04416
Celf3	ENSMUST00000029784	78784	2.22412e-06	0.000151037	0.986188	6.30208	7.28827
			2.2367e-06	0.000151707	1.01894	4.79917	5.8181
			2.23997e-06	0.000151744	1.23251	4.98103	6.21353
Fbxo28	ENSMUST00000051431	67948	2.24672e-06	0.000151786	-1.42238	6.95702	5.53464
			2.24786e-06	0.000151786	1.82065	6.21616	8.03681
Defb21	ENSMUST00000070722	403172	2.24925e-06	0.000151786	1.3127	4.82141	6.13411
Nus1	ENSMUST00000023830	52014	2.25146e-06	0.000151786	1.36275	6.97898	8.34173
			2.27147e-06	0.00015295	1.76115	5.72403	7.48518
			2.28889e-06	0.000153937	1.60979	5.77278	7.38256
			2.29937e-06	0.000154456	1.97383	6.85712	8.83095
			2.3348e-06	0.000156612	-2.14267	8.78662	6.64395
			2.33708e-06	0.000156612	1.19114	4.8534	6.04454
			2.3728e-06	0.000158815	1.24184	5.93714	7.17898
Tbx21	ENSMUST00000001484	57765	2.37812e-06	0.000158981	1.50998	7.35024	8.86022
			2.38156e-06	0.00015902	1.24913	4.78997	6.0391
			2.38666e-06	0.000159091	1.39984	10.1558	11.5556
			2.38956e-06	0.000159091	0.978545	9.77121	10.7498
Adamts8	ENSMUST00000068135	30806	2.39117e-06	0.000159091	2.12222	5.47354	7.59576
Cdkn1b	ENSMUST00000067327	12576	2.39883e-06	0.000159411	-2.05318	11.13	9.0768
			2.40354e-06	0.000159534	-2.05254	7.65993	5.60739
	ENSMUST00000091052		2.40749e-06	0.000159606	-0.76801	12.1678	11.3998
2310001A20Rik	ENSMUST00000046399	71881	2.41712e-06	0.000159932	1.36132	7.87438	9.2357
			2.41813e-06	0.000159932	1.70521	5.04685	6.75206
Slc35f2	ENSMUST00000048670	72022	2.42834e-06	0.000160417	1.14417	5.93111	7.07528
Amd2	ENSMUST00000080898	100041585	2.44738e-06	0.000161483	-2.03304	12.7866	10.7536
Gatad2b	ENSMUST00000049382	229542	2.45452e-06	0.000161722	-1.46139	7.4752	6.01381
			2.45959e-06	0.000161722	1.96783	7.16857	9.1364
Mrps23	ENSMUST00000107916	64656	2.45968e-06	0.000161722	1.08158	9.12045	10.202
			2.4656e-06	0.00016192	-0.917313	6.41906	5.50175
			2.47251e-06	0.000162018	0.805799	6.31768	7.12348
	ENSMUST00000103660		2.47289e-06	0.000162018	3.43928	6.12803	9.56732
			2.48322e-06	0.000162504	-1.63499	7.06987	5.43488
			2.49418e-06	0.00016303	1.26749	8.02829	9.29578
	ENSMUST00000057134		2.50657e-06	0.000163648	1.83318	5.34935	7.18253
Cacng7	ENSMUST00000092891	81904	2.51484e-06	0.000163996	-1.68105	8.30145	6.6204
Clip4	ENSMUST00000166067	78785	2.52078e-06	0.000164037	1.52111	6.60647	8.12758
			2.52134e-06	0.000164037	1.65753	5.0034	6.66093
			2.55588e-06	0.00016609	-1.44635	7.65993	6.21358
			2.58627e-06	0.00016787	1.08673	11.888	12.9747
Rhoa	ENSMUST00000007959	11848	2.59689e-06	0.000168364	-1.81804	11.2545	9.43648
Gm10537		100038692	2.60341e-06	0.000168591	1.6622	7.02857	8.69077
			2.61034e-06	0.000168843	2.41338	7.77173	10.1851
Utp3	ENSMUST00000090413	65961	2.63146e-06	0.000169992	-1.40225	9.69279	8.29055
			2.63419e-06	0.000169992	1.51812	5.95408	7.4722
Sec61a2	ENSMUST00000102981	57743	2.64236e-06	0.000170323	-1.14237	8.11838	6.97601
Npas4	ENSMUST00000056129	225872	2.65128e-06	0.0001707	2.07517	6.21798	8.29315
			2.66124e-06	0.000171144	-1.95553	8.1592	6.20367
Iqcf1	ENSMUST00000085114	74267	2.66948e-06	0.000171476	1.54425	5.96451	7.50876
			2.67493e-06	0.000171519	1.44528	5.06785	6.51312
Filip1l	ENSMUST00000159414	78749	2.67895e-06	0.000171519	-1.72673	7.2854	5.55867
			2.67936e-06	0.000171519	1.99192	6.60413	8.59605
			2.70118e-06	0.000172493	-1.37589	10.2981	8.92225
Sharpin	ENSMUST00000123112	106025	2.70145e-06	0.000172493	-1.13725	10.5394	9.40218
Ywhae	ENSMUST00000067664	22627	2.70384e-06	0.000172493	-0.984533	13.3186	12.3341
Gm13308	ENSMUST00000130197	621580	2.70872e-06	0.000172607	2.18195	6.31715	8.4991
			2.7203e-06	0.000173147	0.894279	8.75935	9.65363
Slc26a11	ENSMUST00000151612	268512	2.72371e-06	0.000173167	-0.952543	5.69812	4.74557
Mecr	ENSMUST00000143067	26922	2.74625e-06	0.000174401	1.11817	7.43707	8.55524
Akap2	ENSMUST00000071723	11641	2.75143e-06	0.000174531	2.54387	7.19397	9.73785
			2.78183e-06	0.00017626	1.54307	5.52056	7.06363
Git1	ENSMUST00000037285	216963	2.792e-06	0.000176703	-1.67985	7.88344	6.20358
Fgf11		14166	2.8073e-06	0.000177156	1.16836	8.10236	9.27072
			2.80787e-06	0.000177156	1.38246	5.04396	6.42642
Stat3	ENSMUST00000156645	20848	2.80868e-06	0.000177156	2.76384	7.18778	9.95162
Pcdhgb1		93699	2.8272e-06	0.000178026	0.952956	5.03707	5.99002
			2.82885e-06	0.000178026	-1.36172	6.62939	5.26767
			2.85866e-06	0.0001797	-2.1556	7.88262	5.72702
			2.87929e-06	0.000180715	1.5414	5.32789	6.86929
Haao	ENSMUST00000000687	107766	2.88128e-06	0.000180715	1.64232	7.1049	8.74722
			2.89987e-06	0.000181676	1.03276	5.55298	6.58574
Usp24	ENSMUST00000165709	329908	2.90514e-06	0.000181802	-1.03738	6.01794	4.98056
Dnajb6	ENSMUST00000012734	23950	2.91706e-06	0.000182344	1.34758	7.25516	8.60274
			2.92535e-06	0.000182658	-1.45762	10.5949	9.13724
			2.94843e-06	0.000183893	1.46602	6.45004	7.91606
			2.95718e-06	0.000184233	1.00832	9.14566	10.154
			2.96253e-06	0.000184361	1.72848	5.55501	7.28349
Serpine1	ENSMUST00000077523	18787	2.985e-06	0.000185552	2.89739	6.70123	9.59862
Zfp81	ENSMUST00000038373	224694	2.99224e-06	0.000185795	-1.26294	7.96919	6.70625
Kcp	ENSMUST00000101614	333088	2.99858e-06	0.000185982	1.05077	5.54016	6.59092
Cenpb	ENSMUST00000089510	12616	3.00468e-06	0.000186153	1.38009	6.50734	7.88743
Tug1		544752	3.02753e-06	0.000187173	-1.77605	6.83822	5.06216
Npm3	ENSMUST00000070215	18150	3.02785e-06	0.000187173	-1.05708	6.71846	5.66138
			3.03617e-06	0.00018748	1.3155	4.75981	6.07531
Zfp81	ENSMUST00000054072	224694	3.04706e-06	0.000187944	-1.43312	6.47111	5.03799
			3.05301e-06	0.000188077	-2.37614	8.4497	6.07356
Slc25a30	ENSMUST00000022580	67554	3.05853e-06	0.000188077	-0.788056	5.81931	5.03126
			3.05931e-06	0.000188077	1.84045	6.96746	8.80791
			3.06695e-06	0.000188339	1.35814	6.45934	7.81748
Ppp2r4	ENSMUST00000042055	110854	3.07111e-06	0.000188387	1.11808	9.93286	11.0509
Grin1		14810	3.09042e-06	0.000189364	0.943632	5.51044	6.45407
			3.09538e-06	0.000189397	0.916341	5.3663	6.28264
			3.09775e-06	0.000189397	1.33994	9.03683	10.3768
			3.11448e-06	0.000190212	1.644	5.60326	7.24726
Sphk1		20698	3.12151e-06	0.000190432	4.52879	5.73307	10.2619
Apoc2	ENSMUST00000142352	11813	3.12692e-06	0.000190554	1.67812	6.72223	8.40034
			3.13073e-06	0.000190579	1.58021	5.69699	7.2772
			3.16707e-06	0.00019258	0.88075	4.92876	5.80952
Rexo1	ENSMUST00000057910	66932	3.18143e-06	0.000193243	-1.24692	6.48682	5.2399
Cnot1	ENSMUST00000068452	234594	3.20909e-06	0.000194711	-1.55971	7.31529	5.75558
			3.21422e-06	0.000194811	1.07077	6.07546	7.14623
Trim7	ENSMUST00000046903	94089	3.22005e-06	0.000194953	1.05417	6.88202	7.93619
Dnajc10		66861	3.24644e-06	0.000196337	2.79143	8.37288	11.1643
Itgb1	ENSMUST00000124826	16412	3.26893e-06	0.000197484	1.82427	8.69699	10.5213
Ap1s2	ENSMUST00000033734	108012	3.27997e-06	0.000197788	-1.6878	7.53293	5.84514
			3.28106e-06	0.000197788	-0.947419	15.2186	14.2712
			3.29473e-06	0.000198398	1.65865	5.9864	7.64505
Rest		19712	3.30683e-06	0.000198912	1.39335	5.32983	6.72319
			3.31194e-06	0.000199005	1.55948	5.79917	7.35865
Tns3	ENSMUST00000020695	319939	3.31823e-06	0.000199169	-2.1161	7.65993	5.54383
			3.32509e-06	0.000199366	1.28214	5.18205	6.46419
			3.35361e-06	0.000200861	1.48803	7.86031	9.34834
Gja3	ENSMUST00000061614	14611	3.36916e-06	0.000201575	1.5212	6.01794	7.53914
Serpina3h		546546	3.37999e-06	0.000202007	2.4719	5.41643	7.88833
Kbtbd11	ENSMUST00000069399	74901	3.39597e-06	0.000202745	1.63442	5.82147	7.4559
Vps52	ENSMUST00000173196	224705	3.40732e-06	0.000203043	-1.44303	9.12917	7.68614
Fer1l6	ENSMUST00000159177	631797	3.40824e-06	0.000203043	2.07182	6.68616	8.75798
Gstm1	ENSMUST00000153314	14862	3.4186e-06	0.000203443	-1.32647	10.5324	9.20596
Gm2375		100039697	3.43163e-06	0.000203701	1.99122	6.77193	8.76314
Bhlhe41		79362	3.43528e-06	0.000203701	1.10805	7.81769	8.92574
			3.43579e-06	0.000203701	1.21102	8.71995	9.93097
			3.43753e-06	0.000203701	-1.81481	7.65993	5.84512
			3.45511e-06	0.000204526	-1.00094	7.05362	6.05268
Ppp2r3c	ENSMUST00000021410	59032	3.46999e-06	0.000205189	-1.92606	8.14129	6.21523
Gpatch1	ENSMUST00000108054	67471	3.49377e-06	0.000206174	-1.60859	6.61884	5.01025
			3.49403e-06	0.000206174	1.11559	5.65493	6.77052
			3.49808e-06	0.000206195	-2.16726	7.78229	5.61504
Prr14	ENSMUST00000033095	233895	3.50706e-06	0.000206506	-1.58163	6.87322	5.29159
Rps27a	ENSMUST00000102845	78294	3.54295e-06	0.000208355	1.30763	5.50029	6.80792
			3.54672e-06	0.000208355	3.10964	5.71355	8.82319
			3.54966e-06	0.000208355	1.54144	6.02285	7.56429
			3.55558e-06	0.000208483	2.29393	6.09074	8.38467
			3.59645e-06	0.000210568	1.35163	9.59904	10.9507
			3.59868e-06	0.000210568	1.92318	7.62005	9.54323
			3.6256e-06	0.000211921	1.25463	7.36226	8.61689
			3.63299e-06	0.000212062	-1.42325	7.5505	6.12725
Ptpn18	ENSMUST00000027302	19253	3.63561e-06	0.000212062	1.34313	5.78103	7.12415
Slc13a2	ENSMUST00000001122	20500	3.64568e-06	0.0002124	1.63948	4.99675	6.63623
Tmed10	ENSMUST00000040766	68581	3.64904e-06	0.0002124	-1.02474	11.4889	10.4642
Rad51l3		19364	3.65282e-06	0.0002124	1.35332	5.4243	6.77762
			3.66089e-06	0.000212454	1.60892	5.1763	6.78522
St6gal2	ENSMUST00000025000	240119	3.66136e-06	0.000212454	1.1789	5.97187	7.15077
Gm12693		100039252	3.66817e-06	0.000212628	-1.18821	9.28903	8.10081
Gstm7	ENSMUST00000004137	68312	3.68188e-06	0.000213202	1.30087	6.53005	7.83092
Ptpru	ENSMUST00000097860	19273	3.70038e-06	0.00021405	1.28175	5.12456	6.40631
			3.70866e-06	0.000214308	1.50191	8.96464	10.4666
			3.76194e-06	0.000217162	1.41695	10.6975	12.1145
			3.76803e-06	0.000217288	1.46236	8.93544	10.3978
			3.78577e-06	0.000218086	1.21923	6.39605	7.61528
Nr4a2	ENSMUST00000028166	18227	3.81224e-06	0.000219384	1.39897	5.04213	6.4411
	ENSMUST00000133400		3.84502e-06	0.000221043	1.81438	5.60812	7.4225
Ablim1	ENSMUST00000128212	226251	3.85643e-06	0.000221249	1.58386	5.78567	7.36953
			3.85986e-06	0.000221249	1.15051	12.326	13.4765
			3.86049e-06	0.000221249	1.8138	6.16687	7.98068
Ggps1	ENSMUST00000170957	14593	3.87828e-06	0.000221922	-1.37979	6.54874	5.16895
Epha6	ENSMUST00000171048	13840	3.88019e-06	0.000221922	1.41856	5.11149	6.53005
Mdm4	ENSMUST00000067398	17248	3.88926e-06	0.000221999	2.65147	5.09408	7.74555
			3.8901e-06	0.000221999	1.08867	10.6021	11.6908
			3.89346e-06	0.000221999	2.5177	5.22785	7.74555
Rock2	ENSMUST00000116446	19878	3.90147e-06	0.00022221	1.29539	8.12442	9.41981
			3.90512e-06	0.00022221	1.06483	8.44862	9.51345
1700120C14Rik		73600	3.91182e-06	0.000222364	-1.01224	7.73115	6.71891
			3.93141e-06	0.000223251	1.48626	7.13547	8.62173
			3.97238e-06	0.000225348	1.08885	6.22769	7.31653
			3.9926e-06	0.000226184	1.70948	6.58967	8.29915
			3.99522e-06	0.000226184	1.30117	6.45999	7.76116
S100a13	ENSMUST00000048138	20196	4.01509e-06	0.000226873	1.16346	9.98115	11.1446
B230354K17Rik		320063	4.01552e-06	0.000226873	1.86159	5.88396	7.74555
Map3k11	ENSMUST00000004156	26403	4.02482e-06	0.000226914	-0.761337	5.64561	4.88427
			4.02673e-06	0.000226914	2.19371	6.25396	8.44767
Acad12	ENSMUST00000111776	338350	4.02844e-06	0.000226914	1.7046	6.92442	8.62903
			4.03968e-06	0.000227317	1.10038	5.24512	6.34551
			4.06863e-06	0.000228486	1.82605	6.49276	8.31881
Csda	ENSMUST00000032309	56449	4.06863e-06	0.000228486	-0.803242	13.7008	12.8976
			4.08133e-06	0.000228969	2.64112	10.8725	13.5136
			4.09767e-06	0.000229583	-1.75669	9.23206	7.47537
			4.10051e-06	0.000229583	2.57809	5.50839	8.08648
15-Sep	ENSMUST00000106211	93684	4.1177e-06	0.000230315	-1.95275	7.70452	5.75177
2900035I09Rik		72883	4.16479e-06	0.000232715	3.88905	5.85755	9.7466
			4.18097e-06	0.000233272	1.2758	5.39794	6.67373
			4.18312e-06	0.000233272	-1.28792	6.88873	5.60081
			4.19578e-06	0.000233745	1.38648	5.34439	6.73087
			4.20941e-06	0.000234271	1.11235	7.02951	8.14186
			4.22289e-06	0.000234513	1.16537	5.15207	6.31744
			4.22403e-06	0.000234513	3.13697	6.40672	9.54369
			4.22769e-06	0.000234513	2.10695	7.1914	9.29835
			4.23057e-06	0.000234513	2.19899	5.99519	8.19418
Cdv3		321022	4.23496e-06	0.000234524	-1.68848	11.5653	9.8768
			4.24252e-06	0.00023471	-1.10237	5.72644	4.62407
			4.25668e-06	0.000235259	-1.20515	10.5011	9.2959
Uncx	ENSMUST00000031523	22255	4.27206e-06	0.000235876	1.22217	7.18413	8.4063
Zfp507		668501	4.27807e-06	0.000235974	-1.02973	6.45277	5.42304
Cdc16	ENSMUST00000043962	69957	4.32038e-06	0.000238073	-1.37381	7.76528	6.39147
Dctn1		13191	4.35965e-06	0.00024	-1.0454	9.67422	8.62882
			4.40482e-06	0.00024213	1.44507	6.95817	8.40324
			4.40701e-06	0.00024213	1.2774	5.95427	7.23168
2310015K22Rik		69565	4.43632e-06	0.000243205	-1.63351	6.975	5.34149
Zfp146		26465	4.43883e-06	0.000243205	1.40457	6.38621	7.79078
Fam120c	ENSMUST00000125924	207375	4.44186e-06	0.000243205	2.28095	5.4646	7.74555
Sgce		20392	4.44401e-06	0.000243205	1.42158	7.0292	8.45078
Ltbp3	ENSMUST00000081496	16998	4.45588e-06	0.000243526	-1.44525	8.07368	6.62843
Pgap2	ENSMUST00000129340	233575	4.4586e-06	0.000243526	-1.08848	7.4194	6.33092
			4.49142e-06	0.000245079	1.94105	5.7955	7.73655
Dpy30		66310	4.49865e-06	0.000245234	-0.866894	9.09525	8.22835
Prmt5	ENSMUST00000023873	27374	4.51115e-06	0.000245527	-0.970853	9.21392	8.24306
			4.51283e-06	0.000245527	1.37778	6.06959	7.44738
Dnajb12	ENSMUST00000131810	56709	4.52372e-06	0.00024588	-1.21814	6.33337	5.11523
Sgpl1	ENSMUST00000122259	20397	4.52987e-06	0.000245975	1.80438	6.51664	8.32102
			4.54106e-06	0.000246289	3.14874	6.21824	9.36698
			4.54573e-06	0.000246289	-1.3046	7.53244	6.22784
			4.5489e-06	0.000246289	-0.605056	12.6981	12.093
	ENSMUST00000132710		4.60083e-06	0.0002487	1.20418	5.22309	6.42727
Ifrd1	ENSMUST00000170119	15982	4.60234e-06	0.0002487	2.10331	9.0036	11.1069
Slain2	ENSMUST00000069795	75991	4.60789e-06	0.000248759	-1.84455	9.22424	7.3797
Myc		17869	4.63328e-06	0.000249888	3.84405	5.30573	9.14978
1700020C07Rik	ENSMUST00000017911	75642	4.65293e-06	0.000250706	1.23652	4.93784	6.17436
C330021F23Rik	ENSMUST00000136592	546049	4.67425e-06	0.000251606	2.68984	7.01165	9.70149
Pvt1		19296	4.67866e-06	0.000251606	1.75005	5.67868	7.42873
			4.69253e-06	0.000251968	1.32312	6.2109	7.53402
			4.69632e-06	0.000251968	1.61692	5.64524	7.26215
Gstm3	ENSMUST00000004136	14864	4.70237e-06	0.000251968	-1.18695	9.75725	8.57029
			4.70343e-06	0.000251968	1.44713	5.8354	7.28254
			4.7153e-06	0.000252361	-0.801009	8.4636	7.66259
Snx9		66616	4.72355e-06	0.000252561	1.16077	8.31406	9.47484
			4.73046e-06	0.000252688	-2.56208	10.3695	7.8074
			4.74074e-06	0.000252995	1.42682	7.91269	9.33951
			4.74845e-06	0.000253165	1.21634	7.99405	9.21039
			4.76417e-06	0.00025376	2.58898	5.15657	7.74555
			4.7964e-06	0.000255208	0.919899	10.1232	11.0431
			4.8005e-06	0.000255208	1.00359	8.5337	9.5373
C87436	ENSMUST00000141972	232196	4.80614e-06	0.000255265	2.47293	5.27262	7.74555
	ENSMUST00000057543		4.82276e-06	0.000255904	1.52301	4.94377	6.46678
			4.90984e-06	0.000260278	-1.05254	9.5727	8.52016
			4.9275e-06	0.000260966	0.705574	10.9711	11.6767
A430093F15Rik	ENSMUST00000087947	403202	4.93503e-06	0.000261039	1.0869	6.51433	7.60123
Ror1		26563	4.94245e-06	0.000261039	0.857934	5.02546	5.88339
			4.94701e-06	0.000261039	2.79507	5.92916	8.72424
Gm10797	ENSMUST00000099661	100038508	4.94759e-06	0.000261039	1.35239	6.84013	8.19251
Rbm18	ENSMUST00000134668	67889	4.99965e-06	0.000263537	0.801011	9.29278	10.0938
			5.02242e-06	0.000263981	1.88417	5.2416	7.12578
Vwa5a	ENSMUST00000118144	67776	5.02534e-06	0.000263981	2.32459	5.42096	7.74555
Defb30	ENSMUST00000111208	73670	5.02682e-06	0.000263981	1.22367	5.29807	6.52174
	ENSMUST00000135777		5.027e-06	0.000263981	1.20724	5.26742	6.47466
			5.03585e-06	0.000264197	1.96389	7.47552	9.43941
			5.09125e-06	0.000266853	1.08133	5.08791	6.16924
Uhrf1bp1l	ENSMUST00000020112	75089	5.10656e-06	0.000267404	0.929872	7.91656	8.84643
			5.12241e-06	0.000267983	-1.94063	7.37824	5.43761
Fosb	ENSMUST00000003640	14282	5.13493e-06	0.000268387	3.24286	9.11812	12.361
1700120K04Rik		68232	5.15469e-06	0.000269133	1.23259	7.51321	8.74579
Pmepa1	ENSMUST00000036248	65112	5.15885e-06	0.000269133	-1.14186	6.40423	5.26237
Ddo	ENSMUST00000019976	70503	5.17424e-06	0.000269625	2.02943	7.84959	9.87901
			5.1782e-06	0.000269625	1.72206	5.57983	7.30189
			5.18817e-06	0.000269625	1.04933	6.54491	7.59424
Fbxl4	ENSMUST00000145835	269514	5.19169e-06	0.000269625	-1.63999	6.87525	5.23526
Pppde2	ENSMUST00000135988	28075	5.19243e-06	0.000269625	-1.35002	6.96991	5.61989
Pnrc2	ENSMUST00000030436	52830	5.22415e-06	0.000270724	-2.25151	9.26644	7.01493
Rrs1	ENSMUST00000072079	59014	5.23416e-06	0.000270724	1.66423	5.82761	7.49184
			5.23596e-06	0.000270724	0.950132	8.25136	9.2015
Gm10336		328186	5.23612e-06	0.000270724	1.2932	5.33085	6.62405
			5.24111e-06	0.000270724	1.12644	5.12318	6.24961
			5.24898e-06	0.000270724	0.987399	11.0159	12.0033
			5.25302e-06	0.000270724	2.08423	7.34244	9.42667
			5.25589e-06	0.000270724	1.10113	6.22503	7.32616
			5.25724e-06	0.000270724	1.46499	5.43987	6.90485
2510003E04Rik	ENSMUST00000159722	72320	5.27115e-06	0.000270985	-1.30531	6.81212	5.50681
Kctd21	ENSMUST00000054107	622320	5.27202e-06	0.000270985	2.26493	5.48062	7.74555
Pdlim7	ENSMUST00000109909	67399	5.28269e-06	0.000271257	-1.61996	8.11265	6.49269
Gla		11605	5.28704e-06	0.000271257	1.261	10.7694	12.0304
Fgd4	ENSMUST00000172181	224014	5.31387e-06	0.000272383	2.11032	5.63523	7.74555
Sfxn2	ENSMUST00000026011	94279	5.3257e-06	0.000272739	-1.27003	6.66767	5.39764
9530036O11Rik		654796	5.33201e-06	0.000272812	2.73443	5.48901	8.22344
Arf4	ENSMUST00000166075	11843	5.36418e-06	0.000274207	1.46348	7.51335	8.97683
	ENSMUST00000126189		5.40312e-06	0.000275851	1.45324	6.73269	8.18593
Pcdh1	ENSMUST00000161701	75599	5.40623e-06	0.000275851	2.00951	6.19059	8.2001
Tm7sf3	ENSMUST00000138476	67623	5.43543e-06	0.000276477	2.21252	5.53303	7.74555
Xpr1	ENSMUST00000027741	19775	5.43718e-06	0.000276477	-1.87938	9.40005	7.52067
			5.43955e-06	0.000276477	0.962721	7.33944	8.30216
Siah3	ENSMUST00000164848	380918	5.44222e-06	0.000276477	1.25321	6.16447	7.41768
			5.44325e-06	0.000276477	1.29763	5.093	6.39064
			5.45014e-06	0.000276575	1.20071	10.7347	11.9354
			5.51077e-06	0.000278947	1.16453	6.7224	7.88693
			5.51609e-06	0.000278947	0.590522	5.06675	5.65727
Ahnak2	ENSMUST00000137195	100041194	5.5166e-06	0.000278947	2.23605	7.12147	9.35752
Serpina11		380780	5.51687e-06	0.000278947	2.38869	7.93029	10.319
Card14	ENSMUST00000147167	170720	5.53712e-06	0.000279717	1.53303	5.10141	6.63445
4930455C21Rik		76916	5.54238e-06	0.00027973	-0.538449	15.9833	15.4449
Zfp187	ENSMUST00000032820	432731	5.56882e-06	0.00028052	-2.02666	8.19207	6.16541
Ttll7	ENSMUST00000166662	70892	5.57051e-06	0.00028052	-1.60309	9.23838	7.63529
			5.57311e-06	0.00028052	-1.07742	6.41413	5.33671
Ints3	ENSMUST00000029542	229543	5.58147e-06	0.000280688	-1.57345	7.20697	5.63352
			5.5914e-06	0.000280934	1.36093	5.83511	7.19603
D930049A15Rik		414118	5.67906e-06	0.000285082	1.23827	5.26958	6.50785
Fahd1	ENSMUST00000049642	68636	5.69288e-06	0.000285519	1.85319	7.4391	9.29228
Gm6306		622282	5.72219e-06	0.000286731	-0.893531	5.83074	4.93721
Gch1	ENSMUST00000089959	14528	5.73186e-06	0.000286958	3.13085	5.30478	8.43563
Serinc2	ENSMUST00000075677	230779	5.74247e-06	0.000287108	-1.66589	10.0098	8.34394
Arglu1	ENSMUST00000048545	234023	5.74515e-06	0.000287108	-2.35291	11.6338	9.28087
			5.77641e-06	0.000288228	1.42771	6.94888	8.37659
			5.78142e-06	0.000288228	1.00712	6.18104	7.18815
			5.78492e-06	0.000288228	0.965254	4.71118	5.67643
Klf13		50794	5.78821e-06	0.000288228	-1.85016	9.85822	8.00806
Tirap		117149	5.7971e-06	0.000288413	-1.62501	9.38711	7.7621
Slc16a10	ENSMUST00000092566	72472	5.81683e-06	0.000289137	-1.64392	6.88711	5.24319
			5.83015e-06	0.000289542	2.41475	5.87594	8.29069
			5.83668e-06	0.000289608	1.23897	5.25694	6.49591
			5.85542e-06	0.00029024	2.46275	5.98073	8.44348
			5.85981e-06	0.00029024	-1.5235	6.45604	4.93254
Dph2	ENSMUST00000139332	67728	5.89056e-06	0.000291504	-1.39536	6.50975	5.1144
			5.90578e-06	0.000291999	1.09227	5.13681	6.22907
			5.91288e-06	0.000292091	2.02109	6.58654	8.60764
Krtap4-16	ENSMUST00000107437	435285	5.9251e-06	0.000292436	1.2495	5.96913	7.21863
Dcpp2	ENSMUST00000088594	630537	5.9638e-06	0.00029403	1.13995	5.78352	6.92347
Zfp788	ENSMUST00000100275	67607	5.96794e-06	0.00029403	2.55327	5.19228	7.74555
			5.97687e-06	0.000294211	2.15335	6.17767	8.33102
			5.99583e-06	0.000294884	2.01333	6.5531	8.56643
Fth1	ENSMUST00000025563	14319	6.01771e-06	0.0002957	-0.97798	13.5228	12.5449
Snhg5		72655	6.03318e-06	0.000295754	-1.68803	7.08324	5.39521
Zfp661	ENSMUST00000110368	72180	6.03441e-06	0.000295754	-1.48766	7.17917	5.69151
Tubb6	ENSMUST00000001513	67951	6.03994e-06	0.000295754	3.33424	6.67018	10.0044
			6.04075e-06	0.000295754	1.26486	5.31342	6.57827
H2-K1	ENSMUST00000173317	14972	6.04532e-06	0.000295754	1.36564	8.37464	9.74028
			6.06187e-06	0.000296305	1.74439	5.62914	7.37353
Oas2	ENSMUST00000081491	246728	6.08156e-06	0.000296838	-1.82857	7.65993	5.83136
Mtm1	ENSMUST00000101501	17772	6.08384e-06	0.000296838	1.34775	6.17175	7.5195
Prmt1	ENSMUST00000107838	15469	6.09095e-06	0.000296838	1.01071	9.27707	10.2878
Zfp516	ENSMUST00000171238	329003	6.09776e-06	0.000296838	1.47267	6.53395	8.00662
			6.09938e-06	0.000296838	1.23924	8.06527	9.30452
Osbpl7	ENSMUST00000168565	71240	6.11539e-06	0.0002971	-1.63686	7.03224	5.39539
Akap2	ENSMUST00000107598	11641	6.11541e-06	0.0002971	1.88481	5.32565	7.21046
Pold2	ENSMUST00000141907	18972	6.14129e-06	0.00029774	-1.16463	8.89906	7.73443
			6.14338e-06	0.00029774	-2.29651	8.51945	6.22294
Med21	ENSMUST00000075077	108098	6.14459e-06	0.00029774	-1.39502	10.1003	8.70532
Plac9	ENSMUST00000100809	211623	6.15701e-06	0.000298084	1.93915	6.2456	8.18475
			6.16621e-06	0.000298271	2.67765	8.25133	10.929
2900092E17Rik	ENSMUST00000032918	67278	6.18528e-06	0.000298704	-1.91721	9.68528	7.76807
Kank2	ENSMUST00000086340	235041	6.18588e-06	0.000298704	-1.57106	7.75121	6.18015
	ENSMUST00000089961		6.19205e-06	0.000298744	1.65331	5.43437	7.08769
			6.20232e-06	0.000298802	0.940532	5.34597	6.2865
			6.2059e-06	0.000298802	1.25707	5.35041	6.60748
Thra	ENSMUST00000103139	21833	6.21434e-06	0.000298802	-1.2291	9.23777	8.00867
			6.21466e-06	0.000298802	1.03756	5.19858	6.23614
			6.22082e-06	0.00029884	1.63078	5.42526	7.05604
4930565A17		327760	6.25486e-06	0.000300042	1.58796	6.9117	8.49966
			6.25658e-06	0.000300042	-1.01923	9.53566	8.51643
			6.26614e-06	0.000300079	1.61309	5.65242	7.26552
Thada	ENSMUST00000047524	240174	6.27047e-06	0.000300079	1.35567	7.07754	8.43321
			6.27349e-06	0.000300079	1.43929	6.33244	7.77173
			6.32451e-06	0.00030226	3.05956	7.77823	10.8378
Gm10253	ENSMUST00000090946	791281	6.36931e-06	0.000304034	2.33107	8.56144	10.8925
			6.37251e-06	0.000304034	1.59434	9.97504	11.5694
			6.37822e-06	0.000304047	1.04222	5.12682	6.16905
Usmg5	ENSMUST00000096481	66477	6.42016e-06	0.000305541	-0.802197	13.2695	12.4673
Tmem184c	ENSMUST00000109904	234463	6.42051e-06	0.000305541	-1.80595	7.19901	5.39306
Tnip2	ENSMUST00000144791	231130	6.43082e-06	0.000305771	2.20526	5.7092	7.91446
Ftsj1	ENSMUST00000033513	54632	6.43675e-06	0.000305792	-1.31379	8.21048	6.89669
D330041H03Rik		654822	6.45264e-06	0.000306286	1.9154	5.83015	7.74555
Mtmr2	ENSMUST00000146901	77116	6.45899e-06	0.000306327	-2.41141	9.1471	6.73569
Gm10735	ENSMUST00000099162	100038414	6.50674e-06	0.00030833	0.680485	6.43986	7.12035
			6.55492e-06	0.000310262	1.5245	5.14071	6.66521
1500010J02Rik	ENSMUST00000116359	68964	6.55863e-06	0.000310262	-0.982881	6.34723	5.36435
			6.56781e-06	0.000310433	-1.24697	7.26288	6.01591
Kbtbd12	ENSMUST00000038804	74589	6.63052e-06	0.000313132	-1.52599	7.12844	5.60244
Fan1	ENSMUST00000123627	330554	6.65098e-06	0.000313833	2.25729	5.48826	7.74555
Lax1	ENSMUST00000169295	240754	6.66777e-06	0.000314164	2.08845	5.82999	7.91843
E430022K19Rik		320086	6.66925e-06	0.000314164	5.42495	8.31775	13.7427
			6.69392e-06	0.000314914	2.48784	7.88674	10.3746
Syt10	ENSMUST00000029441	54526	6.69645e-06	0.000314914	2.56576	6.34571	8.91147
Mkrn2	ENSMUST00000000449	67027	6.71791e-06	0.000315529	-1.46028	10.6655	9.20523
Me1	ENSMUST00000167714	17436	6.72084e-06	0.000315529	-1.28318	11.6004	10.3172
Tsga8	ENSMUST00000049420	100502723	6.76439e-06	0.00031709	2.01328	7.04238	9.05566
			6.76544e-06	0.00031709	2.11911	6.8937	9.0128
Plagl1		22634	6.87123e-06	0.000321778	1.9608	6.52958	8.49038
			6.87812e-06	0.00032183	-0.995255	8.57029	7.57503
			6.89474e-06	0.000322338	1.66755	5.70052	7.36807
Nkiras2	ENSMUST00000017981	71966	6.90734e-06	0.000322657	-1.70149	7.94252	6.24103
			6.91464e-06	0.000322728	2.12743	6.66587	8.7933
Arfgap3	ENSMUST00000067215	66251	6.94765e-06	0.000323997	1.55633	7.71907	9.2754
Dirc2	ENSMUST00000023554	224132	6.96839e-06	0.000324693	2.20298	6.26574	8.46872
Pcnx	ENSMUST00000095565	54604	6.98617e-06	0.00032525	1.70684	9.83284	11.5397
			7.0049e-06	0.00032585	1.52254	5.77951	7.30205
			7.01796e-06	0.000326024	1.04641	5.2982	6.34461
			7.0203e-06	0.000326024	0.976989	8.66195	9.63894
			7.02868e-06	0.000326141	2.35687	9.63708	11.9939
Cdkn2aipnl	ENSMUST00000127136	52626	7.04927e-06	0.000326825	-2.04642	9.2224	7.17598
Tns3	ENSMUST00000020695	319939	7.05871e-06	0.000326991	2.23481	5.46391	7.69872
Tfg	ENSMUST00000171771	21787	7.07106e-06	0.000327292	-0.948938	8.77973	7.83079
			7.13799e-06	0.000329852	2.01658	9.66525	11.6818
			7.1382e-06	0.000329852	0.960014	12.2153	13.1753
Ankrd1	ENSMUST00000025718	107765	7.14444e-06	0.000329867	3.86829	8.09687	11.9652
Parp1	ENSMUST00000027777	11545	7.15887e-06	0.000330064	-0.948789	8.52877	7.57999
			7.16052e-06	0.000330064	1.38318	5.58723	6.97041
Csf2rb	ENSMUST00000096355	12983	7.17712e-06	0.000330449	1.6725	6.65345	8.32595
Mstn	ENSMUST00000027269	17700	7.18645e-06	0.000330449	-2.35555	7.72128	5.36572
Pcnx	ENSMUST00000021567	54604	7.18811e-06	0.000330449	2.47663	8.56066	11.0373
			7.19254e-06	0.000330449	1.73207	5.48318	7.21526
			7.228e-06	0.000331515	-1.59864	6.72988	5.13124
			7.23627e-06	0.000331515	0.91135	6.09739	7.00874
Slc16a12	ENSMUST00000009522	240638	7.23816e-06	0.000331515	2.04126	6.61743	8.65869
Atp5c1	ENSMUST00000114897	11949	7.23951e-06	0.000331515	1.46054	8.17875	9.6393
Fam45a	ENSMUST00000025957	67894	7.25307e-06	0.000331864	-1.49158	6.74515	5.25357
Zfp1	ENSMUST00000077791	22640	7.26838e-06	0.000332292	-1.27797	6.66079	5.38282
Prdx5	ENSMUST00000149261	54683	7.37503e-06	0.000336892	1.11368	12.3517	13.4654
Pum1		80912	7.3859e-06	0.000337112	-1.07644	7.84921	6.77277
Tcf25	ENSMUST00000108840	66855	7.42981e-06	0.00033884	-1.18533	9.53343	8.3481
Flnc	ENSMUST00000090472	68794	7.44242e-06	0.000339137	1.76549	11.3335	13.099
BC006779	ENSMUST00000087446	229003	7.46074e-06	0.000339695	1.22657	5.12528	6.35185
			7.47037e-06	0.00033972	-0.879031	9.69272	8.81369
			7.47347e-06	0.00033972	1.52773	7.75419	9.28192
			7.49797e-06	0.000340556	1.35975	5.35859	6.71835
			7.50626e-06	0.000340656	1.36769	9.09185	10.4595
			7.52012e-06	0.000341008	2.18109	7.00445	9.18553
			7.53089e-06	0.000341219	1.14637	8.90151	10.0479
4933427D06Rik	ENSMUST00000168837	232217	7.5496e-06	0.00034155	0.576705	14.6991	15.2758
			7.55042e-06	0.00034155	1.42129	7.12344	8.54473
Hoxa9		15405	7.56231e-06	0.000341584	-1.36753	7.02266	5.65513
Tmem108	ENSMUST00000049452	81907	7.56343e-06	0.000341584	1.49729	5.21196	6.70926
			7.5738e-06	0.000341686	2.11734	5.62821	7.74555
			7.58748e-06	0.000341686	1.50968	7.96715	9.47683
C130039O16Rik	ENSMUST00000046266	238317	7.58997e-06	0.000341686	1.12928	5.37642	6.5057
			7.59017e-06	0.000341686	-1.52031	10.1424	8.62214
Pnldc1	ENSMUST00000163394	240023	7.6147e-06	0.000342514	1.81476	5.57104	7.38579
			7.62353e-06	0.000342635	-0.888592	7.94298	7.05439
Ablim2		231148	7.64776e-06	0.000343448	1.01313	9.29536	10.3085
Slc38a2	ENSMUST00000023099	67760	7.65578e-06	0.000343532	2.3834	9.70458	12.088
Hipk2	ENSMUST00000162359	15258	7.66968e-06	0.000343614	-1.45606	9.09631	7.64025
Mfap4	ENSMUST00000126308	76293	7.66992e-06	0.000343614	2.60513	9.78168	12.3868
Pax2	ENSMUST00000004340	18504	7.68309e-06	0.000343928	1.50367	6.03115	7.53482
			7.71657e-06	0.000345108	1.78372	6.91046	8.69418
			7.72183e-06	0.000345108	-1.45604	9.30314	7.8471
			7.74577e-06	0.000345902	2.26692	6.28677	8.55369
Rxfp3	ENSMUST00000058007	239336	7.76734e-06	0.000346587	1.92741	7.19542	9.12282
Ar		11835	7.85795e-06	0.000350097	-1.84975	8.75927	6.90953
Odz3	ENSMUST00000110348	23965	7.85854e-06	0.000350097	-1.27103	6.25745	4.98641
Eepd1	ENSMUST00000040677	67484	7.87538e-06	0.000350568	-1.17353	9.51151	8.33797
			7.92334e-06	0.000352421	-1.28634	6.42562	5.13928
Ehd4		98878	7.93511e-06	0.000352664	2.73294	6.11489	8.84783
LOC100502592	ENSMUST00000100870	100502592	7.94371e-06	0.000352765	1.45888	5.88854	7.34742
Cd72		12517	7.95383e-06	0.000352934	-1.37058	8.38837	7.01779
Slc17a9	ENSMUST00000094218	228993	7.96387e-06	0.000353061	1.11692	5.00883	6.12575
Fam176b	ENSMUST00000052876	230752	7.96935e-06	0.000353061	1.17001	6.22873	7.39874
Gyg	ENSMUST00000118015	27357	7.98721e-06	0.000353572	-1.35842	13.0304	11.672
			8.00073e-06	0.000353798	-0.92799	10.3791	9.45114
			8.00538e-06	0.000353798	1.51388	7.20389	8.71777
Mrps5	ENSMUST00000145271	77721	8.02022e-06	0.000353798	0.922069	8.66925	9.59132
Eps8l2	ENSMUST00000140025	98845	8.02251e-06	0.000353798	1.41593	7.35852	8.77445
Olfr796	ENSMUST00000037071	258933	8.02401e-06	0.000353798	1.54183	5.37004	6.91187
Amd2	ENSMUST00000080898	100041585	8.03449e-06	0.00035398	-2.58652	11.837	9.25049
Gm7742		665669	8.04705e-06	0.000354218	1.85655	5.86121	7.71776
			8.05843e-06	0.000354218	1.1796	5.58186	6.76146
Gm3925		100042605	8.05892e-06	0.000354218	2.07595	6.43107	8.50703
Jup	ENSMUST00000107403	16480	8.08325e-06	0.000355008	-1.52081	8.57523	7.05442
1700020G03Rik		74235	8.09945e-06	0.00035544	1.57735	6.19221	7.76956
			8.11214e-06	0.000355717	-1.24696	7.807	6.56004
Dkkl1	ENSMUST00000033057	50722	8.15356e-06	0.000356899	1.09474	5.8425	6.93724
1700111N16Rik		74305	8.15369e-06	0.000356899	0.969036	5.23103	6.20006
Olfr1347	ENSMUST00000036357	258383	8.16292e-06	0.000356899	1.88576	9.46173	11.3475
Uspl1		231915	8.16468e-06	0.000356899	-1.10769	8.58082	7.47313
			8.17417e-06	0.000357007	2.90266	9.47745	12.3801
Eef1g	ENSMUST00000122932	67160	8.17994e-06	0.000357007	0.819375	12.0802	12.8996
Zbtb17		22642	8.18992e-06	0.000357164	-1.45112	6.45398	5.00286
Atg14	ENSMUST00000042988	100504663	8.23153e-06	0.000358698	-1.32703	6.61577	5.28874
Nab2	ENSMUST00000099156	17937	8.29511e-06	0.00036116	1.89989	8.30679	10.2067
Mfsd7c	ENSMUST00000040461	217721	8.3105e-06	0.00036116	1.04873	5.31086	6.35959
			8.31127e-06	0.00036116	1.07506	5.57114	6.6462
Slc9a1	ENSMUST00000084240	20544	8.31515e-06	0.00036116	-1.33896	6.82069	5.48173
			8.32038e-06	0.00036116	2.38822	7.95221	10.3404
Fam122a	ENSMUST00000099556	68034	8.32881e-06	0.000361224	-1.39831	8.64816	7.24985
Gm16499		100049166	8.33998e-06	0.000361224	1.16411	5.39706	6.56117
Hdac4	ENSMUST00000165529	208727	8.34126e-06	0.000361224	-1.04146	7.67696	6.63551
Anxa8	ENSMUST00000022519	11752	8.35603e-06	0.000361583	-2.37639	7.65993	5.28354
			8.40215e-06	0.000363297	1.35985	9.56696	10.9268
Npcd	ENSMUST00000089297	504193	8.43149e-06	0.000364283	-2.37052	7.65993	5.28941
			8.45456e-06	0.000364998	1.39881	6.49149	7.8903
Ahcyl2	ENSMUST00000141304	74340	8.47005e-06	0.000365364	1.62184	6.76859	8.39043
			8.48513e-06	0.000365364	1.41462	5.248	6.66262
Wnk1		232341	8.48538e-06	0.000365364	2.20081	5.54474	7.74555
Gna13	ENSMUST00000020930	14674	8.49439e-06	0.000365364	2.03468	7.93227	9.96695
Gm1715		382139	8.49577e-06	0.000365364	1.12826	5.74155	6.86981
DXBay18		574405	8.50759e-06	0.000365377	1.24431	6.32216	7.56647
			8.50917e-06	0.000365377	1.137	6.86451	8.00151
Adad1	ENSMUST00000108128	21744	8.52385e-06	0.000365726	1.59425	5.57237	7.16662
			8.57013e-06	0.000367429	1.19947	5.54781	6.74728
Rhox2h		622301	8.61095e-06	0.000368634	2.46642	6.894	9.36041
			8.61549e-06	0.000368634	-1.27025	8.23742	6.96717
Zfand6	ENSMUST00000069537	65098	8.61802e-06	0.000368634	0.795044	9.41027	10.2053
Cct6b	ENSMUST00000100722	12467	8.62697e-06	0.000368684	1.22383	5.2832	6.50703
Acp1	ENSMUST00000062740	11431	8.63935e-06	0.000368684	-0.962807	8.42664	7.46384
Acad8	ENSMUST00000060513	66948	8.64393e-06	0.000368684	2.19677	6.41646	8.61323
Nin	ENSMUST00000095666	18080	8.65025e-06	0.000368684	2.33168	5.41387	7.74555
			8.65374e-06	0.000368684	1.63838	5.82894	7.46732
			8.65882e-06	0.000368684	2.66951	7.16052	9.83003
Cilp2	ENSMUST00000057831	68709	8.67016e-06	0.000368885	1.14542	5.63555	6.78097
Dnahc10	ENSMUST00000058440	56087	8.73351e-06	0.000371109	0.980426	4.96553	5.94596
			8.73572e-06	0.000371109	1.39494	7.35193	8.74687
			8.7765e-06	0.000372558	1.13397	10.8265	11.9605
Mt1	ENSMUST00000062980	17748	8.81583e-06	0.000372928	2.78026	6.68719	9.46745
			8.81584e-06	0.000372928	1.50311	6.73248	8.23558
Rab40b	ENSMUST00000106107	217371	8.81889e-06	0.000372928	-2.1466	7.53174	5.38514
Fbxo25	ENSMUST00000098917	66822	8.81926e-06	0.000372928	2.16103	5.58452	7.74555
Nek6	ENSMUST00000112895	59126	8.82474e-06	0.000372928	-1.93229	7.21452	5.28223
3830406C13Rik	ENSMUST00000112669	218734	8.82531e-06	0.000372928	-1.85681	7.3327	5.47589
			8.84227e-06	0.000373362	1.80649	9.70137	11.5079
			8.84935e-06	0.000373378	-2.08308	9.23502	7.15195
Zfp385c	ENSMUST00000103119	278304	8.86218e-06	0.000373527	-1.24517	6.57698	5.33181
Nab1	ENSMUST00000069792	17936	8.86753e-06	0.000373527	2.04302	5.46041	7.50342
Arl5b		75869	8.87294e-06	0.000373527	1.3999	7.22611	8.62601
Irs2	ENSMUST00000040514	384783	8.8855e-06	0.000373773	1.9022	10.3147	12.2169
			8.9014e-06	0.00037416	-1.21454	8.26288	7.04834
Ypel1	ENSMUST00000035682	106369	8.92806e-06	0.000374751	-1.66178	7.04247	5.38069
Itprip	ENSMUST00000095998	414801	8.92887e-06	0.000374751	-2.32177	7.65993	5.33816
			8.95245e-06	0.00037525	0.864675	5.25155	6.11622
Lgi4	ENSMUST00000039775	243914	8.95803e-06	0.00037525	1.14491	6.37189	7.51681
Abl1	ENSMUST00000028190	11350	8.96094e-06	0.00037525	2.41329	5.33226	7.74555
			9.01292e-06	0.000377144	1.04033	5.13597	6.17631
Rbfox2		93686	9.06366e-06	0.000378272	1.4806	8.11935	9.59995
			9.06436e-06	0.000378272	0.972036	5.48108	6.45312
			9.07483e-06	0.000378272	0.967985	6.39908	7.36706
	ENSMUST00000141541		9.07834e-06	0.000378272	2.35822	6.76167	9.11989
			9.07999e-06	0.000378272	1.51452	6.13634	7.65086
Gcm2	ENSMUST00000021791	107889	9.08565e-06	0.000378272	1.3695	6.82673	8.19622
Tmem184c	ENSMUST00000034030	234463	9.08731e-06	0.000378272	-1.50194	7.35852	5.85658
Try5	ENSMUST00000101480	103964	9.10379e-06	0.000378515	-2.0184	7.65993	5.64153
Sh2d7	ENSMUST00000166398	244885	9.1067e-06	0.000378515	-1.65067	11.3245	9.67381
			9.12663e-06	0.000379061	-2.43571	7.65993	5.22422
Il17rc	ENSMUST00000058300	171095	9.16979e-06	0.0003805	1.13138	5.9081	7.03948
			9.17491e-06	0.0003805	1.13282	5.13406	6.26689
Cbx1	ENSMUST00000134585	12412	9.19315e-06	0.000380973	-1.71445	8.97469	7.26024
Rfesd	ENSMUST00000050997	218341	9.21904e-06	0.000381551	2.06224	5.68331	7.74555
			9.22076e-06	0.000381551	-1.64444	8.8711	7.22666
Gm3448		100041639	9.23396e-06	0.000381814	2.77087	5.67963	8.4505
1110054M08Rik		68841	9.24085e-06	0.000381816	-1.18276	7.90541	6.72265
Gne	ENSMUST00000102936	50798	9.29138e-06	0.00038362	1.62555	6.72377	8.34932
LOC434825		434825	9.29982e-06	0.000383685	3.53975	6.36175	9.9015
Lnpep	ENSMUST00000041047	240028	9.31023e-06	0.000383807	1.66155	5.66605	7.3276
4930544O15Rik		75173	9.31653e-06	0.000383807	2.85133	6.66631	9.51764
G630016D24Rik	ENSMUST00000100638	619301	9.34404e-06	0.000384656	1.69672	6.60607	8.3028
			9.35289e-06	0.000384737	0.971498	10.1341	11.1056
			9.36567e-06	0.000384979	2.23704	9.15733	11.3944
Cxcr6	ENSMUST00000049810	80901	9.40703e-06	0.000386394	-1.16944	7.11859	5.94915
			9.41724e-06	0.000386451	1.24052	5.58705	6.82757
Sms	ENSMUST00000145477	20603	9.42615e-06	0.000386451	-1.3392	9.90151	8.56231
Nova1	ENSMUST00000021438	664883	9.42918e-06	0.000386451	1.87013	5.69698	7.56711
			9.444e-06	0.000386774	1.36888	5.82561	7.1945
	ENSMUST00000103397		9.45106e-06	0.00038678	1.48392	6.96661	8.45053
	ENSMUST00000144750		9.45817e-06	0.000386787	1.16725	5.81815	6.9854
			9.48904e-06	0.000387766	1.63297	8.93898	10.5719
Haus8	ENSMUST00000035960	76478	9.5324e-06	0.000389252	1.12854	6.7424	7.87094
Gm11937	ENSMUST00000076478	100041488	9.56023e-06	0.000390103	1.24612	10.7206	11.9667
Dzip1l	ENSMUST00000112885	72507	9.57609e-06	0.000390465	2.51397	6.82062	9.33459
			9.5856e-06	0.000390568	1.21474	5.17435	6.38909
			9.68536e-06	0.000394345	-2.47403	7.65993	5.1859
Bai1	ENSMUST00000110015	107831	9.72133e-06	0.000395291	1.10548	7.58197	8.68745
St3gal1	ENSMUST00000092640	20442	9.72277e-06	0.000395291	-2.05284	7.67577	5.62293
Gm6787	ENSMUST00000123120	627782	9.73401e-06	0.00039546	0.796452	10.065	10.8615
Fbxo7		69754	9.75892e-06	0.000395725	-1.10438	8.11834	7.01396
			9.76058e-06	0.000395725	2.63247	6.86305	9.49552
Tubb5	ENSMUST00000001566	22154	9.76179e-06	0.000395725	-1.24926	8.625	7.37574
			9.77823e-06	0.000396103	1.96164	8.08589	10.0475
			9.80194e-06	0.000396776	1.34338	5.2899	6.63328
			9.84023e-06	0.000398037	1.01787	4.99617	6.01404
			9.84787e-06	0.000398058	1.12305	5.60111	6.72416
4930407I10Rik	ENSMUST00000100396	328573	9.86313e-06	0.000398386	1.15773	5.24108	6.39881
Fndc1	ENSMUST00000097424	68655	9.88326e-06	0.000398911	1.34801	4.98369	6.3317
Rnf149	ENSMUST00000062525	67702	9.94193e-06	0.000400796	1.16077	5.16292	6.32368
			9.9452e-06	0.000400796	1.66737	5.56324	7.2306
5830416I19Rik		74757	9.95754e-06	0.000400796	-2.36725	7.65993	5.29268
			9.95868e-06	0.000400796	1.39306	8.53591	9.92898
			1.00035e-05	0.000402189	0.900247	4.86183	5.76208
2010111I01Rik	ENSMUST00000021911	72061	1.0014e-05	0.000402189	2.31569	7.47195	9.78764
			1.00149e-05	0.000402189	1.02924	5.08475	6.11398
Tipin	ENSMUST00000034964	66131	1.00222e-05	0.000402191	-1.25191	6.24372	4.99181
			1.00365e-05	0.000402477	1.74534	6.31533	8.06067
Prkx	ENSMUST00000114044	19108	1.00519e-05	0.000402803	-2.35495	7.65993	5.30498
Nvl	ENSMUST00000027797	67459	1.00597e-05	0.000402829	1.95113	5.8784	7.82954
Cntfr	ENSMUST00000084701	12804	1.00957e-05	0.00040362	-2.42683	7.65993	5.2331
			1.00989e-05	0.00040362	1.6474	7.57469	9.22209
Hif3a	ENSMUST00000094803	53417	1.01012e-05	0.00040362	1.28567	5.44974	6.73541
			1.01596e-05	0.000405666	1.57463	6.36528	7.93991
Mtss1l	ENSMUST00000052457	244654	1.01958e-05	0.000406561	-2.76614	8.99671	6.23057
			1.0199e-05	0.000406561	-2.56717	7.65993	5.09276
Ipo11	ENSMUST00000109293	76582	1.02039e-05	0.000406561	-0.998862	7.27937	6.28051
Ppp2r3c	ENSMUST00000021410	59032	1.02118e-05	0.000406585	-2.00541	10.5684	8.56299
Wbscr27	ENSMUST00000111218	79565	1.0223e-05	0.00040674	1.29193	7.26276	8.55469
			1.02388e-05	0.000407078	-2.34845	7.65993	5.31148
Cd47	ENSMUST00000084838	16423	1.02807e-05	0.000408455	-1.70494	6.71214	5.0072
Atp2b1	ENSMUST00000105284	67972	1.0302e-05	0.000409009	2.08224	6.90048	8.98272
			1.03208e-05	0.000409409	1.33037	6.63493	7.96531
Kdr	ENSMUST00000076072	16542	1.03267e-05	0.000409409	0.830972	9.89149	10.7225
			1.03594e-05	0.000410102	3.03371	5.99405	9.02776
			1.03625e-05	0.000410102	2.12297	5.62258	7.74555
			1.03681e-05	0.000410102	2.74428	5.33867	8.08295
			1.03762e-05	0.000410102	2.09635	5.6492	7.74555
Gm5294		384244	1.03809e-05	0.000410102	1.07396	5.32988	6.40384
Met	ENSMUST00000115442	17295	1.04003e-05	0.000410575	1.42302	5.26956	6.69258
			1.04135e-05	0.000410608	1.56349	7.9648	9.52829
H3f3b	ENSMUST00000139623	15081	1.04158e-05	0.000410608	2.32335	8.37239	10.6957
Cd82	ENSMUST00000116457	12521	1.04488e-05	0.000411616	2.16315	7.21215	9.3753
			1.04731e-05	0.000412209	1.46378	9.36134	10.8251
Chst15	ENSMUST00000077472	77590	1.04786e-05	0.000412209	2.01681	6.88203	8.89884
Mxd3	ENSMUST00000146181	17121	1.05253e-05	0.000413755	0.996232	5.19525	6.19149
			1.0545e-05	0.000414238	0.945559	9.2479	10.1935
Lrrfip1	ENSMUST00000097649	16978	1.05758e-05	0.000415084	1.1969	6.92166	8.11856
Ciapin1	ENSMUST00000034233	109006	1.05814e-05	0.000415084	1.44838	8.80209	10.2505
Fancc	ENSMUST00000165364	14088	1.06381e-05	0.000416845	1.2952	5.79984	7.09504
			1.06412e-05	0.000416845	0.896358	5.80009	6.69645
Ankrd24	ENSMUST00000154707	70615	1.06588e-05	0.00041724	-1.93472	9.34717	7.41244
Cdc27	ENSMUST00000106961	217232	1.06753e-05	0.000417595	-1.06548	9.04783	7.98235
			1.06886e-05	0.000417821	-2.21915	7.65993	5.44078
Phax	ENSMUST00000008445	56698	1.07073e-05	0.000418086	-1.0577	6.79528	5.73758
Ranbp17	ENSMUST00000102815	66011	1.07104e-05	0.000418086	-2.22732	7.65993	5.43261
			1.07437e-05	0.000419053	1.07792	8.38269	9.46062
Otub1	ENSMUST00000025679	107260	1.07564e-05	0.000419053	-1.40195	9.21489	7.81294
Ddit3	ENSMUST00000139091	13198	1.07609e-05	0.000419053	2.28443	6.96519	9.24962
Odc1	ENSMUST00000011323	18263	1.07652e-05	0.000419053	1.92488	8.70886	10.6337
			1.0788e-05	0.000419576	0.741007	4.84584	5.58685
			1.07936e-05	0.000419576	-2.1628	7.65993	5.49713
			1.08037e-05	0.000419675	1.85993	5.53719	7.39712
	ENSMUST00000099692		1.08363e-05	0.000420257	1.41233	5.65848	7.07082
Enah		13800	1.08482e-05	0.000420257	2.95224	5.46424	8.41648
Zfp498	ENSMUST00000094116	666311	1.08553e-05	0.000420257	-2.4365	7.65993	5.22343
			1.08625e-05	0.000420257	2.22135	7.42241	9.64376
Pfdn1	ENSMUST00000025204	67199	1.08627e-05	0.000420257	-0.930484	11.4902	10.5597
Mylpf	ENSMUST00000032910	17907	1.08639e-05	0.000420257	-1.22016	12.1824	10.9622
Zbtb10	ENSMUST00000091353	229055	1.09037e-05	0.000420546	-2.42075	7.65993	5.23918
Magi2	ENSMUST00000088516	50791	1.09041e-05	0.000420546	-2.43798	7.65993	5.22195
Syce3	ENSMUST00000167959	75459	1.09043e-05	0.000420546	1.22907	4.95167	6.18074
			1.09109e-05	0.000420546	-0.898613	10.7861	9.88746
Sema6a	ENSMUST00000076043	20358	1.09176e-05	0.000420546	2.0806	7.23993	9.32053
Map2k4	ENSMUST00000046963	26398	1.09177e-05	0.000420546	-0.777743	9.78156	9.00381
Sim1	ENSMUST00000020071	20464	1.0926e-05	0.000420546	2.16779	5.57776	7.74555
Nags	ENSMUST00000129799	217214	1.0938e-05	0.000420546	-2.28975	7.65993	5.37019
			1.09391e-05	0.000420546	2.23619	6.79945	9.03564
			1.0991e-05	0.000422249	2.1734	7.49443	9.66783
Zfp286	ENSMUST00000108705	192651	1.10019e-05	0.000422378	1.23518	5.64153	6.87671
			1.1013e-05	0.000422515	2.57923	6.46165	9.04087
Myh9	ENSMUST00000065458	17886	1.10251e-05	0.000422685	4.40779	5.9977	10.4055
5430440L12Rik		71384	1.10386e-05	0.000422914	-2.36292	7.65993	5.29701
			1.10565e-05	0.000423309	2.13603	5.8177	7.95373
			1.10718e-05	0.000423605	0.971914	4.58606	5.55798
Gabarapl1	ENSMUST00000032264	57436	1.10865e-05	0.000423875	2.131	10.3552	12.4862
			1.11274e-05	0.000424991	1.13736	5.01526	6.15262
			1.11384e-05	0.000424991	-2.27165	7.65993	5.38829
			1.11385e-05	0.000424991	3.37288	5.57643	8.94931
Ddx21	ENSMUST00000045866	56200	1.11471e-05	0.000425028	1.5569	6.95315	8.51004
			1.11742e-05	0.000425771	-2.49478	7.65993	5.16515
Gm5563		433945	1.1194e-05	0.000426235	-2.20686	7.65993	5.45307
Pik3c2a	ENSMUST00000170430	18704	1.1212e-05	0.000426628	2.22863	5.51692	7.74555
			1.12346e-05	0.000427134	-1.33445	10.3296	8.9951
			1.12406e-05	0.000427134	1.25027	7.87568	9.12594
Serpina6	ENSMUST00000044159	12401	1.12648e-05	0.000427743	-2.27911	7.65993	5.38082
Strm		100504617	1.12719e-05	0.000427743	1.40412	5.08478	6.4889
			1.12881e-05	0.000428065	1.10474	5.46312	6.56787
Cldn10		58187	1.13208e-05	0.000428881	-2.26249	7.65993	5.39744
Smcr8	ENSMUST00000056907	237782	1.1325e-05	0.000428881	0.944063	5.52136	6.46542
Bad	ENSMUST00000025910	12015	1.13329e-05	0.000428889	1.2576	8.02267	9.28027
	ENSMUST00000174699		1.13505e-05	0.000429265	1.43387	7.28452	8.71838
Pkhd1	ENSMUST00000060305	241035	1.13697e-05	0.000429667	-2.12939	7.65993	5.53054
Sbsn	ENSMUST00000080518	282619	1.13765e-05	0.000429667	1.55592	5.78805	7.34397
			1.13916e-05	0.000429946	0.726099	10.2437	10.9698
Dpp8	ENSMUST00000034960	74388	1.14182e-05	0.000430658	2.90786	8.1007	11.0086
			1.14494e-05	0.00043134	0.805353	6.7924	7.59775
Card9	ENSMUST00000028294	332579	1.14517e-05	0.00043134	1.94754	5.70128	7.64882
Gm4312		100043247	1.14732e-05	0.000431857	-1.06283	8.0543	6.99147
			1.15152e-05	0.000432782	2.65898	7.06092	9.71991
			1.15179e-05	0.000432782	-2.52116	7.65993	5.13877
6030408B16Rik	ENSMUST00000071328	77717	1.1521e-05	0.000432782	1.48175	7.08914	8.57089
Ankhd1	ENSMUST00000130035	108857	1.15324e-05	0.000432921	-0.755203	7.92822	7.17302
			1.15447e-05	0.00043309	1.17838	6.06329	7.24167
Butr1	ENSMUST00000108818	192194	1.15542e-05	0.000433154	-2.15629	7.65993	5.50364
			1.1575e-05	0.000433643	1.20846	5.51658	6.72504
Sema3b	ENSMUST00000102530	20347	1.16363e-05	0.000434812	1.31917	7.91376	9.23293
			1.16398e-05	0.000434812	-2.21794	7.65993	5.44199
Ccdc141	ENSMUST00000164114	545428	1.16433e-05	0.000434812	2.22424	8.2336	10.4578
			1.1648e-05	0.000434812	1.32179	6.04796	7.36975
			1.16487e-05	0.000434812	0.921231	5.85563	6.77686
			1.16529e-05	0.000434812	1.3481	6.35895	7.70705
Taf15	ENSMUST00000092837	70439	1.16608e-05	0.000434814	-1.917	8.10746	6.19046
Hspa14	ENSMUST00000027961	50497	1.16918e-05	0.00043543	-1.29491	6.86105	5.56614
Grb2	ENSMUST00000021090	14784	1.16929e-05	0.00043543	-0.517873	9.77459	9.25671
			1.17621e-05	0.000437715	2.32784	5.41771	7.74555
Srp9	ENSMUST00000027792	27058	1.17881e-05	0.000438111	-1.05937	9.63084	8.57147
			1.17884e-05	0.000438111	-1.79301	10.5187	8.72564
1700084E18Rik		67350	1.18103e-05	0.000438114	1.3376	5.08976	6.42736
			1.18161e-05	0.000438114	-2.36134	7.65993	5.29859
Cxxc4	ENSMUST00000166288	319478	1.18174e-05	0.000438114	-2.24524	7.65993	5.41469
			1.18199e-05	0.000438114	0.987816	7.08364	8.07145
Adamts14	ENSMUST00000092486	237360	1.18706e-05	0.000439477	1.35603	6.51658	7.87261
			1.18724e-05	0.000439477	1.24208	7.40265	8.64474
Cdkn1c	ENSMUST00000167912	12577	1.19148e-05	0.000440308	-1.51156	8.03515	6.52359
			1.19187e-05	0.000440308	-2.29309	7.65993	5.36684
Npvf	ENSMUST00000031853	60531	1.192e-05	0.000440308	-2.06305	7.65993	5.59688
Stau2	ENSMUST00000116646	29819	1.19264e-05	0.000440308	-1.33184	7.01956	5.68773
Krt78	ENSMUST00000164932	332131	1.19527e-05	0.000440828	-2.37288	7.65993	5.28705
B4galt2	ENSMUST00000106421	53418	1.19563e-05	0.000440828	0.888951	5.3646	6.25355
LOC100503560	ENSMUST00000156329	100503560	1.20394e-05	0.000443249	-2.32395	7.65993	5.33598
Gm4862	ENSMUST00000170405	229879	1.20463e-05	0.000443249	1.36938	5.71628	7.08566
4933439F18Rik	ENSMUST00000070681	66771	1.20489e-05	0.000443249	-2.15156	9.03278	6.88122
Idi2	ENSMUST00000038598	320581	1.20567e-05	0.000443249	-2.36737	7.65993	5.29256
Pir	ENSMUST00000033749	69656	1.20617e-05	0.000443249	-0.95878	6.73137	5.77259
1190007F08Rik		68859	1.2078e-05	0.000443557	-0.900158	5.84049	4.94033
			1.20911e-05	0.000443638	-2.28877	7.65993	5.37116
Usp3	ENSMUST00000034940	235441	1.20961e-05	0.000443638	-1.13749	6.44979	5.31231
			1.21114e-05	0.000443909	-2.34949	7.65993	5.31044
1810007D17Rik		69055	1.21333e-05	0.000444237	-2.37782	7.65993	5.28211
			1.21487e-05	0.000444237	-2.23918	7.65993	5.42075
			1.21498e-05	0.000444237	1.44837	9.71982	11.1682
Gm14025	ENSMUST00000145798	668894	1.21522e-05	0.000444237	1.4749	7.57139	9.04629
Lrp2bp	ENSMUST00000145597	67620	1.21889e-05	0.000445003	-1.02702	6.04526	5.01824
			1.21891e-05	0.000445003	-2.36686	7.65993	5.29308
Hist1h1t	ENSMUST00000041052	107970	1.22066e-05	0.000445267	2.80626	6.31725	9.1235
2010300C02Rik	ENSMUST00000061505	72097	1.22123e-05	0.000445267	1.76193	6.88543	8.64736
Ubash3b	ENSMUST00000044155	72828	1.2222e-05	0.000445328	1.13698	5.37657	6.51355
			1.22377e-05	0.000445611	0.685321	5.22439	5.90972
Crebl2		232430	1.23286e-05	0.000448327	1.2442	5.56905	6.81326
			1.23512e-05	0.000448327	1.82558	7.39583	9.22141
Trim13	ENSMUST00000165015	66597	1.23671e-05	0.000448327	-1.36213	6.76484	5.40271
Gm11194	ENSMUST00000149865	790911	1.23679e-05	0.000448327	-2.24559	7.65993	5.41434
			1.23731e-05	0.000448327	-1.18829	6.91047	5.72218
Irf2bp2	ENSMUST00000054960	270110	1.23786e-05	0.000448327	1.58925	8.87579	10.465
Tmem215		320500	1.23875e-05	0.000448327	1.57513	8.24365	9.81878
Actl9	ENSMUST00000174088	69481	1.23906e-05	0.000448327	-2.21294	9.1894	6.97646
			1.23925e-05	0.000448327	1.2929	8.95564	10.2485
Trpv6	ENSMUST00000031902	64177	1.23926e-05	0.000448327	1.24724	6.12741	7.37465
			1.24518e-05	0.000450098	1.55565	6.5922	8.14785
Rfwd2	ENSMUST00000076894	26374	1.24632e-05	0.000450098	2.20899	5.53656	7.74555
Neurog3	ENSMUST00000050103	11925	1.24658e-05	0.000450098	-2.32527	7.65993	5.33466
Npffr1	ENSMUST00000020287	237362	1.2544e-05	0.000452629	2.26505	6.24738	8.51243
Gm16516	ENSMUST00000123544	24082	1.25685e-05	0.000453221	2.02484	5.88622	7.91106
			1.25854e-05	0.000453536	1.79265	5.35991	7.15256
			1.26127e-05	0.000454229	2.95986	5.72891	8.68877
Glrx3		30926	1.26378e-05	0.00045484	-1.03476	10.3156	9.2808
			1.26728e-05	0.000455636	1.71837	5.53012	7.24849
			1.26776e-05	0.000455636	-2.22885	7.65993	5.43108
Mrpl35	ENSMUST00000065103	66223	1.26844e-05	0.000455636	-1.239	7.12321	5.88421
			1.2724e-05	0.000456763	0.677566	11.5207	12.1983
			1.2745e-05	0.000457223	1.8516	6.72581	8.5774
Ccbp2	ENSMUST00000111511	59289	1.27792e-05	0.000458154	-2.11044	7.65993	5.54949
Gm11595	ENSMUST00000107441	100040276	1.28123e-05	0.000459046	-1.60063	7.65993	6.05931
Zfp72	ENSMUST00000091481	238722	1.28228e-05	0.00045913	-1.09009	9.55787	8.46778
			1.28675e-05	0.000460435	-2.26814	7.65993	5.39179
			1.29291e-05	0.000462342	2.25707	5.86767	8.12474
			1.29424e-05	0.000462522	4.80058	8.80813	13.6087
Pnpla7	ENSMUST00000155601	241274	1.2958e-05	0.000462781	1.16885	9.29466	10.4635
			1.29668e-05	0.000462799	0.793684	11.154	11.9476
Fuz	ENSMUST00000071207	70300	1.29834e-05	0.000463097	-1.72003	8.41722	6.69719
4930534B04Rik	ENSMUST00000123400	75216	1.30817e-05	0.000466306	-2.44087	7.65993	5.21906
Srpk2	ENSMUST00000171956	20817	1.31065e-05	0.000466889	1.86193	7.57261	9.43454
			1.31518e-05	0.000468207	1.1119	6.93893	8.05083
			1.31636e-05	0.000468327	-1.236	10.1465	8.91048
			1.31745e-05	0.000468416	1.4467	7.57876	9.02546
Glt1d1		319804	1.32138e-05	0.000469349	1.3273	5.18539	6.51269
	ENSMUST00000038250		1.32175e-05	0.000469349	1.70577	7.18794	8.89372
			1.32719e-05	0.00047098	0.992961	5.0878	6.08076
			1.3314e-05	0.000471857	2.14695	5.5986	7.74555
			1.33145e-05	0.000471857	1.25177	5.5479	6.79967
			1.3322e-05	0.000471857	1.96867	5.1691	7.13777
Pcdh15	ENSMUST00000105427	11994	1.33398e-05	0.000472189	-2.39798	7.65993	5.26195
Baiap2	ENSMUST00000106231	108100	1.33807e-05	0.000473291	-1.60186	7.65993	6.05807
			1.33879e-05	0.000473291	-2.34623	7.65993	5.3137
			1.34493e-05	0.00047516	-2.18341	7.65993	5.47652
			1.34851e-05	0.000476125	1.57342	8.84152	10.4149
Pdzd2	ENSMUST00000096893	68070	1.35074e-05	0.000476347	1.38437	5.86161	7.24599
			1.35155e-05	0.000476347	1.29356	7.85187	9.14542
			1.35323e-05	0.000476347	1.27401	5.65712	6.93113
	ENSMUST00000071016		1.35348e-05	0.000476347	-2.41152	7.65993	5.24841
Srxn1	ENSMUST00000041500	76650	1.35351e-05	0.000476347	4.06654	7.52162	11.5882
3230401D17Rik	ENSMUST00000046908	66680	1.35448e-05	0.000476347	1.27541	10.5861	11.8615
Slc26a6		171429	1.35511e-05	0.000476347	-1.71686	8.68373	6.96688
Grb2	ENSMUST00000106500	14784	1.35606e-05	0.000476379	-1.49559	10.1142	8.61858
Acer2	ENSMUST00000128712	230379	1.36065e-05	0.00047769	1.34854	5.26656	6.6151
			1.36218e-05	0.000477926	-2.53677	7.65993	5.12316
LOC668643		668643	1.36348e-05	0.000477941	-1.26959	7.9572	6.68761
			1.36518e-05	0.000477941	2.37932	5.36622	7.74555
			1.36542e-05	0.000477941	2.33698	5.40857	7.74555
Rgs6	ENSMUST00000101234	50779	1.36577e-05	0.000477941	1.70905	5.83428	7.54333
Gm7244	ENSMUST00000164658	638580	1.3665e-05	0.000477941	-1.89565	7.65993	5.76428
	ENSMUST00000103301		1.36894e-05	0.000478107	1.83114	8.21845	10.0496
Rnf123	ENSMUST00000159523	84585	1.36906e-05	0.000478107	-1.423	10.3398	8.9168
Stk38	ENSMUST00000119274	106504	1.36954e-05	0.000478107	-1.06077	7.80123	6.74047
Phlda1	ENSMUST00000164773	21664	1.37134e-05	0.000478435	2.81632	6.22346	9.03978
Fgf8		14179	1.3729e-05	0.000478681	-1.90526	7.65993	5.75467
Krt33b	ENSMUST00000073890	16671	1.37463e-05	0.000478983	-2.30856	7.65993	5.35137
			1.37688e-05	0.00047947	1.00953	5.73654	6.74606
Invs	ENSMUST00000107707	16348	1.385e-05	0.000481995	-1.21878	6.44775	5.22897
Zfp454	ENSMUST00000109131	237758	1.38878e-05	0.000483009	-1.7154	7.16898	5.45358
Slc47a1	ENSMUST00000056789	67473	1.39144e-05	0.000483633	3.13043	6.74491	9.87534
Nckap1l	ENSMUST00000047405	105855	1.39516e-05	0.000484624	-2.13957	7.65993	5.52036
			1.39624e-05	0.000484699	-1.45497	6.85509	5.40012
			1.39915e-05	0.000485407	-1.41539	7.49094	6.07555
			1.4043e-05	0.000486629	0.808795	10.382	11.1908
			1.40442e-05	0.000486629	1.46971	5.53686	7.00657
Prelp		116847	1.40626e-05	0.000486966	1.33866	5.83871	7.17737
Fam164a	ENSMUST00000051064	67306	1.4134e-05	0.000489136	2.47134	5.27421	7.74555
Ttyh2	ENSMUST00000100242	117160	1.4187e-05	0.000490664	-1.70235	7.71659	6.01424
1600012H06Rik		67912	1.42138e-05	0.000491286	2.19743	5.54812	7.74555
			1.42426e-05	0.000491743	1.24355	10.8979	12.1415
			1.42446e-05	0.000491743	2.86493	7.68636	10.5513
Tcl1	ENSMUST00000101071	21432	1.42745e-05	0.00049247	1.37825	5.11337	6.49162
Oas1a	ENSMUST00000111842	246730	1.43005e-05	0.000493061	1.03576	5.03423	6.07
			1.4316e-05	0.000493198	1.66918	5.86622	7.5354
1700008P20Rik	ENSMUST00000069562	69301	1.43221e-05	0.000493198	0.705724	4.79013	5.49586
Ccdc121	ENSMUST00000058825	403180	1.43536e-05	0.000493786	1.41559	4.80028	6.21587
			1.43569e-05	0.000493786	3.0369	5.63777	8.67467
Clk1	ENSMUST00000109114	12747	1.43969e-05	0.000494858	1.91545	8.87873	10.7942
Morn4	ENSMUST00000051772	226123	1.44407e-05	0.000496059	-0.98241	6.21162	5.22921
Sowahb	ENSMUST00000061328	78088	1.44862e-05	0.000497314	-1.7768	7.65993	5.88313
			1.45113e-05	0.000497335	1.08138	5.02277	6.10415
H2-Q6	ENSMUST00000113879	110557	1.45168e-05	0.000497335	1.52903	6.86184	8.39087
Rab3gap1	ENSMUST00000037649	226407	1.45191e-05	0.000497335	-0.739996	5.50579	4.7658
Slc28a1	ENSMUST00000026820	434203	1.45224e-05	0.000497335	1.81345	6.50158	8.31503
Osbp2	ENSMUST00000101632	74309	1.45363e-05	0.000497505	-2.33376	7.65993	5.32617
Gm5088		328451	1.45612e-05	0.00049805	-1.41442	12.244	10.8296
H2-M2	ENSMUST00000077662	14990	1.46033e-05	0.000499187	1.53063	6.45399	7.98462
			1.46191e-05	0.000499422	0.925921	9.85299	10.7789
			1.46551e-05	0.00049992	-1.34297	8.10071	6.75774
			1.46552e-05	0.00049992	-2.27393	7.65993	5.386
	ENSMUST00000094572		1.46695e-05	0.00049992	0.961174	8.29867	9.25985
			1.46696e-05	0.00049992	1.13972	7.76732	8.90705
Wdr78	ENSMUST00000136355	242584	1.47305e-05	0.000501692	-1.83183	7.65993	5.8281
H2-Ob	ENSMUST00000069091	15002	1.47677e-05	0.000502653	1.0465	5.59427	6.64077
Mea1	ENSMUST00000002845	17256	1.47881e-05	0.000503039	1.02487	9.85396	10.8788
Crb1	ENSMUST00000136062	170788	1.48442e-05	0.000504638	-2.35591	7.65993	5.30402
Skint4	ENSMUST00000106564	320640	1.4903e-05	0.000506331	1.506	5.61592	7.12192
Fam164b	ENSMUST00000019954	75122	1.49236e-05	0.000506723	1.17907	5.14175	6.32082
4632427E13Rik		666737	1.49493e-05	0.000507109	2.004	5.48931	7.49331
			1.49663e-05	0.000507109	1.32995	10.9208	12.2507
Anp32b	ENSMUST00000072244	67628	1.49703e-05	0.000507109	-1.40973	10.378	8.96827
Kcna10	ENSMUST00000055064	242151	1.49713e-05	0.000507109	-2.39305	7.65993	5.26688
1700016H13Rik	ENSMUST00000119824	74218	1.50161e-05	0.000508316	-2.04799	7.65993	5.61194
Otud1	ENSMUST00000052168	71198	1.50576e-05	0.000509412	2.67692	7.75518	10.4321
Gng8	ENSMUST00000078182	14709	1.50726e-05	0.00050961	2.75506	6.78955	9.5446
			1.51502e-05	0.000511746	-2.18014	7.65993	5.47979
Vash1	ENSMUST00000021681	238328	1.51541e-05	0.000511746	2.31913	6.08922	8.40835
Obsl1	ENSMUST00000127507	98733	1.52022e-05	0.000513061	1.00713	6.29052	7.29765
Pvrl2	ENSMUST00000075447	19294	1.52732e-05	0.000515145	-1.89958	7.65993	5.76036
Metrnl	ENSMUST00000100117	210029	1.53371e-05	0.000516899	1.29592	4.85497	6.15089
Ikzf2	ENSMUST00000027146	22779	1.53443e-05	0.000516899	-0.76035	5.73878	4.97843
Fam185a	ENSMUST00000056045	330050	1.5353e-05	0.000516899	1.8698	6.75923	8.62903
Gm8556		667284	1.53719e-05	0.000517023	-2.30815	7.65993	5.35178
			1.53752e-05	0.000517023	-2.09905	7.65993	5.56088
			1.53862e-05	0.000517082	1.83315	6.42456	8.25771
			1.54307e-05	0.000518153	1.62471	7.46806	9.09277
Arpp21	ENSMUST00000159055	74100	1.54366e-05	0.000518153	2.82329	5.21378	8.03707
Pde2a		207728	1.54492e-05	0.000518263	2.33872	9.05177	11.3905
Prkcd	ENSMUST00000140701	18753	1.55163e-05	0.000519709	-1.6744	6.6783	5.00391
8-Sep	ENSMUST00000108987	20362	1.55211e-05	0.000519709	-1.87251	7.65993	5.78742
Pde1c	ENSMUST00000101372	18575	1.55249e-05	0.000519709	0.825146	4.74975	5.57489
			1.55349e-05	0.000519709	1.58521	7.23022	8.81542
Cideb	ENSMUST00000100533	12684	1.55389e-05	0.000519709	1.29626	4.9704	6.26666
	ENSMUST00000123668		1.55649e-05	0.000520269	-1.19933	11.4666	10.2673
2610318N02Rik	ENSMUST00000093336	70458	1.55973e-05	0.000520843	4.79054	7.47898	12.2695
			1.56025e-05	0.000520843	-2.19818	7.65993	5.46175
			1.56101e-05	0.000520843	0.646308	8.93267	9.57898
			1.56316e-05	0.000521249	-2.46854	7.65993	5.19139
Nipa2		93790	1.58112e-05	0.000526898	-1.69109	6.77399	5.0829
Prdx1	ENSMUST00000106470	18477	1.58199e-05	0.000526898	-1.14501	12.3326	11.1876
Sec24a	ENSMUST00000109097	77371	1.58677e-05	0.000527944	-1.95441	6.92719	4.97277
6820431F20Rik	ENSMUST00000153748	547150	1.58702e-05	0.000527944	-1.95564	7.94771	5.99207
Rnf151	ENSMUST00000008626	67504	1.59156e-05	0.000529139	0.848168	4.74292	5.59109
Ccdc114	ENSMUST00000098446	211535	1.59528e-05	0.000530059	1.47339	6.85602	8.32941
			1.60023e-05	0.000531388	1.13147	5.62487	6.75633
1500032F14Rik		78305	1.60674e-05	0.000533233	1.9513	7.00884	8.96014
			1.61151e-05	0.000534498	1.35813	5.16318	6.5213
			1.61394e-05	0.000534978	1.66501	5.76258	7.42759
6330409N04Rik		66674	1.61489e-05	0.000534978	-1.46924	8.49209	7.02285
			1.61583e-05	0.000534978	1.17696	5.33089	6.50785
			1.61765e-05	0.000535262	-1.55502	8.317	6.76198
2210404J11Rik		381062	1.62015e-05	0.000535706	1.02999	4.96326	5.99325
			1.62091e-05	0.000535706	-0.930312	8.56803	7.63772
			1.62846e-05	0.000537883	1.2794	6.70045	7.97985
			1.63328e-05	0.000539158	1.98826	5.5402	7.52846
Ehd4	ENSMUST00000028755	98878	1.63449e-05	0.000539236	1.94623	9.84686	11.7931
			1.63737e-05	0.000539869	1.80591	5.88794	7.69385
5430417L22Rik	ENSMUST00000149978	100043272	1.64229e-05	0.00054096	2.36709	8.18399	10.5511
Ppfia3	ENSMUST00000003961	76787	1.64293e-05	0.00054096	1.20895	4.90662	6.11557
Rybp	ENSMUST00000101118	56353	1.64359e-05	0.00054096	1.51609	7.37554	8.89163
D7Ertd143e		100303645	1.64957e-05	0.000542608	1.76663	7.22325	8.98988
			1.65297e-05	0.000543406	1.82988	6.13305	7.96293
Snapc5	ENSMUST00000034965	330959	1.65449e-05	0.000543588	1.09949	8.35303	9.45252
			1.66008e-05	0.000545101	-0.759125	5.75705	4.99793
Gm4392	ENSMUST00000104965	100043364	1.66374e-05	0.000545983	1.66556	7.27213	8.93769
Olfr1311	ENSMUST00000099601	258271	1.66912e-05	0.000547428	-2.33622	7.65993	5.32371
			1.6724e-05	0.000548141	-2.16202	7.65993	5.49791
			1.67332e-05	0.000548141	1.38967	6.64791	8.03758
			1.67425e-05	0.000548141	1.83813	5.95265	7.79078
Ankrd2	ENSMUST00000026172	56642	1.67756e-05	0.000548904	4.81429	6.65594	11.4702
			1.68518e-05	0.000551074	2.51466	8.347	10.8617
			1.68737e-05	0.000551392	-1.38236	7.27359	5.89123
AB124611	ENSMUST00000076326	382062	1.68813e-05	0.000551392	3.80737	8.72112	12.5285
			1.69674e-05	0.000553882	0.791328	7.75632	8.54764
Ntng2	ENSMUST00000071201	171171	1.69912e-05	0.000554334	2.22556	5.51999	7.74555
			1.70027e-05	0.000554386	2.22907	6.48968	8.71875
Agpat5	ENSMUST00000149565	52123	1.70186e-05	0.000554576	-1.29367	7.02925	5.73558
Gm9876		791322	1.70284e-05	0.000554576	1.23476	5.32657	6.56133
Ofcc1		218165	1.7042e-05	0.000554599	-1.43477	6.43338	4.99861
Pla2g6		53357	1.7049e-05	0.000554599	-1.00283	8.0922	7.08937
			1.7081e-05	0.000555316	1.36896	9.09694	10.4659
Dynlrb1	ENSMUST00000054912	67068	1.70929e-05	0.000555378	-1.37549	11.5164	10.1409
Rrbp1	ENSMUST00000037875	81910	1.71112e-05	0.000555651	1.5646	6.1	7.66461
			1.7136e-05	0.000555873	-2.00785	7.62674	5.6189
Ang4	ENSMUST00000073860	219033	1.7138e-05	0.000555873	-2.23615	7.65993	5.42378
			1.71597e-05	0.000556161	1.914	5.36155	7.27555
			1.71668e-05	0.000556161	1.70244	7.2372	8.93965
Zfp358	ENSMUST00000061508	140482	1.71892e-05	0.000556564	-0.995984	10.9809	9.9849
Tmod4	ENSMUST00000107227	50874	1.72129e-05	0.000556688	-0.774638	13.2197	12.445
D17H6S56E-3	ENSMUST00000007245	27762	1.72129e-05	0.000556688	-1.22919	6.92423	5.69504
			1.72403e-05	0.000556966	1.50497	5.98028	7.48525
			1.72415e-05	0.000556966	2.32379	6.31365	8.63744
Eif4e		13684	1.73186e-05	0.000559008	2.91724	4.99036	7.9076
Zfp275	ENSMUST00000159795	27081	1.73247e-05	0.000559008	-1.22806	6.30966	5.0816
Gm4566		100043644	1.74034e-05	0.000561082	1.38911	5.88984	7.27895
			1.74091e-05	0.000561082	-0.566649	7.65993	7.09328
			1.75003e-05	0.000563696	1.45571	6.71975	8.17546
Defa1		13216	1.75868e-05	0.000566156	2.20128	6.62686	8.82814
			1.76119e-05	0.000566636	-0.956506	11.4266	10.4701
Tubb3	ENSMUST00000071134	22152	1.76906e-05	0.000568841	1.37425	6.29024	7.6645
			1.77151e-05	0.0005693	1.16846	6.75421	7.92267
Gm20056		100504089	1.7732e-05	0.000569515	1.17599	8.65658	9.83257
			1.77798e-05	0.000570723	1.19646	5.36503	6.56149
			1.78431e-05	0.000572426	1.79803	5.68054	7.47857
			1.78623e-05	0.000572713	1.41538	5.17447	6.58985
			1.78842e-05	0.000572792	1.13735	6.11503	7.25238
Dmpk	ENSMUST00000108471	13400	1.78853e-05	0.000572792	1.491	9.99328	11.4843
			1.79303e-05	0.000573902	1.20955	5.54897	6.75852
			1.79455e-05	0.000573966	1.82997	5.25725	7.08722
Cel	ENSMUST00000028161	12613	1.79528e-05	0.000573966	1.04947	5.07393	6.1234
Pi16	ENSMUST00000114701	74116	1.79719e-05	0.000574246	2.05824	7.0947	9.15294
Nlrx1	ENSMUST00000169651	270151	1.79859e-05	0.000574366	1.40109	6.59581	7.9969
			1.80026e-05	0.000574569	-1.13098	9.62827	8.4973
	ENSMUST00000165691		1.80377e-05	0.00057536	1.5559	7.15706	8.71296
			1.80494e-05	0.000575407	-1.36108	8.16739	6.80631
Ykt6	ENSMUST00000002818	56418	1.8082e-05	0.000576075	1.29809	8.0784	9.3765
4933407P14Rik	ENSMUST00000059448	237958	1.8091e-05	0.000576075	1.33121	6.87648	8.20769
Cpxm1	ENSMUST00000130533	56264	1.81352e-05	0.000577152	2.21686	7.54601	9.76287
			1.81726e-05	0.000578012	1.33108	5.10775	6.43883
Fam102a	ENSMUST00000136816	98952	1.81955e-05	0.000578413	3.05822	6.74948	9.8077
Pou3f4	ENSMUST00000078229	18994	1.82142e-05	0.000578678	-1.92451	7.65993	5.73542
			1.82684e-05	0.000580068	0.848732	5.00482	5.85355
			1.83037e-05	0.000580859	-2.25345	7.65993	5.40648
			1.83374e-05	0.000581376	1.40251	6.19002	7.59253
			1.83408e-05	0.000581376	2.22793	6.68826	8.91619
			1.83573e-05	0.000581567	-2.0563	7.65993	5.60363
Ccdc42	ENSMUST00000102612	276920	1.84055e-05	0.000582765	1.78801	5.24841	7.03642
Sox15	ENSMUST00000047373	20670	1.84287e-05	0.000583168	-2.08655	7.65993	5.57338
			1.84712e-05	0.000584182	5.21514	7.91469	13.1298
Amot	ENSMUST00000112835	27494	1.84865e-05	0.000584334	1.30745	9.07388	10.3813
			1.8508e-05	0.000584683	1.26373	8.78324	10.047
			1.85312e-05	0.000585085	1.25645	5.70959	6.96604
Ltbp3	ENSMUST00000076366	16998	1.8554e-05	0.000585473	1.06674	9.61831	10.685
Prap1	ENSMUST00000026540	22264	1.85941e-05	0.000585853	1.64332	7.4337	9.07702
			1.85973e-05	0.000585853	1.02378	5.28284	6.30662
Cyb5r4	ENSMUST00000050631	266690	1.862e-05	0.000585853	-1.08958	6.8964	5.80682
Myo3a	ENSMUST00000149423	667663	1.86215e-05	0.000585853	1.30568	5.14949	6.45517
			1.8623e-05	0.000585853	2.19046	6.65813	8.84859
Calcoco2	ENSMUST00000068686	76815	1.86315e-05	0.000585853	-2.08593	7.65993	5.574
			1.86395e-05	0.000585853	1.73858	5.3281	7.06668
Tfcp2l1	ENSMUST00000027629	81879	1.86636e-05	0.000586279	-1.45744	6.69247	5.23503
Acvrl1	ENSMUST00000120028	11482	1.86972e-05	0.000587005	1.41944	7.3129	8.73234
			1.87479e-05	0.000588076	1.06375	5.23823	6.30199
Nlk	ENSMUST00000017520	18099	1.87524e-05	0.000588076	-1.36113	7.24856	5.88743
			1.87863e-05	0.00058881	1.48277	6.76668	8.24945
Cenpw	ENSMUST00000099985	66311	1.88522e-05	0.000590542	-0.932384	5.7635	4.83111
			1.88668e-05	0.000590668	2.21547	5.91498	8.13044
Ehmt1		77683	1.88786e-05	0.000590707	1.77905	13.5701	15.3491
Hlf	ENSMUST00000043658	217082	1.90084e-05	0.000594436	-1.78348	7.94812	6.16464
			1.90368e-05	0.00059499	1.87683	6.35145	8.22828
Clcf1	ENSMUST00000132305	56708	1.91119e-05	0.000597005	1.23326	5.14147	6.37473
			1.91287e-05	0.000597194	1.05191	5.20706	6.25897
			1.91427e-05	0.000597297	1.49981	5.42886	6.92867
Lhfpl4	ENSMUST00000060787	269788	1.9185e-05	0.000598283	1.25042	6.73953	7.98995
			1.92121e-05	0.000598793	1.06819	5.58058	6.64877
			1.92404e-05	0.00059883	-1.32845	7.01301	5.68457
Myo1e	ENSMUST00000034745	71602	1.92406e-05	0.00059883	1.64239	8.05459	9.69697
Cstf2t	ENSMUST00000066039	83410	1.9256e-05	0.00059883	-1.45018	7.15302	5.70285
			1.92562e-05	0.00059883	1.20635	10.0738	11.2801
Naa40	ENSMUST00000025675	70999	1.93994e-05	0.000602947	0.968116	8.1253	9.09341
Cacna2d2		56808	1.94126e-05	0.000603021	2.54669	10.1163	12.663
Pwwp2b	ENSMUST00000172136	101631	1.94413e-05	0.000603579	2.64348	6.06304	8.70652
Vma21		67048	1.94529e-05	0.000603601	-1.603	8.85423	7.25124
Chd2	ENSMUST00000169922	244059	1.94995e-05	0.000604713	1.06897	7.72785	8.79682
			1.95392e-05	0.000605608	2.17515	6.07879	8.25394
			1.95754e-05	0.000606315	0.993366	5.60106	6.59442
			1.95888e-05	0.000606315	1.53961	6.07818	7.6178
Thoc5	ENSMUST00000109903	107829	1.95946e-05	0.000606315	-1.185	7.84018	6.65518
			2.00087e-05	0.000618783	-2.23446	7.65993	5.42547
Pdp1	ENSMUST00000108297	381511	2.00375e-05	0.000619121	-1.92894	10.5072	8.57824
Ccdc48	ENSMUST00000160743	58229	2.00418e-05	0.000619121	1.37465	6.15763	7.53227
			2.01081e-05	0.000620826	1.20938	4.87731	6.08669
			2.01486e-05	0.000621734	1.13618	5.46913	6.60531
			2.01718e-05	0.000622104	-1.54491	11.4141	9.86923
Rapgef6	ENSMUST00000101206	192786	2.01923e-05	0.000622226	1.86051	5.54676	7.40727
Krt4	ENSMUST00000023797	16682	2.0198e-05	0.000622226	1.1078	5.54569	6.65348
			2.02477e-05	0.000623413	1.28216	8.78015	10.0623
			2.0274e-05	0.000623878	1.06756	5.20288	6.27045
Adam11	ENSMUST00000103081	11488	2.02988e-05	0.000624296	1.55688	7.18683	8.74371
			2.03228e-05	0.00062457	1.6694	6.54338	8.21277
Cdh13	ENSMUST00000142551	12554	2.033e-05	0.00062457	1.12422	4.88946	6.01368
			2.04258e-05	0.000627167	1.09481	5.73291	6.82771
			2.04982e-05	0.000629044	1.26128	5.3967	6.65799
Zfp120	ENSMUST00000122859	104348	2.05688e-05	0.000630862	-1.40059	6.58368	5.18309
Ptbp1	ENSMUST00000057343	19205	2.05926e-05	0.000631245	1.90304	7.27619	9.17924
Ifi30	ENSMUST00000034299	65972	2.06101e-05	0.000631435	3.22015	7.90553	11.1257
Med1	ENSMUST00000018304	19014	2.06638e-05	0.000632734	1.0722	6.89877	7.97097
Tcof1	ENSMUST00000057579	21453	2.07586e-05	0.000635289	-0.989597	10.1226	9.13296
			2.07887e-05	0.000635861	1.49752	7.59925	9.09677
Polr2e	ENSMUST00000143438	66420	2.08081e-05	0.000636105	-0.866509	8.16081	7.2943
4930525F21Rik	ENSMUST00000110448	75823	2.08406e-05	0.000636752	1.78225	5.4061	7.18835
Cyp2a4	ENSMUST00000098657	13086	2.08553e-05	0.000636852	1.23017	5.13481	6.36497
Car7	ENSMUST00000162399	12354	2.0869e-05	0.000636921	1.61266	8.6463	10.259
Gm7710		665610	2.08807e-05	0.000636929	2.49049	6.41388	8.90437
			2.09254e-05	0.000637945	-2.07071	7.65993	5.58922
Maml1	ENSMUST00000102771	103806	2.10528e-05	0.000641479	1.00759	4.95221	5.9598
Gpbp1l1	ENSMUST00000054876	77110	2.11062e-05	0.000642756	1.55413	7.23832	8.79245
			2.11261e-05	0.000642833	-1.28364	6.66865	5.385
			2.11482e-05	0.000642833	1.80823	8.01326	9.82149
Klhdc8a	ENSMUST00000046071	213417	2.1149e-05	0.000642833	1.23163	7.29467	8.52629
			2.11587e-05	0.000642833	1.60093	8.04395	9.64488
			2.1186e-05	0.000642833	-2.06627	7.65993	5.59366
LOC100044874		100044874	2.11946e-05	0.000642833	1.55147	7.43383	8.9853
			2.11955e-05	0.000642833	1.86245	6.01944	7.8819
Csf1	ENSMUST00000014743	12977	2.12018e-05	0.000642833	3.47135	5.19805	8.6694
			2.12244e-05	0.000642833	1.54257	9.34229	10.8849
Anxa7	ENSMUST00000065504	11750	2.12327e-05	0.000642833	-1.18049	8.52027	7.33978
			2.12355e-05	0.000642833	1.34406	7.66513	9.0092
Sirt6	ENSMUST00000042923	50721	2.12936e-05	0.000644244	-1.38057	9.18617	7.8056
Tbcd	ENSMUST00000155666	108903	2.13063e-05	0.00064428	-0.985329	6.63432	5.64899
1700006J14Rik		321010	2.13318e-05	0.000644702	1.78509	8.26452	10.0496
			2.13631e-05	0.000645298	0.974281	5.83005	6.80433
			2.13907e-05	0.000645782	-2.1664	7.65993	5.49353
Gpr162	ENSMUST00000164984	14788	2.14209e-05	0.000646165	1.67476	7.88406	9.55882
Gm5134	ENSMUST00000099577	333669	2.14268e-05	0.000646165	-2.0605	7.65993	5.59943
3110079O15Rik	ENSMUST00000027476	73234	2.14381e-05	0.000646165	1.2581	6.38566	7.64376
Insrr	ENSMUST00000029711	23920	2.14831e-05	0.000647171	-1.98523	7.65993	5.6747
Gm4131		100042960	2.15312e-05	0.000648172	2.26561	6.4041	8.66971
			2.15395e-05	0.000648172	2.24725	7.67241	9.91966
Syt11	ENSMUST00000107505	229521	2.15685e-05	0.000648692	-1.50422	7.17464	5.67042
Ubap2	ENSMUST00000030143	68926	2.15937e-05	0.0006488	-1.38285	10.4623	9.07946
			2.15953e-05	0.0006488	1.07713	9.74213	10.8193
Ccng1	ENSMUST00000020576	12450	2.16448e-05	0.000649278	-1.21225	10.9826	9.77038
Nccrp1	ENSMUST00000057974	233038	2.16448e-05	0.000649278	1.11558	5.78368	6.89926
Samm50	ENSMUST00000023071	68653	2.16461e-05	0.000649278	1.55397	9.36099	10.915
Arhgef4	ENSMUST00000159021	226970	2.16819e-05	0.000650002	1.52263	6.26702	7.78965
			2.17173e-05	0.000650714	2.13493	7.7148	9.84973
Slc24a4	ENSMUST00000079020	238384	2.17374e-05	0.000650967	1.40365	5.2838	6.68744
Cd24a	ENSMUST00000058714	12484	2.17877e-05	0.000651553	-0.892434	12.4973	11.6049
			2.18001e-05	0.000651553	1.22587	8.61923	9.8451
Mrgprh	ENSMUST00000075296	80978	2.18107e-05	0.000651553	-1.04271	6.76344	5.72073
Trim28		21849	2.18131e-05	0.000651553	2.57131	5.72273	8.29403
1700066J03Rik		67339	2.18153e-05	0.000651553	1.30515	6.56189	7.86705
Stk33	ENSMUST00000106745	117229	2.20073e-05	0.00065659	0.910575	5.7658	6.67637
Klc2	ENSMUST00000113727	16594	2.20188e-05	0.00065659	-1.66643	8.31311	6.64668
Scn10a	ENSMUST00000084787	20264	2.20269e-05	0.00065659	-1.90586	7.65993	5.75407
			2.2031e-05	0.00065659	1.68632	5.8461	7.53242
			2.20701e-05	0.000657403	1.08277	8.43563	9.5184
			2.20936e-05	0.000657623	2.06788	6.23062	8.2985
Cib1	ENSMUST00000065163	23991	2.2101e-05	0.000657623	-1.04455	5.96189	4.91733
Catsper4	ENSMUST00000055892	329954	2.21497e-05	0.00065872	1.6982	7.34732	9.04551
			2.2183e-05	0.00065936	1.24635	5.1475	6.39385
Gm9975		327988	2.21974e-05	0.000659437	-0.759348	6.78904	6.02969
			2.22287e-05	0.000660014	1.40604	5.12619	6.53223
			2.22961e-05	0.000661663	-2.23459	7.65993	5.42534
Rnf5	ENSMUST00000174045	54197	2.23202e-05	0.000661683	1.31584	8.0118	9.32764
Gm4117		100042940	2.23383e-05	0.000661683	1.71039	6.26819	7.97858
Acyp1	ENSMUST00000065913	66204	2.234e-05	0.000661683	-2.25574	7.65993	5.40419
Arap2	ENSMUST00000111433	212285	2.23441e-05	0.000661683	-2.33681	7.65993	5.32312
Serpinb6c	ENSMUST00000076532	97848	2.23649e-05	0.000661947	-1.93863	10.9316	8.99301
			2.23969e-05	0.000662543	-2.12453	7.65993	5.5354
C030009H01Rik		791379	2.24438e-05	0.000663463	1.62455	5.21606	6.84061
Tada2a	ENSMUST00000018795	217031	2.24707e-05	0.000663463	-1.53174	7.62588	6.09414
A2ld1	ENSMUST00000161322	223267	2.24731e-05	0.000663463	-1.9271	9.80014	7.87305
			2.24756e-05	0.000663463	1.4255	6.37111	7.79661
4732418C07Rik	ENSMUST00000106524	230648	2.25046e-05	0.000663968	-1.09101	8.51148	7.42046
			2.25292e-05	0.000664344	1.19113	5.10678	6.29791
H2-Q2	ENSMUST00000074806	15013	2.25567e-05	0.000664803	1.64717	7.3197	8.96687
			2.26947e-05	0.000668451	1.21774	12.2828	13.5006
Wnk4	ENSMUST00000147741	69847	2.27227e-05	0.000668451	1.02891	5.29154	6.32044
Sap30bp	ENSMUST00000021101	57230	2.27278e-05	0.000668451	1.71182	7.33726	9.04907
Relt	ENSMUST00000008462	320100	2.27284e-05	0.000668451	1.22965	6.62748	7.85713
Pcdh11x		245578	2.28116e-05	0.00066978	2.10846	8.08064	10.1891
	ENSMUST00000167989		2.28229e-05	0.00066978	1.67385	5.25826	6.9321
			2.2829e-05	0.00066978	1.25723	5.63316	6.89039
Abhd16a	ENSMUST00000173846	193742	2.28302e-05	0.00066978	1.23273	8.44349	9.67621
Ddx19a	ENSMUST00000040416	13680	2.28335e-05	0.00066978	-1.2562	8.06545	6.80926
			2.29075e-05	0.000671596	1.34549	5.64977	6.99527
4831440E17Rik		320965	2.29392e-05	0.000672173	-0.839409	6.3313	5.49189
			2.30809e-05	0.000675971	-2.11112	7.65993	5.54881
			2.31425e-05	0.000677418	1.73487	7.28368	9.01855
A630076J17Rik		319929	2.32523e-05	0.000680276	-2.40515	7.65993	5.25478
Nr3c2	ENSMUST00000034031	110784	2.33322e-05	0.000682256	1.43481	6.45425	7.88907
Cacna1d	ENSMUST00000112250	12289	2.33931e-05	0.000683538	1.30159	6.26549	7.56708
			2.34083e-05	0.000683538	1.59813	6.69183	8.28996
Cdh8		12564	2.34128e-05	0.000683538	1.3414	7.60047	8.94187
			2.34745e-05	0.000684777	1.11753	6.06136	7.1789
Gm10034		100125977	2.3487e-05	0.000684777	-2.02223	7.50966	5.48742
			2.3492e-05	0.000684777	1.29934	5.48945	6.78879
Thoc6	ENSMUST00000047436	386612	2.35274e-05	0.00068545	1.19369	6.90675	8.10045
Mcm8	ENSMUST00000066559	66634	2.36126e-05	0.000687572	1.31544	5.64259	6.95802
			2.38102e-05	0.000692966	0.974614	5.23294	6.20755
			2.38553e-05	0.000693596	1.1654	5.37291	6.53831
Slc25a23	ENSMUST00000040280	66972	2.38567e-05	0.000693596	-1.38557	6.62865	5.24308
Tbc1d19	ENSMUST00000037337	67249	2.3873e-05	0.000693708	-1.48619	8.52141	7.03522
			2.38921e-05	0.000693904	0.885983	6.7701	7.65609
			2.39183e-05	0.000694288	1.27918	5.55989	6.83908
Pbx3	ENSMUST00000040638	18516	2.39303e-05	0.000694288	-1.29532	6.42727	5.13195
			2.39759e-05	0.000694995	-2.01117	7.65993	5.64877
LOC100502818	ENSMUST00000156612	100502818	2.39907e-05	0.000694995	1.19325	5.54859	6.74184
			2.39919e-05	0.000694995	1.25108	7.86983	9.12091
BC005537	ENSMUST00000019276	79555	2.40248e-05	0.000695586	1.73189	7.59224	9.32414
Fbxo40	ENSMUST00000075869	207215	2.40683e-05	0.000696483	1.25577	10.436	11.6917
			2.41105e-05	0.000697342	-1.22108	6.92826	5.70718
Mta1	ENSMUST00000130926	116870	2.41402e-05	0.000697549	-0.750489	9.67778	8.92729
G6pc3	ENSMUST00000078975	68401	2.41426e-05	0.000697549	-0.929268	9.36494	8.43567
			2.41943e-05	0.000698681	2.50727	7.81748	10.3247
Arid5a		214855	2.42081e-05	0.000698719	2.30874	5.89903	8.20777
			2.42323e-05	0.000699056	0.799996	5.95174	6.75173
Olfr147	ENSMUST00000056364	258869	2.42576e-05	0.000699145	-2.09006	7.65993	5.56987
Brd3	ENSMUST00000113941	67382	2.42605e-05	0.000699145	-1.61046	7.08612	5.47566
Usp22	ENSMUST00000041683	216825	2.43135e-05	0.0007001	-1.54485	6.43506	4.8902
Cldn4	ENSMUST00000051401	12740	2.43511e-05	0.0007001	1.10165	5.04468	6.14633
Traf7	ENSMUST00000061764	224619	2.43523e-05	0.0007001	0.722386	5.14384	5.86622
Nkx2-6	ENSMUST00000164413	18092	2.43533e-05	0.0007001	1.60318	5.86386	7.46704
			2.43566e-05	0.0007001	-0.508654	14.239	13.7303
Ankmy2	ENSMUST00000041640	217473	2.43689e-05	0.0007001	-1.65509	6.82332	5.16823
			2.43895e-05	0.000700332	1.16081	7.91592	9.07673
Rsrc1	ENSMUST00000162036	66880	2.44452e-05	0.000701571	-1.02604	6.2923	5.26626
			2.44841e-05	0.000702028	-1.41656	8.92871	7.51215
			2.44863e-05	0.000702028	0.849468	5.14678	5.99625
Ski	ENSMUST00000030917	20481	2.45063e-05	0.000702241	-1.74859	7.47408	5.72549
			2.45464e-05	0.000703031	-1.22185	12.8229	11.601
4922505E12Rik	ENSMUST00000165785	433386	2.46534e-05	0.000705345	-2.18804	7.65993	5.47189
			2.46591e-05	0.000705345	1.08866	5.02762	6.11628
Layn	ENSMUST00000073452	244864	2.46651e-05	0.000705345	1.28528	5.58912	6.87439
			2.4684e-05	0.000705391	1.14916	6.2665	7.41565
Gm14124	ENSMUST00000109920	100216455	2.46927e-05	0.000705391	-1.09492	9.29336	8.19843
			2.47047e-05	0.000705391	-1.34324	6.21794	4.8747
			2.47297e-05	0.000705744	-0.608349	11.4916	10.8833
Fbxo41	ENSMUST00000161546	330369	2.47921e-05	0.000706443	-2.3603	7.65993	5.29963
Spin1	ENSMUST00000095797	20729	2.47975e-05	0.000706443	1.32068	5.35697	6.67765
			2.47986e-05	0.000706443	1.02623	4.9706	5.99683
Clcc1	ENSMUST00000106609	229725	2.48048e-05	0.000706443	-1.32243	8.12196	6.79952
			2.48193e-05	0.000706497	1.63911	6.20695	7.84606
Magef1		76222	2.48546e-05	0.000706949	3.29997	8.09864	11.3986
1700080E11Rik	ENSMUST00000035180	73532	2.48683e-05	0.000706949	-1.53945	8.05955	6.52009
Ccbe1	ENSMUST00000130300	320924	2.48732e-05	0.000706949	-2.14858	7.65993	5.51135
			2.4902e-05	0.000707179	1.22575	6.40216	7.62791
Alg8	ENSMUST00000098300	381903	2.49067e-05	0.000707179	-0.926105	5.5922	4.6661
Asphd2	ENSMUST00000031291	72898	2.49468e-05	0.00070796	1.10979	5.12936	6.23915
Rnf121	ENSMUST00000106953	75212	2.49673e-05	0.000708181	2.04512	8.49958	10.5447
			2.50036e-05	0.000708742	0.802493	5.12474	5.92724
C130039O16Rik	ENSMUST00000046266	238317	2.50125e-05	0.000708742	1.26814	5.60826	6.8764
Letmd1	ENSMUST00000037001	68614	2.5066e-05	0.000709897	-1.70573	8.12353	6.4178
			2.51008e-05	0.000710524	2.36984	8.0868	10.4566
Zc3h18	ENSMUST00000017622	76014	2.51681e-05	0.000712068	-1.61573	8.23744	6.62171
Fam98c	ENSMUST00000147561	73833	2.51939e-05	0.000712202	1.17322	7.45596	8.62918
			2.51984e-05	0.000712202	-2.0466	7.65993	5.61333
			2.52209e-05	0.000712476	1.48414	5.89134	7.37548
Fbxo30	ENSMUST00000070300	71865	2.53008e-05	0.000714373	2.53099	6.64704	9.17803
			2.53612e-05	0.000715717	-1.46632	8.8267	7.36038
B630005N14Rik	ENSMUST00000045235	101148	2.53784e-05	0.000715839	-1.03232	6.00623	4.97392
			2.54504e-05	0.000717507	1.12494	5.31464	6.43957
			2.56029e-05	0.000721118	0.917209	6.49729	7.4145
			2.56043e-05	0.000721118	1.33937	5.63431	6.97368
			2.5648e-05	0.000721363	1.13763	6.27763	7.41526
			2.56516e-05	0.000721363	-1.62047	10.7515	9.13099
Cstb	ENSMUST00000005185	13014	2.56589e-05	0.000721363	2.15129	7.80938	9.96067
Tmem156	ENSMUST00000043352	243025	2.56646e-05	0.000721363	1.27494	5.50461	6.77955
Zfp703	ENSMUST00000127097	353310	2.56941e-05	0.000721828	2.89252	7.84376	10.7363
Gm3146		100041114	2.58008e-05	0.00072446	2.29488	6.95918	9.25406
Pdpr	ENSMUST00000144377	319518	2.58453e-05	0.000725346	1.49028	8.86483	10.3551
			2.59496e-05	0.000727584	1.55743	5.70239	7.25982
6330578E17Rik	ENSMUST00000027286	76178	2.59512e-05	0.000727584	1.29462	8.46521	9.75983
9-Mar	ENSMUST00000040307	216438	2.62012e-05	0.000734224	2.42744	6.69339	9.12083
			2.62208e-05	0.000734405	-1.19746	6.31378	5.11632
Hvcn1	ENSMUST00000100747	74096	2.62575e-05	0.000735065	1.13941	4.91171	6.05112
Smarcc1	ENSMUST00000111969	20588	2.62988e-05	0.000735852	-1.03222	7.05549	6.02327
Calml3	ENSMUST00000077698	70405	2.63803e-05	0.000737764	1.1984	5.39012	6.58852
Tmem5	ENSMUST00000129359	216395	2.64583e-05	0.000739573	-0.961256	7.49805	6.5368
A230072E10Rik		331547	2.65822e-05	0.000742665	0.822458	8.77534	9.5978
Ikzf4	ENSMUST00000119614	22781	2.66193e-05	0.000743329	-1.64075	7.65993	6.01918
[truncated: 8,090 more rows]

## Sheet: GSE207890_Smn1deltaSKM_vsCtrl
GeneID	EnsemblID	EntrezID	pvalue	padj	logfc	meanc	meanSMA
Zfp780b		338354	1.54314e-14	6.01878e-10	2.59979	4.99818	7.59796
Mbd5	ENSMUST00000112754	109241	2.46212e-14	6.01878e-10	2.5853	5.01266	7.59796
P4ha1	ENSMUST00000009789	18451	3.93406e-14	6.01878e-10	2.41283	5.18513	7.59796
Smek2	ENSMUST00000101439	104570	4.31291e-14	6.01878e-10	2.28658	5.31138	7.59796
Rrad	ENSMUST00000034351	56437	7.13561e-14	7.96634e-10	6.50523	6.66223	13.1675
Fam134b	ENSMUST00000110435	66270	2.81647e-13	2.6203e-09	2.95583	9.329	12.2848
Chac2	ENSMUST00000020553	68044	5.16729e-13	4.12062e-09	2.50684	5.09112	7.59796
H60b	ENSMUST00000105522	667281	1.36724e-12	8.62764e-09	-2.65963	7.4135	4.75387
Gm11201		790910	1.39103e-12	8.62764e-09	2.10629	5.49167	7.59796
Sap30	ENSMUST00000034022	60406	1.73049e-12	9.65975e-09	3.96474	7.50794	11.4727
Egln2	ENSMUST00000108382	112406	2.23993e-12	1.08383e-08	4.69101	9.37102	14.062
Zcchc7	ENSMUST00000067521	319885	2.37926e-12	1.08383e-08	2.54022	5.05774	7.59796
			2.52411e-12	1.08383e-08	3.20835	7.03263	10.241
1810009N02Rik		69099	3.07198e-12	1.22486e-08	-2.24505	8.16838	5.92333
D230037D09Rik		320351	3.89228e-12	1.44847e-08	2.98792	7.50688	10.4948
Fam102a	ENSMUST00000136816	98952	6.85462e-12	2.31868e-08	3.79741	6.58162	10.379
Slc2a12	ENSMUST00000042261	353169	7.06141e-12	2.31868e-08	-2.37168	7.18497	4.81329
Prkar1a	ENSMUST00000020932	19084	1.10182e-11	3.41692e-08	2.64763	7.04445	9.69208
			1.4184e-11	4.16718e-08	3.0751	5.88395	8.95905
Mcl1	ENSMUST00000037947	17210	1.5018e-11	4.19161e-08	2.328	9.06595	11.394
			1.64791e-11	4.38037e-08	1.53302	8.69489	10.2279
Cdkl4	ENSMUST00000086545	381113	1.77678e-11	4.39844e-08	-2.31315	8.96531	6.65216
Eps15	ENSMUST00000030281	13858	1.81229e-11	4.39844e-08	1.97385	5.62411	7.59796
Lrrc3	ENSMUST00000057608	237387	2.39822e-11	5.57796e-08	1.99662	7.23014	9.22676
Iqsec3	ENSMUST00000051049	243621	3.26366e-11	7.22824e-08	2.65492	7.17585	9.83077
			3.36673e-11	7.22824e-08	-2.87871	7.8449	4.96619
Ppp2r3d		19054	5.04548e-11	1.01211e-07	2.37539	6.05464	8.43003
			5.07679e-11	1.01211e-07	-2.56139	7.73458	5.1732
			5.27093e-11	1.01458e-07	-2.65539	8.39994	5.74455
9530036O11Rik		654796	5.65106e-11	1.05149e-07	3.24447	5.41413	8.6586
Zfp521	ENSMUST00000025288	225207	6.89879e-11	1.24225e-07	2.44845	5.14952	7.59796
Wbp7	ENSMUST00000168395	75410	7.94272e-11	1.37612e-07	-1.70394	8.69465	6.99071
Klf6	ENSMUST00000000080	23849	8.13529e-11	1.37612e-07	3.45755	7.39058	10.8481
			8.50002e-11	1.39553e-07	1.10664	9.1028	10.2094
Cd82	ENSMUST00000116457	12521	1.03768e-10	1.65449e-07	2.81903	7.05489	9.87392
Grwd1	ENSMUST00000107723	101612	1.08202e-10	1.65449e-07	3.44908	6.13021	9.5793
Nab2	ENSMUST00000099156	17937	1.09665e-10	1.65449e-07	2.65565	8.16402	10.8197
Tnip2	ENSMUST00000144791	231130	1.42333e-10	2.09083e-07	3.15867	5.49845	8.65712
			1.51862e-10	2.17361e-07	-2.26488	8.86996	6.60508
Atp2b1	ENSMUST00000105284	67972	1.89861e-10	2.58057e-07	2.45426	6.73563	9.18989
B4galt5	ENSMUST00000109221	56336	1.96302e-10	2.58057e-07	2.65542	6.77473	9.43015
Dusp2	ENSMUST00000028846	13537	1.97816e-10	2.58057e-07	4.33517	6.11073	10.4459
Cidea	ENSMUST00000025404	12683	1.98786e-10	2.58057e-07	3.3275	6.18436	9.51187
			2.08021e-10	2.63908e-07	-2.46606	9.74022	7.27416
Vps18	ENSMUST00000037280	228545	2.24267e-10	2.71797e-07	2.31409	6.03388	8.34797
Heatr5b	ENSMUST00000097281	320473	2.27669e-10	2.71797e-07	2.85208	4.59674	7.44882
Egfr	ENSMUST00000020325	13649	2.28847e-10	2.71797e-07	1.64506	8.49407	10.1391
Irak2	ENSMUST00000113024	108960	2.3476e-10	2.73011e-07	2.37876	4.69993	7.07869
Gm2016		100039042	2.58267e-10	2.94219e-07	3.18889	7.31034	10.4992
			2.78354e-10	3.1076e-07	2.0847	6.14293	8.22762
Hcst	ENSMUST00000075062	23900	2.86773e-10	3.13881e-07	2.16646	5.85062	8.01708
			3.02111e-10	3.24311e-07	3.03221	5.69275	8.72495
			3.20687e-10	3.37756e-07	1.89981	8.83136	10.7312
			3.54932e-10	3.66901e-07	5.14485	7.42911	12.574
			3.80192e-10	3.85867e-07	1.63383	4.98254	6.61638
Setd5	ENSMUST00000113157	72895	4.95456e-10	4.91714e-07	-2.07534	7.2617	5.18636
			5.02099e-10	4.91714e-07	2.58769	5.72603	8.31372
			5.2917e-10	5.02427e-07	3.30446	5.43608	8.74054
			5.36031e-10	5.02427e-07	3.36413	6.20866	9.57279
			5.40041e-10	5.02427e-07	2.4443	5.00843	7.45272
Elk4		13714	5.7274e-10	5.24113e-07	1.35538	6.56132	7.9167
E030030I06Rik		319887	6.11921e-10	5.50936e-07	4.15335	9.33802	13.4914
Zbtb5	ENSMUST00000107817	230119	6.65528e-10	5.89689e-07	1.93903	5.65893	7.59796
Synj2		20975	6.88539e-10	5.98601e-07	3.01286	4.78053	7.7934
BC033916	ENSMUST00000172817	474160	6.97033e-10	5.98601e-07	2.83587	6.46973	9.3056
Ahnak2	ENSMUST00000137195	100041194	7.38267e-10	6.24406e-07	3.49733	6.96209	10.4594
4632427E13Rik		666737	7.52173e-10	6.26672e-07	2.65139	5.26623	7.91762
Slc39a13	ENSMUST00000073575	68427	7.95707e-10	6.53102e-07	-1.85024	7.40883	5.55859
			8.12525e-10	6.53102e-07	3.0373	5.17327	8.21057
Pi16	ENSMUST00000114701	74116	8.18995e-10	6.53102e-07	2.37386	6.96157	9.33543
Frmd3	ENSMUST00000098006	242506	8.92286e-10	6.95963e-07	1.91292	6.12783	8.04075
			8.97679e-10	6.95963e-07	3.14842	7.62862	10.777
Kcnk12	ENSMUST00000055221	210741	9.27461e-10	7.00149e-07	2.49408	5.07323	7.56731
Tuba1c	ENSMUST00000058914	22146	9.28163e-10	7.00149e-07	3.26785	9.03547	12.3033
Gabarapl1	ENSMUST00000032264	57436	9.47488e-10	7.05196e-07	2.52258	10.2375	12.7601
			9.67805e-10	7.1084e-07	3.28199	5.8914	9.17339
	ENSMUST00000035534		1.01573e-09	7.36354e-07	2.2763	6.32478	8.60108
Kank2	ENSMUST00000086340	235041	1.03067e-09	7.37606e-07	-1.98309	7.59977	5.61668
A230045G11Rik		624086	1.11926e-09	7.86061e-07	2.75965	6.94744	9.70708
			1.12655e-09	7.86061e-07	2.38631	7.46768	9.85399
Pnrc2	ENSMUST00000030436	52830	1.15342e-09	7.94874e-07	-2.25803	9.13695	6.87892
Matn4	ENSMUST00000103103	17183	1.17207e-09	7.97879e-07	3.27933	8.60968	11.889
Cstb	ENSMUST00000005185	13014	1.21449e-09	8.16798e-07	2.65025	7.65976	10.31
	ENSMUST00000072982		1.23999e-09	8.24018e-07	2.83256	7.19158	10.0241
			1.30133e-09	8.50358e-07	1.96354	7.69041	9.65395
			1.3101e-09	8.50358e-07	2.5806	7.42182	10.0024
			1.35536e-09	8.69627e-07	1.18845	10.7129	11.9014
Zxdb	ENSMUST00000101388	668166	1.3797e-09	8.75184e-07	5.56326	7.09262	12.6559
Crebl2		232430	1.3957e-09	8.75385e-07	1.7841	5.35067	7.13477
			1.42313e-09	8.8267e-07	3.60824	5.12326	8.7315
Emp2	ENSMUST00000065091	13731	1.46607e-09	8.99312e-07	1.87243	5.19709	7.06953
Cd37	ENSMUST00000098461	12493	1.54776e-09	9.16393e-07	1.74501	7.60474	9.34974
			1.56193e-09	9.16393e-07	-2.70937	9.10501	6.39564
			1.58566e-09	9.16393e-07	1.79149	4.6505	6.44199
Supt6h	ENSMUST00000002121	20926	1.58959e-09	9.16393e-07	2.3373	6.35845	8.69575
Clybl	ENSMUST00000110684	69634	1.61504e-09	9.16393e-07	-1.89984	8.45727	6.55743
Arc	ENSMUST00000023268	11838	1.62071e-09	9.16393e-07	4.66952	6.20577	10.8753
4930430D24Rik	ENSMUST00000089060	194735	1.64111e-09	9.16393e-07	2.93937	5.26562	8.20499
Hmox1	ENSMUST00000098626	15368	1.64466e-09	9.16393e-07	3.86992	8.04584	11.9158
Snhg1		83673	1.64973e-09	9.16393e-07	2.01026	5.89859	7.90885
BC031781	ENSMUST00000038091	208768	1.65808e-09	9.16393e-07	2.23265	6.23173	8.46438
	ENSMUST00000167989		1.82571e-09	9.99148e-07	1.74419	4.96875	6.71294
			1.85614e-09	1.00594e-06	1.52449	4.75395	6.27844
			1.95723e-09	1.05052e-06	2.09315	9.72239	11.8155
			1.98121e-09	1.05327e-06	2.33127	6.8795	9.21077
			2.0379e-09	1.06501e-06	1.86718	5.33434	7.20152
Zfp386	ENSMUST00000073551	56220	2.05331e-09	1.06501e-06	-2.50407	7.87259	5.36853
Mfap4	ENSMUST00000126308	76293	2.06054e-09	1.06501e-06	2.93814	9.65808	12.5962
Tsku		244152	2.20898e-09	1.13126e-06	2.27841	5.50634	7.78475
			2.31265e-09	1.17139e-06	2.16436	6.80219	8.96655
			2.3293e-09	1.17139e-06	2.47536	6.15393	8.62929
			2.49938e-09	1.23059e-06	3.27161	9.35131	12.6229
			2.50257e-09	1.23059e-06	2.71711	5.66403	8.38114
Mcmbp	ENSMUST00000057557	210711	2.51465e-09	1.23059e-06	-2.92583	8.40093	5.47511
Mt2	ENSMUST00000034214	17750	2.5352e-09	1.23059e-06	4.10991	10.3458	14.4557
Hmox1	ENSMUST00000005548	15368	2.68665e-09	1.29286e-06	3.40405	7.88028	11.2843
Olfm1	ENSMUST00000152415	56177	2.88351e-09	1.37573e-06	2.86988	6.95284	9.82272
			2.94068e-09	1.39112e-06	-1.88966	9.79573	7.90606
			3.00885e-09	1.41082e-06	1.66679	4.85525	6.52204
2010321M09Rik	ENSMUST00000037504	69882	3.03288e-09	1.41082e-06	-1.8735	7.06485	5.19135
BC005537	ENSMUST00000155575	79555	3.22963e-09	1.48993e-06	2.46244	6.97337	9.43581
Reep3	ENSMUST00000020023	28193	3.28874e-09	1.50476e-06	1.83177	5.18102	7.0128
			3.46633e-09	1.57312e-06	-1.83456	6.56001	4.72545
Patz1		56218	3.62207e-09	1.61534e-06	-2.1665	6.77239	4.60588
Odc1	ENSMUST00000011323	18263	3.64512e-09	1.61534e-06	2.0734	8.57207	10.6455
2010111I01Rik	ENSMUST00000091560	72061	3.64617e-09	1.61534e-06	2.1464	6.35572	8.50212
			3.71812e-09	1.63424e-06	2.10882	9.08702	11.1958
Cyfip1	ENSMUST00000032629	20430	3.77969e-09	1.64833e-06	-1.73038	7.25783	5.52745
Plin1	ENSMUST00000032762	103968	4.00262e-09	1.7308e-06	1.56011	4.43045	5.99057
Cpne3	ENSMUST00000029885	70568	4.03081e-09	1.7308e-06	-1.50834	6.17055	4.66221
Cxcl1	ENSMUST00000031327	14825	4.07871e-09	1.738e-06	4.20512	5.31667	9.52178
			4.38742e-09	1.85538e-06	3.12245	5.35749	8.47994
Pak7	ENSMUST00000143329	241656	4.42376e-09	1.85668e-06	1.91229	4.70031	6.6126
			4.52686e-09	1.87422e-06	2.83204	8.76216	11.5942
Tuba1c		22146	4.53271e-09	1.87422e-06	3.23791	8.36738	11.6053
Ppm1b	ENSMUST00000112305	19043	4.68704e-09	1.92379e-06	1.61935	9.6786	11.298
Brd3	ENSMUST00000113941	67382	4.85279e-09	1.97728e-06	-1.8149	6.92518	5.11029
			4.99402e-09	2.02008e-06	2.20488	5.05578	7.26066
Rps6ka3	ENSMUST00000112492	110651	5.17358e-09	2.07766e-06	1.57134	8.08919	9.66053
			5.26638e-09	2.09679e-06	1.7557	5.84226	7.59796
			5.29634e-09	2.09679e-06	2.60254	5.84036	8.4429
			5.38459e-09	2.10282e-06	1.80837	6.86067	8.66904
Cdh4	ENSMUST00000000314	12561	5.39402e-09	2.10282e-06	-2.10562	6.98074	4.87513
Atic	ENSMUST00000027384	108147	5.4246e-09	2.10282e-06	1.87788	8.62507	10.503
Krtap4-1	ENSMUST00000081007	665891	5.64483e-09	2.1731e-06	1.98431	4.85472	6.83903
			5.90939e-09	2.23153e-06	3.26528	7.42832	10.6936
Il2rb	ENSMUST00000089398	16185	5.91966e-09	2.23153e-06	1.69278	5.67652	7.3693
			5.98908e-09	2.23153e-06	1.9355	7.23893	9.17444
Sfrp5	ENSMUST00000018966	54612	5.99364e-09	2.23153e-06	3.02166	6.84459	9.86625
			5.99649e-09	2.23153e-06	2.43297	5.54873	7.98169
Shank3	ENSMUST00000039074	58234	6.09109e-09	2.25173e-06	2.38565	5.75967	8.14531
Sirt7	ENSMUST00000152331	209011	6.22039e-09	2.2844e-06	1.55696	5.4454	7.00236
Murc	ENSMUST00000107701	68016	6.31216e-09	2.30295e-06	1.22887	10.5512	11.7801
5031425E22Rik	ENSMUST00000101522	269630	6.36256e-09	2.30626e-06	1.53294	6.36098	7.89391
			6.63877e-09	2.38239e-06	2.16611	7.18616	9.35226
Sbsn	ENSMUST00000080518	282619	6.65795e-09	2.38239e-06	2.06952	5.5827	7.65222
			6.91226e-09	2.45302e-06	2.36209	7.34691	9.709
Tagln2	ENSMUST00000111228	21346	6.9432e-09	2.45302e-06	2.59622	5.3626	7.95882
			7.19465e-09	2.52463e-06	-1.14234	15.1972	14.0549
Arrdc2	ENSMUST00000098656	70807	7.23636e-09	2.52463e-06	-2.99937	8.86725	5.86789
Ddo	ENSMUST00000019976	70503	8.11946e-09	2.79471e-06	1.82984	7.69985	9.52969
Lsm2	ENSMUST00000174434	27756	8.15152e-09	2.79471e-06	1.53262	5.48756	7.02019
Kbtbd5	ENSMUST00000098272	72330	8.18746e-09	2.79471e-06	2.84672	10.1177	12.9644
Tmem184a	ENSMUST00000110832	231832	8.21684e-09	2.79471e-06	2.8709	7.51929	10.3902
Hs6st3	ENSMUST00000065904	50787	8.26082e-09	2.79471e-06	2.00893	5.02148	7.03041
			8.442e-09	2.8388e-06	1.41846	8.8223	10.2408
Gna13	ENSMUST00000020930	14674	8.50594e-09	2.84318e-06	2.19778	7.04639	9.24417
			8.63068e-09	2.8677e-06	-2.42427	9.49186	7.0676
4930486L24Rik	ENSMUST00000091569	214639	8.79344e-09	2.90449e-06	3.14024	5.47314	8.61338
			9.10016e-09	2.98812e-06	2.67381	6.01462	8.68843
Rps6	ENSMUST00000079841	20104	9.34435e-09	3.05036e-06	0.883157	11.6455	12.5286
			9.6133e-09	3.11991e-06	1.88578	6.24514	8.13092
Krtap1-4	ENSMUST00000100479	629873	9.73335e-09	3.14061e-06	2.00671	5.40602	7.41273
Crybb3	ENSMUST00000117143	12962	9.82245e-09	3.15114e-06	2.04751	5.10336	7.15087
			9.95617e-09	3.16743e-06	2.32523	5.75255	8.07778
Pde2a		207728	9.98672e-09	3.16743e-06	2.20773	8.91993	11.1277
			1.01521e-08	3.20169e-06	1.90794	7.19273	9.10067
Ahnak	ENSMUST00000088050	66395	1.05595e-08	3.29618e-06	2.07733	7.77421	9.85154
Gnas		14683	1.05698e-08	3.29618e-06	-1.19631	13.3924	12.1961
Trim28		21849	1.09912e-08	3.38545e-06	3.12569	5.59405	8.71974
Dnajc10		66861	1.10387e-08	3.38545e-06	2.75398	8.23179	10.9858
Pip5k1a	ENSMUST00000107229	18720	1.10526e-08	3.38545e-06	2.97449	9.7913	12.7658
			1.10986e-08	3.38545e-06	3.42745	5.57868	9.00613
			1.11643e-08	3.38697e-06	-1.75363	7.41849	5.66486
Gch1	ENSMUST00000089959	14528	1.13585e-08	3.42727e-06	2.87658	5.33109	8.20767
			1.14313e-08	3.43067e-06	-2.43455	9.10634	6.67179
Itgb1	ENSMUST00000124826	16412	1.16487e-08	3.47724e-06	2.13756	8.56009	10.6977
Tns3	ENSMUST00000020695	319939	1.17719e-08	3.49531e-06	2.11376	5.23766	7.35141
			1.21009e-08	3.57399e-06	1.81223	5.04144	6.85368
Loxl2	ENSMUST00000022660	94352	1.23022e-08	3.61433e-06	1.70264	5.52382	7.22646
Nhlh1	ENSMUST00000059794	18071	1.25729e-08	3.67452e-06	1.75647	12.5421	14.2986
			1.28629e-08	3.73968e-06	2.12698	5.4732	7.60018
			1.30662e-08	3.77911e-06	-2.03343	7.08831	5.05489
Ampd2	ENSMUST00000102637	109674	1.315e-08	3.78374e-06	1.84961	5.31464	7.16424
Gnpda1		26384	1.34311e-08	3.8448e-06	1.95382	7.31855	9.27236
			1.36597e-08	3.87891e-06	2.69821	4.89976	7.59796
			1.36892e-08	3.87891e-06	2.4416	5.82349	8.26509
			1.38808e-08	3.91332e-06	1.64677	8.66737	10.3141
Cyp2u1		71519	1.43163e-08	4.01582e-06	2.89694	7.66522	10.5622
			1.45381e-08	4.05151e-06	-2.55752	8.65113	6.09361
	ENSMUST00000155922		1.46445e-08	4.05151e-06	2.51548	5.08248	7.59796
			1.46982e-08	4.05151e-06	-2.50371	8.30885	5.80513
Creld2	ENSMUST00000024042	76737	1.47338e-08	4.05151e-06	1.76201	5.92895	7.69096
Pim1	ENSMUST00000024811	18712	1.48337e-08	4.05654e-06	2.24451	8.00279	10.2473
Ankrd33b	ENSMUST00000044324	67434	1.48974e-08	4.05654e-06	1.80901	7.56183	9.37085
Tmed10	ENSMUST00000040766	68581	1.5129e-08	4.0996e-06	-1.78832	9.72136	7.93303
Eef1g	ENSMUST00000122932	67160	1.55641e-08	4.19712e-06	0.947782	11.9918	12.9396
Zfp655	ENSMUST00000167316	72611	1.56712e-08	4.20568e-06	3.18444	6.31975	9.50419
Cacna2d2		56808	1.59392e-08	4.25713e-06	2.63066	9.99802	12.6287
			1.62954e-08	4.33154e-06	2.06722	5.23626	7.30349
Mta2	ENSMUST00000096240	23942	1.64871e-08	4.36173e-06	1.73293	7.20813	8.94107
			1.65961e-08	4.36421e-06	1.70284	7.20118	8.90402
			1.66709e-08	4.36421e-06	1.58548	5.49554	7.08103
			1.6731e-08	4.36421e-06	3.21379	5.76446	8.97825
Kctd21	ENSMUST00000054107	622320	1.71711e-08	4.45818e-06	2.35591	5.24206	7.59796
Cx3cl1	ENSMUST00000034230	20312	1.73691e-08	4.47266e-06	2.06463	4.57853	6.64316
			1.73872e-08	4.47266e-06	1.8784	8.69241	10.5708
Lmnb2	ENSMUST00000105332	16907	1.77141e-08	4.53588e-06	2.96258	8.15621	11.1188
Etl4	ENSMUST00000114604	208618	1.8209e-08	4.64131e-06	-1.82134	6.57834	4.757
	ENSMUST00000164552		1.8619e-08	4.72378e-06	-1.4041	6.28297	4.87887
Fgd4	ENSMUST00000172181	224014	1.87241e-08	4.72378e-06	2.1905	5.40746	7.59796
Taar7f	ENSMUST00000071691	435207	1.8845e-08	4.72378e-06	3.68223	7.20233	10.8846
Filip1l	ENSMUST00000159414	78749	1.88711e-08	4.72378e-06	-1.5383	7.12857	5.59027
			1.92921e-08	4.78987e-06	1.49517	7.78987	9.28504
			1.93793e-08	4.78987e-06	2.10878	5.83929	7.94808
Ell	ENSMUST00000093454	13716	1.93925e-08	4.78987e-06	2.17306	7.65133	9.82439
			1.9947e-08	4.90511e-06	2.45167	5.2856	7.73728
			2.01667e-08	4.91585e-06	1.66576	5.01609	6.68185
Ddi2		68817	2.01668e-08	4.91585e-06	-2.13295	8.71109	6.57814
			2.04975e-08	4.97473e-06	1.29032	4.9656	6.25592
			2.08254e-08	5.03245e-06	2.13362	7.56861	9.70223
Sdc4	ENSMUST00000017153	20971	2.09953e-08	5.05163e-06	2.17926	5.42472	7.60398
Cep350	ENSMUST00000078888	74081	2.11894e-08	5.07646e-06	-1.88668	7.19833	5.31166
Crtc3	ENSMUST00000122255	70461	2.13515e-08	5.09342e-06	-2.0841	7.20499	5.12089
Fbxo5	ENSMUST00000019907	67141	2.20359e-08	5.23433e-06	2.02611	4.86302	6.88914
			2.24127e-08	5.30127e-06	2.09425	4.98775	7.08201
Osbpl7	ENSMUST00000168565	71240	2.26468e-08	5.30955e-06	-1.67487	6.87097	5.1961
A730037C10Rik	ENSMUST00000118963	320604	2.27486e-08	5.30955e-06	2.49722	6.92082	9.41804
Gtf3c1	ENSMUST00000055506	233863	2.27798e-08	5.30955e-06	1.32523	6.27274	7.59796
	ENSMUST00000100510		2.28282e-08	5.30955e-06	0.804768	11.7702	12.5749
Ddit3	ENSMUST00000139091	13198	2.30989e-08	5.35022e-06	2.78627	6.80283	9.5891
Mt1	ENSMUST00000062980	17748	2.32063e-08	5.35289e-06	2.54447	11.0833	13.6278
Rabgap1	ENSMUST00000130601	227800	2.33432e-08	5.3623e-06	3.26311	8.93986	12.203
Pvt1		19296	2.40332e-08	5.49819e-06	2.0717	5.59383	7.66553
Gm5416	ENSMUST00000089628	408196	2.43217e-08	5.54148e-06	5.44123	6.81761	12.2588
Eapp	ENSMUST00000110713	66266	2.44836e-08	5.5557e-06	1.3937	6.99424	8.38795
			2.48299e-08	5.61145e-06	2.69674	6.76977	9.46651
Fer1l6	ENSMUST00000159177	631797	2.50522e-08	5.63887e-06	2.6864	6.59038	9.27678
			2.54084e-08	5.66313e-06	1.83893	5.63402	7.47294
			2.54154e-08	5.66313e-06	2.24323	5.99962	8.24286
Dpf2	ENSMUST00000025746	19708	2.55339e-08	5.66313e-06	-2.10091	8.87252	6.77161
Slc7a5	ENSMUST00000168262	20539	2.5633e-08	5.66313e-06	2.39095	5.80266	8.19361
			2.56672e-08	5.66313e-06	1.73935	6.78571	8.52506
Stim2	ENSMUST00000113841	116873	2.5835e-08	5.6777e-06	-2.48594	8.00786	5.52192
Slc2a1	ENSMUST00000030398	20525	2.62764e-08	5.75205e-06	3.1986	6.31933	9.51793
			2.73327e-08	5.95991e-06	1.7425	5.50978	7.25228
Gm4613	ENSMUST00000165488	100043732	2.80522e-08	6.09299e-06	-1.14299	12.6443	11.5013
			2.94707e-08	6.37629e-06	2.40346	7.80257	10.206
Gm5506	ENSMUST00000133789	433182	3.0669e-08	6.60994e-06	1.5919	7.74342	9.33533
Ndrg3	ENSMUST00000072298	29812	3.10385e-08	6.63096e-06	-1.48951	6.35138	4.86187
Scrib	ENSMUST00000109946	105782	3.11014e-08	6.63096e-06	-1.49683	7.07282	5.57599
S100a13	ENSMUST00000048138	20196	3.11229e-08	6.63096e-06	1.91779	9.85836	11.7761
Wnk1		232341	3.13284e-08	6.64937e-06	2.28892	5.30905	7.59796
Npas4	ENSMUST00000056129	225872	3.18307e-08	6.73038e-06	2.40521	6.07	8.47521
Serpinb6e	ENSMUST00000077360	435350	3.20924e-08	6.74711e-06	2.99486	7.74259	10.7374
A930037O16Rik		77971	3.21515e-08	6.74711e-06	2.51155	7.61731	10.1289
			3.23925e-08	6.77222e-06	2.15423	5.59079	7.74502
Vamp8	ENSMUST00000142613	22320	3.25174e-08	6.77296e-06	1.43349	8.76019	10.1937
Adamts1	ENSMUST00000023610	11504	3.27723e-08	6.80068e-06	4.14045	7.03453	11.175
			3.30437e-08	6.8268e-06	-2.55495	10.2533	7.69838
4930528D03Rik		75223	3.31428e-08	6.8268e-06	2.12259	5.43643	7.55902
Ahsa2	ENSMUST00000109539	268390	3.38479e-08	6.89946e-06	2.21206	5.3859	7.59796
Rbfox2		93686	3.38882e-08	6.89946e-06	1.64152	7.97443	9.61595
Myef2	ENSMUST00000152367	17876	3.39987e-08	6.89946e-06	2.04979	5.08366	7.13344
Stat3	ENSMUST00000156645	20848	3.40593e-08	6.89946e-06	2.8423	7.02969	9.87199
Tubb6	ENSMUST00000001513	67951	3.41135e-08	6.89946e-06	3.37432	6.49811	9.87243
B930018H19		330734	3.49722e-08	7.04759e-06	5.65346	7.23533	12.8888
Sema6a	ENSMUST00000076043	20358	3.57214e-08	7.17267e-06	2.48227	7.08108	9.56335
			3.63898e-08	7.26176e-06	2.27498	5.99355	8.26853
Mafk	ENSMUST00000110836	17135	3.64252e-08	7.26176e-06	3.36877	6.47319	9.84196
Acvr2a	ENSMUST00000063886	11480	3.68192e-08	7.26554e-06	-2.0905	8.289	6.1985
			3.68725e-08	7.26554e-06	2.23835	5.75963	7.99798
			3.69431e-08	7.26554e-06	1.74651	5.0698	6.81631
Bnip2	ENSMUST00000085393	12175	3.69648e-08	7.26554e-06	2.17624	11.3072	13.4834
6330578E17Rik	ENSMUST00000027286	76178	3.74423e-08	7.32896e-06	1.16023	8.32521	9.48544
			3.75501e-08	7.32896e-06	2.38625	5.81586	8.20211
Srsf11	ENSMUST00000133090	69207	3.82871e-08	7.41728e-06	1.39171	4.55866	5.95037
Tm9sf3	ENSMUST00000067800	107358	3.83606e-08	7.41728e-06	1.82808	7.74742	9.5755
			3.84012e-08	7.41728e-06	1.81674	5.35409	7.17083
			3.88171e-08	7.47151e-06	2.06367	7.12097	9.18465
Lhx1		16869	3.89497e-08	7.47151e-06	2.25223	7.22267	9.4749
			3.92935e-08	7.51093e-06	2.19378	5.40419	7.59796
			3.94259e-08	7.51093e-06	2.6195	5.97602	8.59552
			3.95588e-08	7.51093e-06	2.65286	11.1312	13.7841
A630026N12Rik		320961	4.00282e-08	7.57429e-06	4.62157	5.93668	10.5583
			4.0701e-08	7.64709e-06	1.87431	6.56024	8.43456
Sertad1	ENSMUST00000008528	55942	4.07915e-08	7.64709e-06	3.48465	6.63005	10.1147
			4.0824e-08	7.64709e-06	3.58044	5.34134	8.92178
E430022K19Rik		320086	4.11936e-08	7.69052e-06	5.59004	8.1721	13.7621
Sumf2	ENSMUST00000137357	67902	4.19605e-08	7.80759e-06	-1.61701	6.4767	4.85969
Foxp3	ENSMUST00000115740	20371	4.22777e-08	7.84048e-06	5.10592	7.11104	12.217
Fubp1	ENSMUST00000079497	51886	4.2762e-08	7.87247e-06	1.62159	8.089	9.71059
Ankmy2	ENSMUST00000041640	217473	4.2865e-08	7.87247e-06	-1.85611	6.65495	4.79883
			4.31931e-08	7.87247e-06	-1.37216	11.292	9.91986
Lbr	ENSMUST00000005003	98386	4.32631e-08	7.87247e-06	-1.70089	7.53967	5.83878
6530401N04Rik	ENSMUST00000021339	328092	4.32874e-08	7.87247e-06	2.27179	5.14463	7.41641
	ENSMUST00000062827		4.33337e-08	7.87247e-06	2.84056	7.561	10.4016
Tnk1	ENSMUST00000108626	83813	4.34374e-08	7.87247e-06	2.55475	6.09976	8.65451
			4.43889e-08	8.01888e-06	1.76655	9.33179	11.0983
4930556C24Rik		75310	4.45855e-08	8.02842e-06	1.40751	5.17696	6.58448
Efna2	ENSMUST00000003154	13637	4.4819e-08	8.04451e-06	1.46263	6.60671	8.06934
Ncl	ENSMUST00000027438	17975	4.54845e-08	8.13779e-06	1.86897	5.01881	6.88778
			4.56457e-08	8.14053e-06	-1.07204	7.98268	6.91064
Bpnt1	ENSMUST00000027916	23827	4.60092e-08	8.17923e-06	1.76292	5.67904	7.44197
Vwc2	ENSMUST00000129670	319922	4.67652e-08	8.28723e-06	2.02081	4.98575	7.00656
			4.70231e-08	8.30658e-06	2.40037	8.6186	11.019
H2-T23	ENSMUST00000102678	15040	4.71908e-08	8.3099e-06	1.52998	8.14814	9.67812
Loxl2	ENSMUST00000100420	94352	4.76427e-08	8.36309e-06	2.04883	5.44659	7.49542
			4.8087e-08	8.41462e-06	2.79671	6.59072	9.38743
			4.82553e-08	8.41768e-06	1.56505	8.78084	10.3459
Cgref1	ENSMUST00000031051	68567	4.90595e-08	8.49133e-06	3.65454	5.38383	9.03837
Rreb1	ENSMUST00000037232	68750	4.91084e-08	8.49133e-06	-1.928	8.10338	6.17538
			4.91338e-08	8.49133e-06	4.41443	6.27601	10.6904
Phf12	ENSMUST00000141620	268448	4.95166e-08	8.53108e-06	-1.74984	6.8729	5.12306
Sim1	ENSMUST00000020071	20464	4.99687e-08	8.5619e-06	2.25337	5.34459	7.59796
			5.00442e-08	8.5619e-06	2.06718	6.0349	8.10208
2210403K04Rik	ENSMUST00000149940	100042498	5.01557e-08	8.5619e-06	2.26476	6.2822	8.54695
Pitpna	ENSMUST00000143219	18738	5.07423e-08	8.63563e-06	1.28019	10.1703	11.4505
			5.20545e-08	8.82327e-06	2.68224	6.10774	8.78997
Tmem183a	ENSMUST00000049470	57439	5.21738e-08	8.82327e-06	1.77502	6.57596	8.35097
	ENSMUST00000066241		5.23191e-08	8.82327e-06	2.84688	6.63368	9.48056
Cd44		12505	5.24859e-08	8.82475e-06	3.1894	5.36539	8.55479
			5.36093e-08	8.98656e-06	1.80317	4.71352	6.51669
			5.38743e-08	9.00394e-06	1.55914	11.2724	12.8315
5730437N04Rik	ENSMUST00000024569	70544	5.507e-08	9.1763e-06	2.49941	10.4885	12.9879
Card14	ENSMUST00000147167	170720	5.54182e-08	9.20684e-06	2.30713	5.11685	7.42398
			5.68728e-08	9.39794e-06	1.06482	9.13355	10.1984
			5.69052e-08	9.39794e-06	2.90529	8.8815	11.7868
Cd300lf	ENSMUST00000106561	246746	5.73083e-08	9.42903e-06	4.26384	6.75309	11.0169
Dag1	ENSMUST00000171412	13138	5.74312e-08	9.42903e-06	-1.7755	11.9635	10.188
A3galt2	ENSMUST00000030585	215493	5.77667e-08	9.44927e-06	2.22847	6.2382	8.46667
B4galt3	ENSMUST00000111313	57370	5.78931e-08	9.44927e-06	-1.44142	9.35655	7.91513
Gm7534	ENSMUST00000097849	665186	5.84303e-08	9.50561e-06	1.81608	5.60711	7.42319
3110062M04Rik	ENSMUST00000115007	78412	5.85789e-08	9.50561e-06	1.59145	10.1706	11.762
			5.89406e-08	9.53659e-06	-1.78981	6.73118	4.94137
Ncbp1	ENSMUST00000133286	433702	5.93659e-08	9.576e-06	1.35739	6.85187	8.20926
Fntb	ENSMUST00000041008	110606	5.96051e-08	9.576e-06	-1.91435	7.0747	5.16035
Nus1	ENSMUST00000023830	52014	5.97429e-08	9.576e-06	1.61162	6.81807	8.42969
Csf1	ENSMUST00000014743	12977	5.98704e-08	9.576e-06	3.8029	4.92539	8.72828
Khdc1c		433278	6.10116e-08	9.73065e-06	2.59047	6.74358	9.33405
Kif5b	ENSMUST00000170959	16573	6.14359e-08	9.76506e-06	1.86612	5.11766	6.98377
Gripap1	ENSMUST00000171917	54645	6.15772e-08	9.76506e-06	1.73241	10.8216	12.554
Ptges3	ENSMUST00000171524	56351	6.20521e-08	9.8125e-06	1.89765	7.92195	9.8196
Sh3bp5l	ENSMUST00000154278	79566	6.23205e-08	9.8271e-06	2.83718	8.76378	11.601
Rfwd2	ENSMUST00000076894	26374	6.28976e-08	9.89015e-06	2.29621	5.30175	7.59796
			6.3652e-08	9.98067e-06	2.47824	5.11972	7.59796
Acvr1b	ENSMUST00000000544	11479	6.42188e-08	1.00413e-05	-2.34359	8.74686	6.40327
Cpeb4	ENSMUST00000020543	67579	6.59331e-08	1.02806e-05	1.56532	8.45292	10.0182
			6.6448e-08	1.0332e-05	2.22507	7.28476	9.50983
Gfra4	ENSMUST00000110234	14588	6.95542e-08	1.0785e-05	2.3757	9.43396	11.8097
			7.11404e-08	1.09988e-05	2.37767	5.64775	8.02543
			7.13802e-08	1.09988e-05	3.15951	11.4015	14.561
			7.15242e-08	1.09988e-05	1.94423	5.13089	7.07512
Vps33a	ENSMUST00000031388	77573	7.19981e-08	1.10339e-05	1.23647	6.73933	7.9758
			7.21483e-08	1.10339e-05	2.05131	8.70919	10.7605
Myc		17869	7.26407e-08	1.10721e-05	3.86933	5.1085	8.97783
Map3k6		53608	7.27948e-08	1.10721e-05	1.83125	5.3451	7.17635
			7.32508e-08	1.11112e-05	3.22806	5.94837	9.17644
Trp53bp1	ENSMUST00000135890	27223	7.38767e-08	1.11487e-05	2.45954	4.92432	7.38386
Amotl2	ENSMUST00000142011	56332	7.3897e-08	1.11487e-05	2.23919	5.83967	8.07886
Pdxk-ps	ENSMUST00000159650	435518	7.6546e-08	1.14668e-05	1.37314	4.92961	6.30275
			7.66097e-08	1.14668e-05	2.39139	5.25809	7.64948
Eif1a	ENSMUST00000168382	13664	7.66217e-08	1.14668e-05	2.60686	6.50904	9.1159
Arid5b		71371	7.69243e-08	1.14813e-05	3.34766	8.08388	11.4315
Clp1	ENSMUST00000138231	98985	7.77374e-08	1.15717e-05	1.76878	5.64281	7.41159
			7.94356e-08	1.1793e-05	2.10818	5.64016	7.74833
			8.14931e-08	1.2045e-05	2.03312	7.95632	9.98944
			8.15643e-08	1.2045e-05	1.8145	5.78853	7.60303
			8.20313e-08	1.206e-05	-1.73078	8.77942	7.04864
Ssr1	ENSMUST00000021864	107513	8.2098e-08	1.206e-05	1.59349	5.02304	6.61653
Nab1	ENSMUST00000069792	17936	8.32817e-08	1.21345e-05	2.3147	5.25855	7.57325
			8.34523e-08	1.21345e-05	2.05994	8.83448	10.8944
			8.35042e-08	1.21345e-05	-1.79804	7.3237	5.52566
			8.38219e-08	1.21345e-05	1.06386	10.1457	11.2096
LOC674810		674810	8.38505e-08	1.21345e-05	2.35843	8.39418	10.7526
Pdcd2l	ENSMUST00000002710	68079	8.39094e-08	1.21345e-05	-1.74272	6.42245	4.67973
			8.47094e-08	1.22185e-05	2.19277	6.39811	8.59088
Lax1	ENSMUST00000169295	240754	8.51826e-08	1.22551e-05	2.33726	5.62614	7.96341
			8.55806e-08	1.22807e-05	2.20209	11.1698	13.3719
Stat3	ENSMUST00000092671	20848	9.10692e-08	1.30348e-05	2.16175	9.67887	11.8406
Sh3bp5l	ENSMUST00000073128	79566	9.20765e-08	1.31174e-05	2.04438	8.06896	10.1133
Zfp703	ENSMUST00000127097	353310	9.21164e-08	1.31174e-05	3.10614	7.69407	10.8002
Gna13	ENSMUST00000020930	14674	9.27401e-08	1.31726e-05	2.14149	7.78462	9.9261
Mcl1	ENSMUST00000037947	17210	9.30614e-08	1.31847e-05	2.57779	6.52265	9.10044
			9.35906e-08	1.32261e-05	1.46536	4.96084	6.42621
			9.48306e-08	1.33146e-05	2.5568	5.97839	8.5352
Rbm25	ENSMUST00000048155	67039	9.487e-08	1.33146e-05	-2.36849	7.74262	5.37413
Srxn1	ENSMUST00000041500	76650	9.49322e-08	1.33146e-05	4.7436	7.36892	12.1125
Mtmr2	ENSMUST00000146901	77116	9.54313e-08	1.33326e-05	-2.15765	9.01563	6.85798
Slk	ENSMUST00000051691	20874	9.55381e-08	1.33326e-05	1.36374	4.81743	6.18117
Rbm45		241490	9.58808e-08	1.3347e-05	-2.09102	8.54521	6.45419
Kbtbd12	ENSMUST00000038804	74589	9.6743e-08	1.34336e-05	-1.64701	6.97077	5.32375
			9.75271e-08	1.34925e-05	1.7347	5.62583	7.36054
Rhoa	ENSMUST00000007959	11848	9.76512e-08	1.34925e-05	-1.58118	11.1529	9.57169
			9.82544e-08	1.35203e-05	2.77221	7.10854	9.88075
Rnf183	ENSMUST00000079420	76072	9.83366e-08	1.35203e-05	2.05488	5.33727	7.39215
			9.88687e-08	1.35601e-05	2.67901	10.7635	13.4425
Pou2f2		18987	9.91303e-08	1.35626e-05	1.44182	8.58427	10.0261
Adrb3	ENSMUST00000110553	11556	1.00089e-07	1.36603e-05	1.62415	5.45447	7.07862
			1.00765e-07	1.36904e-05	1.59847	9.21371	10.8122
			1.008e-07	1.36904e-05	1.08764	10.8094	11.897
Ube2g1	ENSMUST00000138247	67128	1.0165e-07	1.37724e-05	-2.15834	7.87808	5.71974
	ENSMUST00000103301		1.03254e-07	1.39558e-05	2.21324	8.07429	10.2875
Dync1li1	ENSMUST00000047404	235661	1.05695e-07	1.42513e-05	-1.72332	6.75956	5.03624
Vasn	ENSMUST00000038770	246154	1.07442e-07	1.44518e-05	4.18061	6.76814	10.9487
Tox4	ENSMUST00000022766	268741	1.08251e-07	1.45257e-05	2.37311	8.55665	10.9298
			1.08889e-07	1.45763e-05	1.93568	5.73672	7.6724
Pcnx	ENSMUST00000021567	54604	1.10415e-07	1.47318e-05	2.80039	8.4211	11.2215
Atp6v1a	ENSMUST00000063661	11964	1.10579e-07	1.47318e-05	1.71629	8.17918	9.89547
			1.11695e-07	1.47943e-05	1.35865	8.10796	9.46661
			1.11706e-07	1.47943e-05	4.81998	7.38668	12.2067
Hnrnpc		15381	1.11843e-07	1.47943e-05	1.181	10.3153	11.4963
			1.13409e-07	1.49343e-05	1.33872	8.58372	9.92244
Blnk	ENSMUST00000054769	17060	1.13437e-07	1.49343e-05	2.24457	4.89289	7.13746
			1.14443e-07	1.49983e-05	2.06197	5.54962	7.6116
Adam10	ENSMUST00000067880	11487	1.1446e-07	1.49983e-05	-2.22452	7.71152	5.487
5830469G19Rik		76093	1.16117e-07	1.51798e-05	2.23083	5.47896	7.70979
Mgat2	ENSMUST00000164921	217664	1.17276e-07	1.52954e-05	1.86166	6.21686	8.07852
			1.18111e-07	1.53685e-05	1.41741	6.91948	8.33689
Dexi	ENSMUST00000038281	58239	1.18951e-07	1.54418e-05	1.14261	9.74966	10.8923
Scube3	ENSMUST00000074355	268935	1.19646e-07	1.54959e-05	1.67428	5.08217	6.75645
			1.20802e-07	1.5608e-05	2.16917	11.9853	14.1544
Ppp1r2	ENSMUST00000060188	66849	1.21071e-07	1.5608e-05	1.42846	6.60708	8.03554
Arhgef33	ENSMUST00000068175	381112	1.21475e-07	1.56241e-05	3.07739	5.72459	8.80198
Kpna1		16646	1.22501e-07	1.57198e-05	-2.05847	10.3375	8.27905
			1.23355e-07	1.57931e-05	5.45386	7.75752	13.2114
			1.30234e-07	1.65809e-05	2.45469	6.10443	8.55912
Kdm2a	ENSMUST00000116571	225876	1.31011e-07	1.65809e-05	-1.44179	6.5522	5.1104
			1.31246e-07	1.65809e-05	1.94871	4.80271	6.75142
Alkbh5	ENSMUST00000044250	268420	1.31518e-07	1.65809e-05	-2.98131	10.3815	7.40022
Lelp1	ENSMUST00000029535	69332	1.31659e-07	1.65809e-05	2.32206	5.03605	7.35812
			1.31835e-07	1.65809e-05	1.47654	5.03896	6.5155
			1.32108e-07	1.65809e-05	1.00127	11.7969	12.7981
Hmga2-ps1		15365	1.32224e-07	1.65809e-05	3.00924	10.0065	13.0157
Ddi2	ENSMUST00000105782	68817	1.32451e-07	1.65809e-05	-1.9612	9.315	7.3538
			1.32478e-07	1.65809e-05	1.48847	5.32797	6.81643
			1.33371e-07	1.66552e-05	2.09209	6.98843	9.08052
Nfkb2	ENSMUST00000163266	18034	1.34411e-07	1.67477e-05	1.78642	6.88814	8.67456
			1.34874e-07	1.67614e-05	1.82541	6.14078	7.96619
Etl4		208618	1.35438e-07	1.67614e-05	-1.67635	8.8496	7.17324
4933434E20Rik	ENSMUST00000029552	99650	1.35469e-07	1.67614e-05	-1.21658	11.234	10.0174
Fahd1	ENSMUST00000049642	68636	1.35762e-07	1.67614e-05	1.25606	7.2853	8.54136
Hnrnph2	ENSMUST00000113202	56258	1.36023e-07	1.67614e-05	1.51289	5.88338	7.39627
Acbd6	ENSMUST00000080138	72482	1.38368e-07	1.70129e-05	-1.51158	8.25439	6.74281
			1.39839e-07	1.7156e-05	2.39388	5.31556	7.70944
Mpped1	ENSMUST00000109469	223726	1.40624e-07	1.72144e-05	1.24366	6.13699	7.38065
Prkag2	ENSMUST00000114975	108099	1.43038e-07	1.74716e-05	2.42787	9.82092	12.2488
Igfn1	ENSMUST00000127406	226438	1.45655e-07	1.77524e-05	2.26992	4.80192	7.07184
Reps1	ENSMUST00000144287	19707	1.4761e-07	1.79515e-05	-1.7466	7.334	5.5874
Aacs	ENSMUST00000031445	78894	1.49974e-07	1.81895e-05	2.18882	4.94242	7.13124
Gm10792		100038351	1.50219e-07	1.81895e-05	-2.63234	9.55258	6.92024
Nolc1		70769	1.50751e-07	1.82145e-05	2.0311	7.85465	9.88575
Inha	ENSMUST00000037330	16322	1.51158e-07	1.82242e-05	-2.135	7.19761	5.06261
Cul5	ENSMUST00000034529	75717	1.51825e-07	1.82651e-05	-2.32023	8.17673	5.8565
Naa25	ENSMUST00000168717	231713	1.52839e-07	1.83476e-05	-1.47023	7.98329	6.51305
			1.53757e-07	1.84059e-05	2.62727	6.65397	9.28125
Dclk1		13175	1.53984e-07	1.84059e-05	1.78148	5.00005	6.78153
Tmco3	ENSMUST00000084058	234076	1.55028e-07	1.8491e-05	1.63532	7.01781	8.65312
Trim63	ENSMUST00000030638	433766	1.55651e-07	1.84914e-05	2.14531	8.04095	10.1863
Lyrm1	ENSMUST00000054440	73919	1.55833e-07	1.84914e-05	1.88265	5.71531	7.59796
			1.56025e-07	1.84914e-05	2.59196	6.25362	8.84558
Acvr1b		11479	1.57105e-07	1.858e-05	-2.06602	8.22862	6.1626
			1.6045e-07	1.89355e-05	1.70453	6.35615	8.06068
Elk3	ENSMUST00000008542	13713	1.61873e-07	1.90631e-05	2.81415	8.157	10.9711
Chmp5	ENSMUST00000030128	76959	1.62712e-07	1.91043e-05	-1.87588	9.37466	7.49878
Lrrc20	ENSMUST00000049242	216011	1.63085e-07	1.91043e-05	-0.982527	11.2157	10.2332
Jak3	ENSMUST00000163777	16453	1.6325e-07	1.91043e-05	1.77596	5.69777	7.47373
Sim2		20465	1.64609e-07	1.91861e-05	-1.69347	6.92943	5.23596
			1.64846e-07	1.91861e-05	1.52206	8.245	9.76705
			1.65438e-07	1.91861e-05	1.5001	7.14818	8.64829
15-Sep	ENSMUST00000106211	93684	1.65549e-07	1.91861e-05	-1.77329	7.55407	5.78077
Mical3	ENSMUST00000077159	194401	1.65667e-07	1.91861e-05	1.78492	6.49761	8.28253
			1.66062e-07	1.9192e-05	1.31065	7.70289	9.01354
			1.67428e-07	1.93099e-05	1.78417	5.62401	7.40817
Tecr	ENSMUST00000163837	106529	1.69962e-07	1.95618e-05	-2.18894	14.0255	11.8366
Slc7a1	ENSMUST00000048116	11987	1.71638e-07	1.9714e-05	2.37	5.63699	8.00699
Ubash3b	ENSMUST00000044155	72828	1.72285e-07	1.97476e-05	2.01905	5.13201	7.15107
			1.73594e-07	1.98299e-05	3.20746	6.52899	9.73645
Ptges3	ENSMUST00000171524	56351	1.73713e-07	1.98299e-05	-1.49858	11.8613	10.3627
Dpysl4	ENSMUST00000121184	26757	1.74209e-07	1.98459e-05	1.98615	6.56591	8.55206
Klf16	ENSMUST00000038558	118445	1.75293e-07	1.99288e-05	1.3345	4.59455	5.92904
Krt85		53622	1.77157e-07	2.00997e-05	1.82394	5.4353	7.25925
			1.77738e-07	2.01248e-05	1.83966	7.33681	9.17647
			1.79784e-07	2.02792e-05	2.17864	6.18654	8.36518
Hnrnpc		15381	1.80017e-07	2.02792e-05	1.32967	8.70456	10.0342
	ENSMUST00000106778		1.80192e-07	2.02792e-05	2.24785	6.9088	9.15665
			1.80904e-07	2.02984e-05	1.20762	6.37167	7.57929
			1.8109e-07	2.02984e-05	1.546	9.21873	10.7647
	ENSMUST00000076007		1.82049e-07	2.0365e-05	1.37268	8.23625	9.60893
			1.82993e-07	2.04298e-05	1.44961	8.09769	9.5473
			1.85606e-07	2.06486e-05	3.17248	5.89696	9.06944
2310005E17Rik		70090	1.85693e-07	2.06486e-05	4.12862	8.63619	12.7648
1700022I11Rik	ENSMUST00000030163	67317	1.86665e-07	2.07154e-05	1.74088	5.55948	7.30036
Gm10818	ENSMUST00000141256	675921	1.87587e-07	2.07764e-05	2.90819	6.34737	9.25555
Zfp931	ENSMUST00000125090	353208	1.88069e-07	2.07885e-05	-1.33606	9.43444	8.09838
Seh1l		72124	1.9123e-07	2.10962e-05	1.39811	5.36158	6.75968
			1.93319e-07	2.12846e-05	2.70044	7.06864	9.76908
			1.94398e-07	2.13208e-05	2.25624	5.39978	7.65602
Atf3	ENSMUST00000027941	11910	1.94586e-07	2.13208e-05	3.42133	8.17689	11.5982
	ENSMUST00000081132		1.94795e-07	2.13208e-05	0.93749	9.81119	10.7487
Def6	ENSMUST00000002327	23853	1.97006e-07	2.15057e-05	1.99533	6.56698	8.5623
Pex26	ENSMUST00000120066	74043	1.97254e-07	2.15057e-05	-1.67306	7.94903	6.27596
			2.01051e-07	2.18769e-05	1.49042	5.87248	7.3629
4933427D06Rik	ENSMUST00000168837	232217	2.0207e-07	2.19148e-05	0.604711	14.657	15.2617
			2.02184e-07	2.19148e-05	1.24534	10.0202	11.2656
Trmt112	ENSMUST00000088257	67674	2.03017e-07	2.19446e-05	1.01917	10.208	11.2272
			2.03246e-07	2.19446e-05	2.98933	6.86221	9.85154
Pou3f2	ENSMUST00000064587	18992	2.0715e-07	2.2323e-05	2.78531	6.28838	9.0737
Ehmt1		77683	2.09707e-07	2.2555e-05	1.77808	13.507	15.2851
Fbxo34		78938	2.11056e-07	2.26564e-05	1.63315	7.50151	9.13465
Prkcd	ENSMUST00000140701	18753	2.11667e-07	2.26784e-05	-1.8155	6.50517	4.68967
			2.13013e-07	2.27789e-05	2.98372	6.82897	9.81269
Tug1		544752	2.13561e-07	2.27938e-05	-1.67884	6.66969	4.99085
Scp2	ENSMUST00000145721	20280	2.14626e-07	2.28239e-05	1.07434	9.32017	10.3945
Atp8b5	ENSMUST00000056010	320571	2.14661e-07	2.28239e-05	1.77318	4.85224	6.62542
Gpr156	ENSMUST00000061274	239845	2.15151e-07	2.28326e-05	2.96812	6.06009	9.02821
			2.16242e-07	2.28714e-05	0.928078	8.99537	9.92344
Gpaa1	ENSMUST00000171005	14731	2.16336e-07	2.28714e-05	-1.84759	7.1323	5.28471
			2.19323e-07	2.3136e-05	2.08041	5.44867	7.52908
			2.19938e-07	2.3136e-05	2.36661	5.35433	7.72094
			2.20082e-07	2.3136e-05	2.65567	9.88835	12.544
Fam160a1	ENSMUST00000118408	229488	2.2247e-07	2.3343e-05	1.65029	9.61068	11.261
Pdgfb	ENSMUST00000000500	18591	2.2421e-07	2.34495e-05	2.47795	5.81927	8.29723
Ppm1a	ENSMUST00000021514	19042	2.24325e-07	2.34495e-05	1.76444	9.22983	10.9943
Tcf12		21406	2.2554e-07	2.34998e-05	-1.3755	6.09283	4.71732
Elp4		77766	2.25648e-07	2.34998e-05	2.0585	5.53946	7.59796
			2.26157e-07	2.3509e-05	4.02888	8.6039	12.6328
Irf2bp2	ENSMUST00000054960	270110	2.27903e-07	2.36464e-05	1.77834	8.74178	10.5201
Actn1	ENSMUST00000167327	109711	2.29381e-07	2.37169e-05	1.86932	6.23231	8.10163
Arpc3	ENSMUST00000102525	56378	2.29432e-07	2.37169e-05	0.974936	8.5797	9.55464
			2.29988e-07	2.37304e-05	-2.22727	9.31422	7.08695
			2.31506e-07	2.3843e-05	1.1022	10.6225	11.7247
Arfgap3	ENSMUST00000067215	66251	2.32501e-07	2.39014e-05	1.98822	7.56839	9.55661
B4galt7	ENSMUST00000100764	218271	2.34208e-07	2.40326e-05	-1.84386	7.35293	5.50907
			2.34812e-07	2.40504e-05	2.80346	6.09146	8.89492
Rpl26	ENSMUST00000128952	19941	2.36654e-07	2.41946e-05	-0.688292	11.3401	10.6518
Coq10b	ENSMUST00000027125	67876	2.40778e-07	2.45712e-05	2.32701	5.71816	8.04518
			2.46557e-07	2.51035e-05	1.87134	6.00288	7.87423
			2.46893e-07	2.51035e-05	-1.7824	7.73344	5.95104
			2.47385e-07	2.51078e-05	1.03081	12.2438	13.2746
			2.56178e-07	2.5953e-05	1.76471	6.30808	8.07279
Prune2	ENSMUST00000067439	353211	2.62528e-07	2.64517e-05	1.72022	6.41002	8.13024
2810403A07Rik	ENSMUST00000029696	74200	2.62603e-07	2.64517e-05	2.20663	7.51581	9.72244
			2.63158e-07	2.64517e-05	1.6727	5.65966	7.33236
Gm7710		665610	2.63435e-07	2.64517e-05	2.91297	6.30238	9.21534
Fam115a	ENSMUST00000121083	77574	2.6347e-07	2.64517e-05	3.88788	7.55596	11.4438
			2.66212e-07	2.66066e-05	2.2797	5.64382	7.92352
			2.665e-07	2.66066e-05	2.23621	6.23231	8.46852
			2.66868e-07	2.66066e-05	1.37052	8.47826	9.84877
			2.66919e-07	2.66066e-05	1.16857	10.0341	11.2027
			2.6856e-07	2.67224e-05	-1.5787	8.7947	7.216
Traip	ENSMUST00000049348	22036	2.69916e-07	2.68096e-05	2.17885	6.51799	8.69684
Actl9	ENSMUST00000174088	69481	2.7107e-07	2.68764e-05	-2.30781	9.05883	6.75101
Cenpb	ENSMUST00000089510	12616	2.71579e-07	2.68791e-05	1.48973	6.33312	7.82285
			2.72217e-07	2.68945e-05	2.12559	7.66163	9.78722
Shb	ENSMUST00000125599	230126	2.73072e-07	2.69314e-05	1.62846	4.80488	6.43334
Tnni1	ENSMUST00000137331	21952	2.77175e-07	2.72627e-05	1.81789	5.21742	7.0353
			2.77512e-07	2.72627e-05	2.19647	6.27346	8.46993
Gm9199		668489	2.77897e-07	2.72627e-05	1.37656	9.18463	10.5612
			2.80958e-07	2.75146e-05	1.79393	10.9439	12.7379
AI118078	ENSMUST00000085754	244886	2.83526e-07	2.77176e-05	2.19477	10.5674	12.7621
			2.85801e-07	2.78911e-05	1.75926	4.79713	6.5564
Hcfc1r1	ENSMUST00000024697	353502	2.86687e-07	2.79163e-05	-1.17872	11.0704	9.8917
			2.8706e-07	2.79163e-05	2.84535	10.3161	13.1614
			2.8885e-07	2.79814e-05	2.68165	5.7553	8.43695
D630032N06Rik	ENSMUST00000136454	654810	2.88935e-07	2.79814e-05	2.51992	5.14805	7.66798
1700011J10Rik	ENSMUST00000146195	100503849	2.89233e-07	2.79814e-05	1.49264	7.1411	8.63374
			2.9063e-07	2.80679e-05	1.99611	5.52112	7.51723
Spin1	ENSMUST00000095797	20729	2.93954e-07	2.83399e-05	1.46475	5.14166	6.60641
Syt10	ENSMUST00000029441	54526	2.95495e-07	2.84394e-05	2.55248	6.15574	8.70823
Map6d1	ENSMUST00000040880	208158	2.97765e-07	2.85993e-05	3.42754	10.7802	14.2077
			2.98182e-07	2.85993e-05	1.47756	4.65817	6.13573
	ENSMUST00000105805		2.99988e-07	2.86753e-05	2.17864	5.61597	7.7946
Hdac6	ENSMUST00000033501	15185	3.0051e-07	2.86753e-05	2.37832	8.77972	11.158
St6galnac4	ENSMUST00000102818	20448	3.00515e-07	2.86753e-05	1.66376	7.05486	8.71862
Tfcp2	ENSMUST00000100199	21422	3.01764e-07	2.87103e-05	2.42534	5.99084	8.41618
Rab44	ENSMUST00000087942	442827	3.0191e-07	2.87103e-05	2.92401	5.21891	8.14292
Dhx37	ENSMUST00000169485	208144	3.02701e-07	2.87365e-05	1.59693	7.1407	8.73763
Foxo4	ENSMUST00000150558	54601	3.03381e-07	2.87522e-05	1.79484	5.80261	7.59745
3930401B19Rik		77570	3.04855e-07	2.88429e-05	3.00647	9.44638	12.4529
Invs	ENSMUST00000107707	16348	3.06549e-07	2.89541e-05	-1.43546	6.27081	4.83535
Gm7241		638532	3.12017e-07	2.93731e-05	1.4362	5.62284	7.05904
			3.12037e-07	2.93731e-05	2.25787	5.45388	7.71175
Dip2c	ENSMUST00000062376	208440	3.1398e-07	2.95062e-05	-1.52067	6.72996	5.20929
Arglu1	ENSMUST00000048545	234023	3.15086e-07	2.95604e-05	-2.07678	11.5392	9.46245
			3.16683e-07	2.96603e-05	1.95528	6.10564	8.06093
			3.17972e-07	2.97312e-05	1.84581	5.75215	7.59796
Hbegf	ENSMUST00000025363	15200	3.19581e-07	2.98317e-05	3.13345	9.01318	12.1466
			3.25754e-07	3.02691e-05	1.57322	8.33347	9.90669
Zbtb17		22642	3.25893e-07	3.02691e-05	-1.36094	6.27534	4.91441
Rpl3		27367	3.25894e-07	3.02691e-05	1.97284	8.09994	10.0728
			3.27907e-07	3.0367e-05	1.98733	6.60705	8.59439
Mettl16	ENSMUST00000100858	67493	3.28165e-07	3.0367e-05	1.61102	7.09249	8.70351
Rprml	ENSMUST00000057870	104582	3.2858e-07	3.0367e-05	1.5486	4.87282	6.42142
			3.29626e-07	3.04133e-05	2.05522	7.75739	9.81261
Cbx1	ENSMUST00000134585	12412	3.30934e-07	3.04581e-05	-1.26823	8.84188	7.57365
Pfkfb3		170768	3.31203e-07	3.04581e-05	-1.84107	11.3224	9.48133
Ctnnd1	ENSMUST00000111684	12388	3.31908e-07	3.04728e-05	3.6052	7.1644	10.7696
			3.32491e-07	3.04762e-05	2.25099	7.02305	9.27404
Angptl4	ENSMUST00000173869	57875	3.33656e-07	3.05007e-05	2.24703	7.92799	10.175
			3.33851e-07	3.05007e-05	-2.17923	8.71272	6.53349
Zfp646	ENSMUST00000098017	233905	3.3744e-07	3.07781e-05	1.45432	6.19303	7.64735
			3.38268e-07	3.08034e-05	2.22941	7.91248	10.1419
			3.39044e-07	3.08238e-05	1.37546	7.77651	9.15197
Fam53b	ENSMUST00000106168	77938	3.4174e-07	3.09907e-05	-2.06133	7.22715	5.16582
			3.42425e-07	3.09907e-05	1.7379	4.82546	6.56336
			3.42546e-07	3.09907e-05	2.67671	4.62292	7.29963
			3.46521e-07	3.12996e-05	-2.33986	8.87697	6.53711
C230096K16Rik		414098	3.47636e-07	3.13496e-05	1.17673	4.70721	5.88393
Tnfrsf12a	ENSMUST00000024698	27279	3.49819e-07	3.14242e-05	3.35038	9.89819	13.2486
Tk1	ENSMUST00000153298	21877	3.50295e-07	3.14242e-05	3.677	7.04242	10.7194
			3.50448e-07	3.14242e-05	2.39282	7.91821	10.311
			3.50716e-07	3.14242e-05	1.64641	7.38883	9.03524
Fuca2	ENSMUST00000060212	66848	3.52325e-07	3.14678e-05	1.54491	7.72845	9.27336
Srebf2	ENSMUST00000100393	20788	3.52687e-07	3.14678e-05	1.95083	5.89363	7.84447
	ENSMUST00000050386		3.52893e-07	3.14678e-05	1.7211	5.49848	7.21957
4930565A17		327760	3.59204e-07	3.19795e-05	1.84048	6.74638	8.58687
			3.59801e-07	3.19816e-05	1.71618	7.89733	9.61351
1110057K04Rik	ENSMUST00000101620	68832	3.62357e-07	3.20001e-05	2.20493	5.21138	7.41631
			3.62512e-07	3.20001e-05	-0.974502	11.4158	10.4413
			3.62514e-07	3.20001e-05	2.0595	5.09717	7.15668
	ENSMUST00000071866		3.62592e-07	3.20001e-05	1.96156	8.06015	10.0217
Zbtb2	ENSMUST00000100078	381990	3.62947e-07	3.20001e-05	2.77021	5.44753	8.21774
Bag5	ENSMUST00000054636	70369	3.63448e-07	3.20001e-05	2.00634	8.03596	10.0423
Ankrd1	ENSMUST00000025718	107765	3.6515e-07	3.20783e-05	3.83328	7.94998	11.7833
Myl6	ENSMUST00000074642	17904	3.65486e-07	3.20783e-05	1.59462	9.25152	10.8461
Dcaf4	ENSMUST00000021645	73828	3.66764e-07	3.21399e-05	-1.37447	7.32216	5.94768
Fat3	ENSMUST00000169107	270120	3.67856e-07	3.21851e-05	2.49253	6.38997	8.88251
	ENSMUST00000095471		3.73227e-07	3.26039e-05	1.09035	10.0385	11.1288
Rab22a		19334	3.76486e-07	3.28373e-05	1.18158	8.58838	9.76996
			3.80986e-07	3.31398e-05	1.4283	4.90773	6.33603
			3.81142e-07	3.31398e-05	0.778579	11.7529	12.5315
Gm3925		100042605	3.81821e-07	3.31472e-05	2.59063	5.9367	8.52733
Ppp1r15b	ENSMUST00000052529	108954	3.82623e-07	3.31652e-05	1.60226	5.84027	7.44253
Cdk8	ENSMUST00000159467	264064	3.84224e-07	3.32524e-05	1.30837	7.16451	8.47288
Pcm1	ENSMUST00000045218	18536	3.88257e-07	3.35189e-05	-2.04218	8.7402	6.69802
Ccnh	ENSMUST00000022030	66671	3.88723e-07	3.35189e-05	2.43282	4.90042	7.33324
			3.89883e-07	3.35189e-05	2.00766	7.07904	9.0867
			3.89893e-07	3.35189e-05	2.13184	5.43306	7.56489
2900035I09Rik		72883	3.90306e-07	3.35189e-05	3.76913	6.17102	9.94015
Ampd1	ENSMUST00000090715	229665	3.91702e-07	3.35739e-05	-2.59631	12.3758	9.77948
			3.9215e-07	3.35739e-05	2.99947	7.73898	10.7385
			3.94656e-07	3.37368e-05	1.50798	7.14316	8.65114
			3.96316e-07	3.3769e-05	2.14398	5.76847	7.91245
			3.96406e-07	3.3769e-05	3.20093	6.80245	10.0034
Sorcs1	ENSMUST00000076049	58178	3.96848e-07	3.3769e-05	2.96203	8.49197	11.454
LOC100503209		100503209	3.98271e-07	3.38385e-05	1.55512	6.22756	7.78268
Magef1		76222	3.99448e-07	3.38869e-05	3.31035	7.95183	11.2622
			4.01245e-07	3.39384e-05	1.54855	9.31692	10.8655
Rest		19712	4.01271e-07	3.39384e-05	1.86818	5.08556	6.95374
			4.01945e-07	3.3944e-05	1.58422	5.80494	7.38916
C230037L09		328156	4.07029e-07	3.43214e-05	2.79367	9.97625	12.7699
Evpl	ENSMUST00000037007	14027	4.09677e-07	3.44749e-05	1.5944	5.60544	7.19984
			4.10423e-07	3.44749e-05	2.09315	5.97899	8.07214
Pppde2	ENSMUST00000135988	28075	4.11569e-07	3.44749e-05	-1.42103	6.80723	5.38621
			4.12093e-07	3.44749e-05	1.50844	6.56435	8.07278
4933439F18Rik	ENSMUST00000070681	66771	4.12318e-07	3.44749e-05	-1.95519	8.90061	6.94542
Vamp4	ENSMUST00000086068	53330	4.12555e-07	3.44749e-05	1.81125	6.80482	8.61607
Cyb5d1	ENSMUST00000051620	327951	4.22419e-07	3.52464e-05	1.25552	4.74324	5.99876
			4.26529e-07	3.55362e-05	1.2682	5.6261	6.8943
Gm3325		100041420	4.28826e-07	3.56744e-05	-1.04411	7.74076	6.69665
Rpl10l	ENSMUST00000081908	238217	4.33314e-07	3.59941e-05	1.95176	5.08542	7.03718
Hnrnpa3	ENSMUST00000111964	229279	4.34229e-07	3.60165e-05	1.31711	9.52428	10.8414
			4.36292e-07	3.61339e-05	1.26381	12.4927	13.7565
Phlda1	ENSMUST00000164773	21664	4.38473e-07	3.62465e-05	2.81912	6.03522	8.85434
			4.38951e-07	3.62465e-05	1.47152	6.66549	8.13701
			4.40132e-07	3.62904e-05	1.74444	5.58305	7.32749
			4.42404e-07	3.63717e-05	1.01887	7.25225	8.27112
			4.42421e-07	3.63717e-05	2.23695	5.82847	8.06542
Ddx21	ENSMUST00000045866	56200	4.4345e-07	3.64027e-05	1.80715	6.79096	8.59811
Usmg5	ENSMUST00000096481	66477	4.44939e-07	3.64713e-05	-0.954101	13.2008	12.2467
			4.45713e-07	3.64811e-05	2.62411	7.0296	9.65371
	ENSMUST00000174699		4.49996e-07	3.67778e-05	1.66771	7.1291	8.79681
Tollip	ENSMUST00000001950	54473	4.58214e-07	3.7342e-05	1.71227	8.57254	10.2848
Mrps24	ENSMUST00000020770	64660	4.58238e-07	3.7342e-05	-1.18045	9.11002	7.92957
Prap1	ENSMUST00000026540	22264	4.59572e-07	3.73962e-05	1.65348	7.27893	8.9324
			4.62958e-07	3.75761e-05	2.14411	7.12882	9.27293
3-Mar	ENSMUST00000035278	320253	4.6313e-07	3.75761e-05	1.76254	7.55775	9.32029
			4.6442e-07	3.76261e-05	2.98228	6.89327	9.87555
	ENSMUST00000089501		4.66542e-07	3.77295e-05	1.92997	7.73351	9.66348
Shisa2	ENSMUST00000053949	219134	4.67047e-07	3.77295e-05	-2.27784	8.77679	6.49895
Ube1y1	ENSMUST00000096694	22202	4.71167e-07	3.80072e-05	3.20525	10.0479	13.2531
			4.77738e-07	3.84756e-05	1.32433	4.85416	6.17849
H2-M2	ENSMUST00000077662	14990	4.79148e-07	3.84756e-05	1.69724	6.27748	7.97472
			4.7917e-07	3.84756e-05	1.40846	9.95191	11.3604
			4.79731e-07	3.84756e-05	1.42367	8.30479	9.72845
			4.81418e-07	3.85556e-05	1.08547	8.24259	9.32805
			4.83755e-07	3.86406e-05	1.24025	4.54947	5.78972
			4.83944e-07	3.86406e-05	1.76755	7.4677	9.23525
Klf5	ENSMUST00000005279	12224	4.84556e-07	3.86406e-05	1.92713	6.15063	8.07777
Htra3	ENSMUST00000114233	78558	4.85997e-07	3.87002e-05	1.80775	5.90614	7.71388
Gm11127	ENSMUST00000113742	100529082	4.92599e-07	3.91701e-05	1.6742	7.48408	9.15828
Serpine1	ENSMUST00000077523	18787	4.93608e-07	3.91945e-05	3.04884	6.52869	9.57753
			4.96811e-07	3.93927e-05	1.86526	5.24737	7.11263
			5.02016e-07	3.9749e-05	1.40782	7.58574	8.99356
Crygn	ENSMUST00000047119	214301	5.03274e-07	3.97922e-05	1.76106	4.63899	6.40005
			5.10233e-07	4.02853e-05	2.04486	5.03676	7.08162
Cdc123	ENSMUST00000100445	98828	5.11442e-07	4.03237e-05	1.60289	7.60819	9.21107
			5.13251e-07	4.03964e-05	1.34034	5.6512	6.99154
			5.1381e-07	4.03964e-05	-1.19428	10.1784	8.98412
Irak1	ENSMUST00000068286	16179	5.14675e-07	4.04074e-05	-1.41041	6.31387	4.90346
			5.20809e-07	4.08316e-05	-1.37626	9.13904	7.76278
Rgs9	ENSMUST00000106704	19739	5.23022e-07	4.09476e-05	1.71166	4.82338	6.53504
			5.28206e-07	4.12955e-05	1.84237	5.63326	7.47563
Fan1	ENSMUST00000123627	330554	5.30508e-07	4.14174e-05	2.23002	5.25028	7.4803
			5.31855e-07	4.14647e-05	1.83748	5.45388	7.29136
			5.33053e-07	4.15001e-05	1.1882	5.16327	6.35147
			5.36699e-07	4.17027e-05	1.74476	5.8532	7.59796
			5.3715e-07	4.17027e-05	2.34537	5.94772	8.29309
Sphk1		20698	5.38344e-07	4.17374e-05	4.09207	5.26484	9.35691
			5.41917e-07	4.19561e-05	-1.73165	6.83304	5.10139
			5.43415e-07	4.19909e-05	1.66486	6.25008	7.91494
			5.44819e-07	4.19909e-05	1.90818	7.36721	9.27538
			5.45051e-07	4.19909e-05	2.79476	6.06206	8.85682
Pcna	ENSMUST00000169856	18538	5.45376e-07	4.19909e-05	1.66984	7.51791	9.18774
Ddhd2	ENSMUST00000033975	72108	5.47544e-07	4.20998e-05	2.04069	5.55727	7.59796
D1Bwg0212e	ENSMUST00000160145	52846	5.49777e-07	4.22133e-05	-1.3304	7.32916	5.99877
Tiparp	ENSMUST00000047906	99929	5.56106e-07	4.26407e-05	1.45954	8.48009	9.93964
Tmem177	ENSMUST00000037906	66343	5.58319e-07	4.27384e-05	-1.57719	7.22163	5.64444
			5.58912e-07	4.27384e-05	2.55408	7.4217	9.97578
Slc39a7	ENSMUST00000170491	14977	5.64822e-07	4.31312e-05	1.32725	9.80647	11.1337
Fkbp5	ENSMUST00000114792	14229	5.66796e-07	4.31831e-05	-1.39419	8.7575	7.36332
			5.67048e-07	4.31831e-05	1.26914	7.0031	8.27224
Gm19809		100503637	5.70039e-07	4.33517e-05	2.3752	7.79892	10.1741
Ube2i		22196	5.73143e-07	4.35102e-05	2.4537	6.30217	8.75587
Zfhx3	ENSMUST00000043896	11906	5.73682e-07	4.35102e-05	-2.21959	8.16611	5.94652
Wnt10b	ENSMUST00000088289	22410	5.84426e-07	4.42649e-05	1.49767	5.07137	6.56904
Ablim1	ENSMUST00000128212	226251	5.8723e-07	4.4417e-05	1.7697	5.58881	7.35852
BC005537	ENSMUST00000019276	79555	5.88614e-07	4.44615e-05	2.11759	7.43823	9.55582
Prr14	ENSMUST00000033095	233895	5.95252e-07	4.49021e-05	-1.30678	6.7082	5.40142
Bcl2l11	ENSMUST00000103211	12125	6.00033e-07	4.52017e-05	1.42578	4.74376	6.16953
Tln1	ENSMUST00000030187	21894	6.01259e-07	4.5233e-05	2.04305	8.30129	10.3443
			6.13982e-07	4.60676e-05	1.30442	5.62502	6.92944
Zfp128	ENSMUST00000081891	243833	6.14133e-07	4.60676e-05	2.51812	4.81804	7.33617
			6.14828e-07	4.60676e-05	1.07519	10.1659	11.2411
Gm2347		100039631	6.15783e-07	4.60772e-05	1.88036	8.13148	10.0118
			6.17067e-07	4.60968e-05	1.73797	9.5951	11.3331
	ENSMUST00000169692		6.17878e-07	4.60968e-05	1.18505	5.78633	6.97139
Olfr122	ENSMUST00000119082	258285	6.18521e-07	4.60968e-05	1.75584	4.71501	6.47085
Sirt1	ENSMUST00000120239	93759	6.26604e-07	4.66369e-05	1.93269	6.29121	8.2239
Pcf11		74737	6.27788e-07	4.66628e-05	2.52536	5.97485	8.50021
Sphk1		20698	6.32994e-07	4.69872e-05	3.70738	5.63101	9.33839
			6.36949e-07	4.72179e-05	-2.05638	7.18352	5.12714
Itfg1	ENSMUST00000034140	71927	6.37824e-07	4.72201e-05	-1.34601	7.44497	6.09896
Gm16485	ENSMUST00000104915	791396	6.40007e-07	4.72682e-05	1.93821	5.26452	7.20272
	ENSMUST00000055957		6.40167e-07	4.72682e-05	1.33456	9.18521	10.5198
			6.46645e-07	4.76835e-05	1.75068	5.04446	6.79515
			6.4811e-07	4.77285e-05	1.91894	5.91408	7.83302
			6.56051e-07	4.82495e-05	1.9977	6.89719	8.89489
	ENSMUST00000084563		6.60192e-07	4.84902e-05	1.94937	5.42975	7.37912
			6.65577e-07	4.87898e-05	1.70603	4.73344	6.43947
			6.6684e-07	4.87898e-05	1.99192	6.12529	8.11721
Syce3	ENSMUST00000167959	75459	6.66892e-07	4.87898e-05	1.75051	4.74431	6.49482
Arf4	ENSMUST00000166075	11843	6.70536e-07	4.89804e-05	1.83206	7.36034	9.19239
Ptma-ps1		622446	6.71253e-07	4.89804e-05	1.44359	7.56541	9.009
			6.74543e-07	4.91328e-05	2.10777	6.80136	8.90913
H2-Q6	ENSMUST00000113879	110557	6.75101e-07	4.91328e-05	1.767	6.69621	8.46321
A130040M12Rik	ENSMUST00000156081	319269	6.7724e-07	4.91717e-05	2.93492	9.62212	12.557
			6.77398e-07	4.91717e-05	1.77814	7.1308	8.90895
2310002L09Rik	ENSMUST00000030101	71886	6.79377e-07	4.92513e-05	2.19976	5.71681	7.91657
4931402H11Rik		70963	6.81712e-07	4.93565e-05	1.51704	9.47858	10.9956
Pld3	ENSMUST00000117611	18807	6.86785e-07	4.96594e-05	-0.925748	5.83127	4.90553
			6.88189e-07	4.96965e-05	2.32611	8.89989	11.226
Nvl	ENSMUST00000027797	67459	6.8986e-07	4.97528e-05	1.88807	5.67496	7.56302
Ptma	ENSMUST00000045897	19231	6.94105e-07	4.99943e-05	1.43904	8.7409	10.1799
Gstm4	ENSMUST00000106670	14865	7.01672e-07	5.04742e-05	-1.95451	10.6108	8.65626
Sar1a	ENSMUST00000020285	20224	7.03813e-07	5.05631e-05	0.951	8.85425	9.80525
Cldn5	ENSMUST00000043577	12741	7.06067e-07	5.06599e-05	2.18689	5.35764	7.54453
Lmcd1	ENSMUST00000089151	30937	7.09314e-07	5.08275e-05	2.56863	10.43	12.9987
Slc44a1	ENSMUST00000107645	100434	7.11445e-07	5.09079e-05	1.13258	6.69191	7.8245
Myo1c	ENSMUST00000151174	17913	7.12259e-07	5.09079e-05	2.58382	7.34357	9.92739
Pdgfb	ENSMUST00000000500	18591	7.1497e-07	5.10362e-05	2.53184	6.62985	9.16169
Tmem91	ENSMUST00000079439	320208	7.16022e-07	5.10461e-05	1.6786	5.4302	7.1088
			7.24873e-07	5.16112e-05	2.85754	7.53076	10.3883
			7.28496e-07	5.17232e-05	1.28066	7.82789	9.10855
2900092E17Rik	ENSMUST00000032918	67278	7.28887e-07	5.17232e-05	-1.61907	9.56128	7.94221
			7.29669e-07	5.17232e-05	2.65356	6.3583	9.01186
Pemt	ENSMUST00000102693	18618	7.30154e-07	5.17232e-05	2.58502	7.64141	10.2264
			7.32781e-07	5.18436e-05	1.16332	5.03666	6.19998
			7.36562e-07	5.19982e-05	3.72079	9.05099	12.7718
			7.36829e-07	5.19982e-05	1.62486	7.11264	8.7375
Dnajb6	ENSMUST00000012734	23950	7.38802e-07	5.20716e-05	1.4457	7.09946	8.54516
Hyi	ENSMUST00000006562	68180	7.47298e-07	5.25616e-05	3.60116	7.35471	10.9559
Nck2	ENSMUST00000086421	17974	7.47868e-07	5.25616e-05	-1.69434	7.11116	5.41682
			7.48579e-07	5.25616e-05	1.10093	10.6961	11.797
Fry	ENSMUST00000052630	320365	7.50002e-07	5.25953e-05	-2.04728	8.06717	6.01989
LOC386400		386400	7.53777e-07	5.27937e-05	1.40924	5.65021	7.05945
AB124611	ENSMUST00000076326	382062	7.55387e-07	5.28402e-05	3.80097	8.5828	12.3838
Gm10674		547103	7.69979e-07	5.37935e-05	3.12396	8.60636	11.7303
Rpl13a	ENSMUST00000150350	22121	7.74971e-07	5.40499e-05	1.36927	7.99598	9.36525
			7.75585e-07	5.40499e-05	2.06054	5.76052	7.82106
Dock2	ENSMUST00000093193	94176	7.80422e-07	5.42953e-05	1.65934	4.99006	6.6494
Ndufv3	ENSMUST00000046288	78330	7.82425e-07	5.42953e-05	1.97166	5.58101	7.55267
			7.82875e-07	5.42953e-05	1.90818	5.3064	7.21457
Gapdhs	ENSMUST00000076658	14447	7.83699e-07	5.42953e-05	1.34861	6.16503	7.51364
Spsb1	ENSMUST00000105685	74646	7.8397e-07	5.42953e-05	3.65346	7.6781	11.3316
Zfp828	ENSMUST00000051870	101994	7.85905e-07	5.43225e-05	1.62869	4.92106	6.54975
6820431F20Rik	ENSMUST00000153748	547150	7.8631e-07	5.43225e-05	-1.34674	7.80023	6.45349
			7.89529e-07	5.44775e-05	-1.90041	7.05358	5.15317
	ENSMUST00000165691		7.94147e-07	5.46702e-05	1.47037	6.99846	8.46883
Hnrnpf		98758	7.94449e-07	5.46702e-05	1.60899	8.38982	9.99881
Mafg	ENSMUST00000106182	17134	7.95261e-07	5.46702e-05	0.950807	7.60956	8.56036
			7.97571e-07	5.47616e-05	1.77513	4.60536	6.38049
			8.02338e-07	5.50212e-05	2.40282	6.86548	9.2683
Morf4l1	ENSMUST00000034916	21761	8.08221e-07	5.53567e-05	1.3713	10.2517	11.623
Ppfia4	ENSMUST00000168515	68507	8.09529e-07	5.53783e-05	2.69104	10.9748	13.6658
Zfp330	ENSMUST00000086864	30932	8.13305e-07	5.55685e-05	1.24901	8.18425	9.43326
Rpl13a	ENSMUST00000150350	22121	8.15342e-07	5.56396e-05	1.58971	7.63172	9.22143
2610318N02Rik	ENSMUST00000093336	70458	8.18361e-07	5.57775e-05	4.07037	7.88734	11.9577
Cbfa2t2	ENSMUST00000109725	12396	8.2576e-07	5.62131e-05	-1.63671	7.3729	5.73618
			8.28764e-07	5.63046e-05	2.30986	5.49219	7.80205
Olfr1347	ENSMUST00000036357	258383	8.29122e-07	5.63046e-05	2.0927	9.33522	11.4279
			8.30425e-07	5.63219e-05	1.34135	7.88166	9.22301
Utp3	ENSMUST00000090413	65961	8.31394e-07	5.63219e-05	-1.06556	9.56964	8.50407
			8.35559e-07	5.65354e-05	1.02013	11.5465	12.5666
			8.37259e-07	5.65819e-05	1.73605	4.69064	6.42669
			8.38446e-07	5.65936e-05	1.47717	5.03417	6.51134
Gm8066		666372	8.41438e-07	5.67269e-05	2.36748	7.82096	10.1884
Zbtb26	ENSMUST00000102789	320633	8.42596e-07	5.67365e-05	2.76203	5.89808	8.66011
			8.44528e-07	5.67981e-05	1.2456	9.47385	10.7195
			8.46088e-07	5.68345e-05	2.48852	4.77218	7.2607
			8.49768e-07	5.69966e-05	2.55163	5.07234	7.62397
			8.50543e-07	5.69966e-05	2.35593	8.12487	10.4808
			8.55037e-07	5.72291e-05	4.04791	5.79476	9.84267
Azin1	ENSMUST00000129589	54375	8.64275e-07	5.77781e-05	2.68979	5.19942	7.88921
			8.66854e-07	5.78811e-05	1.60017	5.69368	7.29386
			8.71289e-07	5.81078e-05	1.7247	6.76341	8.48811
Chic2	ENSMUST00000162397	74277	8.77592e-07	5.84583e-05	1.36899	7.91877	9.28777
Lnpep	ENSMUST00000041047	240028	8.80375e-07	5.85738e-05	1.54615	5.36879	6.91494
Ptma-ps1		622446	8.82707e-07	5.8659e-05	1.32626	7.47891	8.80517
			8.83901e-07	5.86685e-05	1.53682	9.2335	10.7703
Cap2		67252	8.85446e-07	5.87013e-05	-2.5837	10.3778	7.79413
			8.87227e-07	5.87496e-05	1.59006	5.36806	6.95813
			8.88627e-07	5.87726e-05	2.0962	6.2284	8.3246
			8.91614e-07	5.89003e-05	1.02003	10.6342	11.6543
			8.94668e-07	5.90322e-05	1.83016	7.56814	9.3983
Kcnma1		16531	8.975e-07	5.91492e-05	-1.74818	7.35527	5.60708
Ptrf	ENSMUST00000060792	19285	9.01052e-07	5.93132e-05	1.9278	10.9643	12.8922
			9.02124e-07	5.93138e-05	1.43173	5.04616	6.47789
			9.03221e-07	5.93161e-05	2.09988	5.38469	7.48457
			9.05379e-07	5.93684e-05	2.29131	6.09893	8.39024
			9.06145e-07	5.93684e-05	1.61842	5.97954	7.59796
4930555K05Rik		75361	9.15923e-07	5.99387e-05	1.76281	5.45919	7.222
Med26	ENSMUST00000058534	70625	9.20888e-07	6.01931e-05	-1.31488	6.85065	5.53577
AU022751		102991	9.3273e-07	6.07901e-05	3.84964	8.7343	12.5839
11-Sep	ENSMUST00000074733	52398	9.32867e-07	6.07901e-05	1.94406	7.78836	9.73242
			9.33288e-07	6.07901e-05	1.7524	8.08734	9.83974
			9.36878e-07	6.09528e-05	3.00134	7.52883	10.5302
Gde1	ENSMUST00000038791	56209	9.41371e-07	6.11738e-05	0.914986	9.97645	10.8914
Dzip1l	ENSMUST00000112885	72507	9.42996e-07	6.12081e-05	2.55717	6.65129	9.20846
			9.46541e-07	6.1281e-05	2.03784	5.369	7.40684
Gadd45a	ENSMUST00000043098	13197	9.47611e-07	6.1281e-05	1.88621	7.88427	9.77048
Set	ENSMUST00000067996	56086	9.48421e-07	6.1281e-05	-1.97527	10.1103	8.13507
	ENSMUST00000101128		9.4851e-07	6.1281e-05	1.83409	7.62465	9.45874
Smn1	ENSMUST00000151389	20595	9.51356e-07	6.13938e-05	0.843839	9.0014	9.84524
Paqr6	ENSMUST00000147991	68957	9.69201e-07	6.24732e-05	3.67739	9.06074	12.7381
Tpd52		21985	9.87006e-07	6.35475e-05	1.33458	8.77001	10.1046
			9.88821e-07	6.35847e-05	2.46213	7.50724	9.96938
			9.90089e-07	6.35847e-05	2.46326	7.73853	10.2018
Ppp1r12c	ENSMUST00000167665	232807	9.91001e-07	6.35847e-05	1.52737	6.80795	8.33532
Ftl1	ENSMUST00000155582	14325	9.94073e-07	6.37085e-05	1.28198	10.1258	11.4078
			9.96526e-07	6.37925e-05	2.75544	5.46357	8.21902
			1.00005e-06	6.3921e-05	1.4521	5.40109	6.85318
			1.00148e-06	6.3921e-05	0.917555	7.99652	8.91407
			1.00197e-06	6.3921e-05	2.29823	5.55152	7.84974
			1.00361e-06	6.39529e-05	-1.49906	8.57959	7.08053
			1.0072e-06	6.40804e-05	2.0412	5.33572	7.37692
			1.00883e-06	6.40804e-05	2.00756	6.74837	8.75593
			1.00906e-06	6.40804e-05	3.46653	10.8005	14.267
Sox9	ENSMUST00000000579	20682	1.01047e-06	6.40971e-05	3.85289	4.85828	8.71117
			1.02054e-06	6.46622e-05	1.43058	6.62078	8.05136
Gm10700		100038748	1.02307e-06	6.47494e-05	2.45558	6.11731	8.57289
Ern1	ENSMUST00000131895	78943	1.026e-06	6.48612e-05	1.76169	4.9429	6.70459
Wnk1		232341	1.02863e-06	6.49539e-05	-1.48614	8.88567	7.39953
			1.03291e-06	6.51505e-05	3.01184	7.56733	10.5792
			1.03885e-06	6.5451e-05	2.73199	7.87135	10.6033
			1.04068e-06	6.54798e-05	3.2503	5.50359	8.75389
Tspyl1	ENSMUST00000061372	22110	1.04165e-06	6.54798e-05	-1.74203	8.50139	6.75935
			1.04417e-06	6.55641e-05	-1.15884	5.92956	4.77071
4933400C05Rik	ENSMUST00000103076	328019	1.05139e-06	6.59435e-05	2.36799	5.71992	8.08791
Ddit4l	ENSMUST00000053855	73284	1.05638e-06	6.61823e-05	-2.71265	10.0202	7.30759
2700081O15Rik	ENSMUST00000065325	108899	1.05798e-06	6.62081e-05	1.08857	5.09892	6.18749
			1.06147e-06	6.63523e-05	2.13624	6.75402	8.89027
2610318N02Rik	ENSMUST00000093336	70458	1.06355e-06	6.64077e-05	1.61572	4.87158	6.4873
			1.07077e-06	6.67836e-05	1.00911	4.71782	5.72693
Tcf20	ENSMUST00000109510	21411	1.07922e-06	6.72357e-05	-1.69246	7.44417	5.75171
			1.08072e-06	6.72538e-05	1.93666	6.47471	8.41137
Gm13088	ENSMUST00000105771	277668	1.08645e-06	6.75353e-05	2.07979	5.06535	7.14514
			1.08946e-06	6.76469e-05	2.08088	7.17735	9.25823
Srrm2	ENSMUST00000073292	75956	1.09505e-06	6.78398e-05	-1.19323	9.19768	8.00444
Hspa9	ENSMUST00000025217	15526	1.09527e-06	6.78398e-05	1.6929	9.70161	11.3945
			1.09621e-06	6.78398e-05	1.85907	5.84139	7.70046
			1.09973e-06	6.79455e-05	2.74377	5.26448	8.00825
			1.10035e-06	6.79455e-05	2.44252	7.29905	9.74156
			1.10948e-06	6.84332e-05	2.94561	7.80369	10.7493
			1.13705e-06	7.00569e-05	0.888175	7.33679	8.22497
			1.14225e-06	7.01946e-05	2.58448	6.88905	9.47353
			1.14292e-06	7.01946e-05	-2.19072	8.18369	5.99297
			1.14306e-06	7.01946e-05	3.70857	6.89887	10.6074
Ltbp3	ENSMUST00000081496	16998	1.14577e-06	7.02837e-05	-1.80436	7.92748	6.12312
Serpinb6d	ENSMUST00000059637	238568	1.15359e-06	7.06853e-05	1.76742	6.42318	8.1906
Ints3	ENSMUST00000029542	229543	1.16105e-06	7.10648e-05	-1.70808	7.05131	5.34323
			1.16466e-06	7.12074e-05	1.4809	12.6855	14.1664
Park2		50873	1.16731e-06	7.12915e-05	3.34722	9.20054	12.5478
			1.16863e-06	7.1294e-05	1.38268	6.35754	7.74021
Tor3a	ENSMUST00000122242	30935	1.17053e-06	7.1332e-05	1.67397	5.94916	7.62313
Cfl1	ENSMUST00000065243	12631	1.17439e-06	7.14894e-05	2.10993	6.88405	8.99398
			1.17593e-06	7.14989e-05	1.69952	11.6429	13.3424
			1.17737e-06	7.14989e-05	1.87534	5.50499	7.38033
			1.1788e-06	7.14989e-05	1.85272	4.82334	6.67606
			1.17967e-06	7.14989e-05	1.07226	7.23803	8.31029
Ifitm3	ENSMUST00000026565	66141	1.18149e-06	7.15315e-05	2.15877	7.76631	9.92508
			1.18327e-06	7.15355e-05	1.61221	5.07171	6.68392
Pdzd8	ENSMUST00000099274	107368	1.18412e-06	7.15355e-05	1.88394	5.71402	7.59796
Cntn4	ENSMUST00000113258	269784	1.18885e-06	7.17438e-05	1.87054	4.66398	6.53452
Tbl3	ENSMUST00000167702	213773	1.19751e-06	7.21884e-05	1.84669	7.52705	9.37374
Tpm3	ENSMUST00000121503	59069	1.20079e-06	7.22206e-05	2.78571	6.5835	9.36921
Gm10731	ENSMUST00000099124	100039043	1.20245e-06	7.22206e-05	0.937578	10.4904	11.428
Gm15466		100504173	1.20291e-06	7.22206e-05	1.89642	6.62111	8.51753
G3bp2		23881	1.20322e-06	7.22206e-05	-1.46662	6.79617	5.32955
			1.20558e-06	7.22842e-05	3.12396	7.0719	10.1959
			1.20949e-06	7.24408e-05	1.27215	5.70459	6.97674
Map3k14	ENSMUST00000100354	53859	1.21222e-06	7.2479e-05	1.27687	6.96953	8.24641
Letmd1	ENSMUST00000037001	68614	1.21312e-06	7.2479e-05	-1.49513	7.97802	6.48289
Atp13a1	ENSMUST00000093467	170759	1.21485e-06	7.2479e-05	-1.60934	8.07632	6.46699
Myo19	ENSMUST00000020837	66196	1.21577e-06	7.2479e-05	3.24793	9.91301	13.1609
	ENSMUST00000121246		1.21791e-06	7.2479e-05	1.56607	4.75	6.31607
Cd164l2	ENSMUST00000150744	69655	1.21792e-06	7.2479e-05	1.7408	5.65821	7.39901
Mthfd2	ENSMUST00000005810	17768	1.21992e-06	7.25212e-05	2.21983	5.01985	7.23968
Tmem161a	ENSMUST00000116462	234371	1.2284e-06	7.29474e-05	1.98552	10.7404	12.726
4930452L12Rik		73974	1.23052e-06	7.29954e-05	3.03273	6.11745	9.15018
			1.23406e-06	7.31276e-05	1.05468	8.76676	9.82144
	ENSMUST00000032858		1.2442e-06	7.36506e-05	1.22901	8.82286	10.0519
Tpm1	ENSMUST00000030185	22003	1.24957e-06	7.38901e-05	-1.89165	9.15038	7.25873
Rrbp1	ENSMUST00000037875	81910	1.25311e-06	7.40209e-05	2.06023	5.90646	7.96669
Gas5		14455	1.26095e-06	7.44053e-05	1.36103	9.68393	11.045
Plod1	ENSMUST00000097790	18822	1.26552e-06	7.4596e-05	1.17927	7.25007	8.42934
			1.28269e-06	7.55286e-05	1.30122	5.33383	6.63505
Fam163b	ENSMUST00000151224	109349	1.30113e-06	7.65337e-05	2.26188	6.18863	8.4505
			1.30335e-06	7.65838e-05	1.53295	6.07397	7.60692
B930054O08		327837	1.31012e-06	7.69005e-05	2.20483	7.1793	9.38413
Tbx21	ENSMUST00000001484	57765	1.3358e-06	7.83253e-05	1.4224	7.19349	8.61588
Rab5a	ENSMUST00000017975	271457	1.33825e-06	7.8354e-05	1.1387	8.16765	9.30635
Snx27		76742	1.3391e-06	7.8354e-05	-1.53853	7.21362	5.6751
Mkl1	ENSMUST00000109579	223701	1.34089e-06	7.83769e-05	-1.96155	9.18084	7.21929
Bccip	ENSMUST00000033282	66165	1.34448e-06	7.85042e-05	-1.51879	8.7908	7.27201
			1.35175e-06	7.88466e-05	1.92906	5.7988	7.72786
Rnf5	ENSMUST00000174045	54197	1.35372e-06	7.88786e-05	1.37596	7.86552	9.24148
Whsc1l1	ENSMUST00000155861	234135	1.36061e-06	7.91964e-05	1.73898	5.37113	7.11011
Atg14	ENSMUST00000042988	100504663	1.36201e-06	7.91964e-05	-1.23104	6.44497	5.21393
			1.36632e-06	7.93646e-05	2.15033	5.7006	7.85092
Mylpf	ENSMUST00000032910	17907	1.36942e-06	7.94619e-05	-1.36133	12.0963	10.735
Taf6l	ENSMUST00000113244	225895	1.38685e-06	8.03899e-05	1.51733	4.77104	6.28837
Zbtb11	ENSMUST00000050248	271377	1.39024e-06	8.05025e-05	1.23503	5.44679	6.68182
Gm13308	ENSMUST00000130197	621580	1.41769e-06	8.20071e-05	2.42651	6.13024	8.55675
Pigt	ENSMUST00000138038	78928	1.42608e-06	8.24071e-05	2.87757	5.305	8.18256
Gm5779		544707	1.4302e-06	8.24724e-05	0.820176	11.207	12.0271
Iffo1	ENSMUST00000117675	320678	1.43164e-06	8.24724e-05	-1.40242	6.5669	5.16449
			1.43164e-06	8.24724e-05	1.37779	8.35098	9.72877
Celf2		14007	1.44278e-06	8.29651e-05	-2.34481	9.73419	7.38938
			1.44317e-06	8.29651e-05	2.4506	6.41188	8.86248
			1.4466e-06	8.29954e-05	1.58151	6.27317	7.85468
			1.44667e-06	8.29954e-05	3.48546	8.09793	11.5834
Orc3	ENSMUST00000048706	50793	1.45384e-06	8.33211e-05	-1.62074	7.32155	5.70081
			1.45804e-06	8.3476e-05	3.23296	5.56901	8.80197
			1.46311e-06	8.36808e-05	0.71702	11.6171	12.3341
Srrm3	ENSMUST00000144211	58212	1.47174e-06	8.40882e-05	2.20938	7.51346	9.72284
Glyr1	ENSMUST00000115844	74022	1.47742e-06	8.43261e-05	1.15152	8.08867	9.24019
Smcr8	ENSMUST00000056907	237782	1.48943e-06	8.49251e-05	1.21091	5.156	6.36691
Stk38	ENSMUST00000119274	106504	1.49336e-06	8.50622e-05	-1.28618	7.65041	6.36424
			1.50239e-06	8.54891e-05	1.20735	7.6025	8.80985
			1.50394e-06	8.54905e-05	1.50886	7.37758	8.88644
Serpina3h		546546	1.51384e-06	8.59655e-05	2.6797	5.21909	7.89879
Fosl2	ENSMUST00000031017	14284	1.51667e-06	8.60389e-05	2.34656	7.70602	10.0526
Defa-rs12		13221	1.52196e-06	8.61809e-05	2.47428	6.07471	8.54899
Smpx	ENSMUST00000126418	66106	1.52226e-06	8.61809e-05	-0.887804	10.7094	9.82163
Fgfr3		14184	1.52448e-06	8.62189e-05	2.23575	6.00957	8.24532
			1.53055e-06	8.63408e-05	1.00477	10.7407	11.7455
D14Abb1e	ENSMUST00000022450	218850	1.53063e-06	8.63408e-05	-1.29216	5.9754	4.68324
Gng8	ENSMUST00000078182	14709	1.53128e-06	8.63408e-05	2.89938	6.61357	9.51294
Sdad1	ENSMUST00000031364	231452	1.54116e-06	8.68102e-05	1.94759	9.55426	11.5018
LOC100045444		100045444	1.54723e-06	8.70644e-05	2.29909	5.81376	8.11285
LOC100047183	ENSMUST00000124526	100047183	1.55946e-06	8.76219e-05	1.84292	6.37324	8.21617
			1.56028e-06	8.76219e-05	2.0813	5.88884	7.97014
Gm5129	ENSMUST00000065372	332993	1.56253e-06	8.76604e-05	2.10725	6.3018	8.40905
Zfp827	ENSMUST00000087927	622675	1.57161e-06	8.8081e-05	1.59323	7.84135	9.43458
			1.57643e-06	8.82063e-05	1.80204	7.42535	9.22739
			1.577e-06	8.82063e-05	2.39012	4.84767	7.23779
Slc16a9	ENSMUST00000046807	66859	1.59685e-06	8.92268e-05	-2.12107	6.97103	4.84996
			1.59979e-06	8.93017e-05	1.9926	6.06736	8.05996
			1.60229e-06	8.93519e-05	3.18045	7.37346	10.5539
			1.60701e-06	8.95256e-05	2.20211	6.38758	8.5897
			1.60935e-06	8.9567e-05	1.73919	4.89425	6.63344
Mtss1	ENSMUST00000080371	211401	1.62476e-06	9.03276e-05	1.45133	5.27621	6.72755
			1.62626e-06	9.03276e-05	1.55262	5.41697	6.96959
Zfp523	ENSMUST00000002318	224656	1.64427e-06	9.12375e-05	1.75886	10.9622	12.721
Golm1	ENSMUST00000095739	105348	1.64866e-06	9.13901e-05	-2.33708	8.96881	6.63172
			1.65197e-06	9.14826e-05	2.46637	6.68923	9.1556
Tatdn2	ENSMUST00000113022	381801	1.6597e-06	9.1803e-05	1.49324	6.90176	8.395
Tom1l2	ENSMUST00000102682	216810	1.66104e-06	9.1803e-05	-1.50168	7.82215	6.32048
Rhox2h		622301	1.66372e-06	9.18575e-05	2.68638	6.71387	9.40025
Txn2	ENSMUST00000100486	56551	1.66532e-06	9.18575e-05	1.80581	5.03776	6.84357
Gne	ENSMUST00000102936	50798	1.66829e-06	9.19308e-05	2.37903	6.55395	8.93297
			1.67004e-06	9.19362e-05	1.92552	5.33334	7.25885
			1.67417e-06	9.20729e-05	-1.60416	9.41078	7.80662
			1.68534e-06	9.2596e-05	2.14705	9.57088	11.7179
Tcte1	ENSMUST00000113547	21645	1.70376e-06	9.3516e-05	2.11503	6.07719	8.19221
Uqcrb	ENSMUST00000022260	67530	1.70669e-06	9.35847e-05	1.41961	11.2394	12.659
AU019202		103347	1.73194e-06	9.4801e-05	-0.909764	8.0043	7.09453
Cplx1	ENSMUST00000046892	12889	1.73227e-06	9.4801e-05	2.50877	5.85607	8.36484
Fam120a	ENSMUST00000060805	218236	1.73989e-06	9.51247e-05	-1.85527	8.76942	6.91415
Ndrg4	ENSMUST00000166358	234593	1.74265e-06	9.51822e-05	1.40904	4.78521	6.19425
Zfp825		235956	1.74736e-06	9.53462e-05	-1.17475	6.00449	4.82974
			1.75233e-06	9.55245e-05	1.33074	6.35113	7.68187
Zfp740	ENSMUST00000133986	68744	1.75428e-06	9.5537e-05	1.25625	4.99873	6.25498
2210008F06Rik		70057	1.76162e-06	9.58434e-05	1.42427	4.8029	6.22716
Gstm1	ENSMUST00000004140	14862	1.77585e-06	9.65233e-05	-1.87864	9.80643	7.92779
Cideb	ENSMUST00000100533	12684	1.78884e-06	9.7135e-05	1.55315	4.79262	6.34577
Gm10253	ENSMUST00000090946	791281	1.79079e-06	9.71464e-05	2.49482	8.42312	10.9179
Vamp1	ENSMUST00000032487	22317	1.80483e-06	9.78132e-05	0.688022	8.9651	9.65312
Rin2	ENSMUST00000094480	74030	1.82788e-06	9.8966e-05	1.90466	7.47411	9.37876
1110008P14Rik	ENSMUST00000048792	73737	1.8324e-06	9.91147e-05	-1.36245	10.1856	8.82315
			1.83866e-06	9.92894e-05	2.05285	7.46657	9.51941
			1.83919e-06	9.92894e-05	2.34737	5.04429	7.39166
LOC100044874		100044874	1.84331e-06	9.94156e-05	1.64234	7.27984	8.92219
1700120C14Rik		73600	1.85593e-06	9.99997e-05	-1.83149	7.579	5.74751
			1.87041e-06	0.000100683	2.53091	7.48243	10.0133
Sfxn1	ENSMUST00000021930	14057	1.8824e-06	0.000101231	1.55175	5.77728	7.32903
			1.88949e-06	0.000101514	1.56738	5.21131	6.77869
			1.90645e-06	0.000102311	1.44271	5.91736	7.36007
			1.90798e-06	0.000102311	-1.44365	8.60904	7.16539
			1.9112e-06	0.00010237	4.27001	8.67179	12.9418
Wdr17	ENSMUST00000093510	244484	1.91276e-06	0.00010237	1.68697	5.26877	6.95574
Supt16h	ENSMUST00000046709	114741	1.91746e-06	0.000102523	-1.81963	7.81555	5.99592
Tph1	ENSMUST00000049298	21990	1.92668e-06	0.000102918	-1.81263	6.81885	5.00622
			1.93182e-06	0.000103094	1.56092	7.78191	9.34283
Tle3	ENSMUST00000162583	21887	1.94267e-06	0.000103574	1.75566	6.04748	7.80314
Anapc7	ENSMUST00000031422	56317	1.94747e-06	0.000103731	1.33303	6.85464	8.18767
			1.95884e-06	0.000104237	1.57992	6.06867	7.64859
Cbx3	ENSMUST00000094623	12417	1.97072e-06	0.000104769	1.75273	6.09912	7.85185
			1.98171e-06	0.000105253	-1.10299	7.95914	6.85615
			1.98509e-06	0.000105333	2.19092	5.56388	7.75479
Dppa4	ENSMUST00000096045	73693	1.98903e-06	0.000105441	1.86786	5.32485	7.19271
			1.99542e-06	0.00010568	1.3737	9.74557	11.1193
Rab10	ENSMUST00000021001	19325	1.99745e-06	0.000105687	-1.06429	12.0942	11.0299
Gm9804	ENSMUST00000056234	620583	2.00532e-06	0.000106003	1.61841	6.74769	8.36609
Nrip2	ENSMUST00000136631	60345	2.00785e-06	0.000106036	1.65031	5.93309	7.5834
1700022P22Rik	ENSMUST00000077889	75558	2.01227e-06	0.000106169	1.76523	5.50516	7.27038
	ENSMUST00000069741		2.02907e-06	0.000106954	1.94881	5.09751	7.04632
			2.03285e-06	0.000107053	-1.53358	10.808	9.27442
			2.03914e-06	0.000107283	3.08128	6.26425	9.34553
7030419G21Rik		434378	2.06192e-06	0.000108379	2.54501	5.42262	7.96764
			2.07937e-06	0.000109109	2.06335	5.20952	7.27287
Cul7	ENSMUST00000043464	66515	2.07985e-06	0.000109109	1.78565	10.5352	12.3208
			2.08168e-06	0.000109109	2.16361	4.72761	6.89123
			2.08706e-06	0.000109289	2.16668	6.00495	8.17163
Defa1		13216	2.0919e-06	0.000109321	2.23364	6.48922	8.72286
Coasy	ENSMUST00000107308	71743	2.0933e-06	0.000109321	1.59687	7.99757	9.59445
			2.09356e-06	0.000109321	-1.73653	10.2351	8.49862
			2.09847e-06	0.000109475	2.36362	9.53891	11.9025
			2.11766e-06	0.000110374	1.31164	5.53062	6.84226
			2.12649e-06	0.00011073	1.68497	7.41077	9.09574
			2.13153e-06	0.000110889	-0.946026	10.4015	9.45547
2310011J03Rik	ENSMUST00000020341	66374	2.13364e-06	0.000110895	0.982082	4.89711	5.87919
			2.14687e-06	0.000111479	2.16605	6.32492	8.49098
			2.14992e-06	0.000111534	2.18802	6.1774	8.36541
Birc6	ENSMUST00000024879	12211	2.15362e-06	0.000111569	-2.05093	9.19234	7.1414
			2.15864e-06	0.000111569	2.31816	6.50572	8.82387
			2.1601e-06	0.000111569	2.06412	4.85289	6.91701
3230401D17Rik	ENSMUST00000046908	66680	2.16055e-06	0.000111569	1.64943	10.4708	12.1202
			2.16059e-06	0.000111569	2.40961	6.33473	8.74434
	ENSMUST00000050391		2.16414e-06	0.000111617	3.44224	7.4645	10.9067
D230035N22Rik		319864	2.16552e-06	0.000111617	1.56842	7.7953	9.36373
	ENSMUST00000133030		2.17045e-06	0.000111706	1.55937	4.89756	6.45692
			2.17125e-06	0.000111706	4.35547	8.08805	12.4435
Gm11937	ENSMUST00000076478	100041488	2.18027e-06	0.000112046	1.28996	10.6089	11.8988
			2.18344e-06	0.000112046	2.28415	8.18611	10.4703
			2.18387e-06	0.000112046	-1.15849	10.6459	9.48741
			2.18693e-06	0.0001121	2.79115	8.54199	11.3331
Mfsd10	ENSMUST00000001109	68294	2.20841e-06	0.000112863	1.55111	4.99433	6.54544
			2.20873e-06	0.000112863	1.16817	9.09589	10.2641
AV313155		107324	2.2096e-06	0.000112863	1.63687	4.83604	6.47291
Dpf1	ENSMUST00000154222	29861	2.2099e-06	0.000112863	3.40845	9.72646	13.1349
			2.21551e-06	0.000113046	1.44499	5.10983	6.55483
Rhbg	ENSMUST00000171887	58176	2.24012e-06	0.000114197	0.991308	4.5619	5.55321
	ENSMUST00000012921		2.25454e-06	0.000114827	1.84288	6.01914	7.86202
2410002O22Rik	ENSMUST00000141557	66975	2.27334e-06	0.000115679	2.09065	5.31143	7.40208
			2.28335e-06	0.000116083	2.59907	8.20416	10.8032
2310037I24Rik	ENSMUST00000116400	69612	2.28625e-06	0.000116125	1.36138	9.12964	10.491
Gsk3b	ENSMUST00000134870	56637	2.30919e-06	0.000117183	-1.15104	7.96337	6.81232
			2.31498e-06	0.00011737	1.46244	5.74167	7.20411
1700080E11Rik	ENSMUST00000035180	73532	2.31814e-06	0.000117424	-1.64755	7.91327	6.26572
Uba5	ENSMUST00000035166	66663	2.32384e-06	0.000117606	1.26832	7.32451	8.59283
			2.32746e-06	0.000117682	2.62295	6.36358	8.98654
Hectd3	ENSMUST00000050067	76608	2.32984e-06	0.000117696	-1.2213	7.74297	6.52167
Pdpn	ENSMUST00000030317	14726	2.33327e-06	0.000117763	3.4147	5.1631	8.5778
LOC547349		547349	2.33599e-06	0.000117763	1.66452	6.88005	8.54457
Pfkp	ENSMUST00000138703	56421	2.3375e-06	0.000117763	1.6731	5.48041	7.15351
Acp1	ENSMUST00000062740	11431	2.34402e-06	0.000117985	-1.12401	8.28647	7.16246
Gm9964	ENSMUST00000068448	791376	2.35331e-06	0.000118346	2.35711	6.78458	9.14169
			2.36122e-06	0.000118637	1.85009	6.593	8.44309
			2.36708e-06	0.000118825	-2.013	7.94065	5.92765
Nos2	ENSMUST00000018610	18126	2.37388e-06	0.000118998	3.02894	7.30191	10.3309
Nt5c2		76952	2.37481e-06	0.000118998	1.96805	5.35771	7.32577
			2.38158e-06	0.000119231	2.80064	7.37938	10.18
			2.39111e-06	0.0001196	1.58525	7.11228	8.69753
			2.39394e-06	0.000119618	2.50247	7.46903	9.9715
			2.39813e-06	0.000119618	1.38567	6.35134	7.73701
Frat2	ENSMUST00000059231	212398	2.39842e-06	0.000119618	1.61249	6.57792	8.19041
Fosl2	ENSMUST00000031017	14284	2.4022e-06	0.000119618	2.02743	5.87075	7.89818
			2.40607e-06	0.000119618	2.79759	5.38258	8.18018
			2.4062e-06	0.000119618	2.13508	7.18613	9.32121
			2.40646e-06	0.000119618	2.2779	5.45635	7.73425
			2.41425e-06	0.000119832	2.06855	5.50953	7.57808
5830409B07Rik		76020	2.41684e-06	0.000119832	3.15268	10.7195	13.8722
			2.41721e-06	0.000119832	1.1267	5.14137	6.26807
			2.42507e-06	0.000120115	2.44002	7.56217	10.0022
Odc1	ENSMUST00000171737	18263	2.43081e-06	0.000120293	1.93374	6.21005	8.14378
			2.43514e-06	0.000120401	-1.3763	7.22647	5.85017
Fam83g	ENSMUST00000093019	69640	2.44094e-06	0.00012058	3.84969	6.57246	10.4222
5-Sep	ENSMUST00000096987	18951	2.46609e-06	0.000121715	1.56326	5.71894	7.2822
Irf2	ENSMUST00000034041	16363	2.4796e-06	0.000122273	-1.90309	7.70013	5.79705
Pld2	ENSMUST00000108557	18806	2.4932e-06	0.000122836	-1.07843	6.55376	5.47533
			2.49822e-06	0.000122974	2.67469	9.43273	12.1074
4930554P06Rik		75249	2.51102e-06	0.000123458	-2.07303	7.40074	5.3277
C79015		97715	2.51247e-06	0.000123458	1.27556	5.08651	6.36207
Tbl1xr1	ENSMUST00000063988	81004	2.52065e-06	0.000123751	-1.1074	5.84782	4.74042
Ghitm	ENSMUST00000042564	66092	2.52535e-06	0.000123873	1.2753	10.3732	11.6485
			2.53024e-06	0.000124004	2.4168	5.9793	8.3961
			2.5325e-06	0.000124006	1.60628	4.79407	6.40034
			2.53741e-06	0.000124138	2.31655	7.90295	10.2195
			2.54176e-06	0.000124184	1.91409	6.54637	8.46045
1700095B22Rik	ENSMUST00000143893	78635	2.54282e-06	0.000124184	1.30843	4.88583	6.19426
Rxfp3	ENSMUST00000058007	239336	2.55238e-06	0.000124542	2.12861	7.03376	9.16237
2010111I01Rik	ENSMUST00000021911	72061	2.56205e-06	0.000124905	2.28035	7.3168	9.59715
Cdk2ap1	ENSMUST00000031341	13445	2.57847e-06	0.000125596	-1.39635	10.1844	8.78801
Gm20472		629133	2.5824e-06	0.000125678	0.740884	9.35697	10.0979
Ccl27a	ENSMUST00000108032	20301	2.59846e-06	0.000126349	2.08669	5.94921	8.0359
	ENSMUST00000127554		2.60914e-06	0.000126712	1.2891	5.58912	6.87822
Kif2a	ENSMUST00000122233	16563	2.61046e-06	0.000126712	-1.90679	8.03999	6.1332
Aqp4	ENSMUST00000115856	11829	2.61562e-06	0.00012677	2.03576	7.46711	9.50287
Gcap8		14486	2.61621e-06	0.00012677	1.27849	7.3575	8.63599
Nupr1	ENSMUST00000131174	56312	2.61861e-06	0.000126777	3.22457	5.40425	8.62882
			2.62288e-06	0.000126873	-1.04312	12.0791	11.036
			2.63545e-06	0.000127199	2.87542	6.90967	9.78508
Snx7	ENSMUST00000169650	76561	2.63605e-06	0.000127199	1.46047	5.83166	7.29214
Hoxa9	ENSMUST00000114425	15405	2.63644e-06	0.000127199	-1.3335	7.78058	6.44708
	ENSMUST00000103322		2.6492e-06	0.000127704	2.83644	8.28423	11.1207
			2.6655e-06	0.000128378	1.96501	4.54021	6.50522
Piwil1	ENSMUST00000086056	57749	2.67345e-06	0.000128651	3.75386	6.69984	10.4537
Rcbtb1	ENSMUST00000043227	71330	2.69239e-06	0.00012945	-1.258	6.08774	4.82975
			2.71244e-06	0.000130302	1.96954	5.65732	7.62685
Cd68	ENSMUST00000018918	12514	2.72145e-06	0.000130622	3.38972	5.74964	9.13935
Npm1	ENSMUST00000146759	18148	2.72744e-06	0.000130798	0.779775	11.5939	12.3736
			2.73483e-06	0.000130951	1.78889	4.83094	6.61983
	ENSMUST00000171235		2.73675e-06	0.000130951	1.01501	10.2687	11.2837
			2.73768e-06	0.000130951	2.50847	6.00652	8.51499
9530062K07Rik		78739	2.75172e-06	0.00013151	1.62038	7.17302	8.79341
			2.77869e-06	0.000132685	1.48129	6.65347	8.13475
H2-D1	ENSMUST00000087173	14964	2.79267e-06	0.000133239	1.90639	8.57186	10.4782
Usp22	ENSMUST00000041683	216825	2.80695e-06	0.000133806	-1.33355	6.25592	4.92237
			2.81934e-06	0.000134282	1.06028	5.96723	7.02751
Ubr7	ENSMUST00000046404	66622	2.82566e-06	0.000134468	1.39806	6.87615	8.27421
Ap1s2	ENSMUST00000033734	108012	2.83104e-06	0.000134609	-1.39476	7.38009	5.98533
Ppp1r1a	ENSMUST00000023133	58200	2.84663e-06	0.000135236	-1.82381	7.2079	5.3841
H2-Q2	ENSMUST00000074806	15013	2.85008e-06	0.000135284	1.88564	7.16274	9.04838
9430008C03Rik		68108	2.85255e-06	0.000135286	1.78647	5.4749	7.26137
Crebl2	ENSMUST00000046303	232430	2.85941e-06	0.000135497	1.26241	6.03643	7.29884
Kctd7	ENSMUST00000040616	212919	2.86404e-06	0.000135524	2.59705	6.75805	9.3551
Icmt	ENSMUST00000048892	57295	2.86574e-06	0.000135524	2.74892	9.14758	11.8965
Nhedc1	ENSMUST00000116272	74446	2.86726e-06	0.000135524	2.10634	6.31002	8.41636
			2.87636e-06	0.000135839	3.09013	5.51674	8.60687
9-Mar	ENSMUST00000040307	216438	2.89406e-06	0.000136533	2.29766	6.73184	9.0295
			2.89595e-06	0.000136533	1.56674	4.81819	6.38493
1110038D17Rik	ENSMUST00000039796	68778	2.90482e-06	0.000136825	-1.33742	8.51752	7.1801
			2.90757e-06	0.000136825	1.87757	5.52986	7.40744
			2.90949e-06	0.000136825	2.04501	6.05824	8.10325
Srsf5	ENSMUST00000110356	20384	2.91379e-06	0.000136882	1.35038	8.05692	9.4073
Kifc5c-ps		94118	2.91562e-06	0.000136882	2.28625	7.73357	10.0198
			2.92886e-06	0.000137388	2.15507	6.57866	8.73372
			2.93646e-06	0.000137629	1.96589	8.18167	10.1476
4930447J18Rik		73961	2.9393e-06	0.000137646	3.12843	7.49025	10.6187
			2.9428e-06	0.000137695	1.64895	5.55109	7.20004
Tle1	ENSMUST00000132550	21885	2.94759e-06	0.000137803	-1.87252	7.16498	5.29246
			2.95369e-06	0.000137973	2.53952	6.00641	8.54592
			2.96221e-06	0.000138255	0.828836	7.38891	8.21775
Gm11595	ENSMUST00000107441	100040276	2.97131e-06	0.000138564	2.67848	8.54628	11.2248
			2.98491e-06	0.000139083	2.26876	10.1478	12.4166
Nfatc3	ENSMUST00000109308	18021	2.99606e-06	0.000139458	-1.16195	8.15845	6.9965
			2.99796e-06	0.000139458	1.79563	6.14062	7.93625
Atxn1	ENSMUST00000091628	20238	3.00426e-06	0.000139634	-0.834742	9.2305	8.39576
Slc16a10	ENSMUST00000092566	72472	3.0249e-06	0.000140477	-1.53223	6.7202	5.18797
			3.02978e-06	0.000140586	1.35159	12.2	13.5516
Tnfsf12	ENSMUST00000102587	21944	3.03402e-06	0.000140666	1.84739	6.59304	8.44044
			3.04135e-06	0.000140889	3.29421	5.17786	8.47207
5830417I10Rik		100302730	3.05453e-06	0.000141291	3.32832	8.86157	12.1899
			3.0551e-06	0.000141291	-1.99106	7.36946	5.3784
Exoc7	ENSMUST00000155288	53413	3.06083e-06	0.000141439	-1.44016	9.37623	7.93608
			3.07889e-06	0.000142156	3.49676	9.49361	12.9904
Acot8	ENSMUST00000133053	170789	3.08529e-06	0.000142334	1.46522	7.01651	8.48172
			3.10756e-06	0.000143243	4.12337	9.10013	13.2235
			3.11937e-06	0.000143669	1.75945	7.01	8.76944
Sp2	ENSMUST00000107626	78912	3.12394e-06	0.000143761	-1.64744	7.20142	5.55398
			3.13098e-06	0.000143966	1.93573	5.8817	7.81743
			3.15178e-06	0.000144803	1.87845	6.9461	8.82454
			3.16099e-06	0.000145049	1.62332	5.41635	7.03967
Slc2a3	ENSMUST00000168704	20527	3.16489e-06	0.000145049	-1.89096	6.89368	5.00272
1810008I18Rik		100503969	3.16494e-06	0.000145049	1.81526	5.58134	7.3966
Slc36a1	ENSMUST00000108872	215335	3.17569e-06	0.000145422	1.91779	6.3008	8.21859
Nova2	ENSMUST00000172835	384569	3.18515e-06	0.000145539	3.36188	6.36126	9.72314
Vps18	ENSMUST00000170824	228545	3.1856e-06	0.000145539	1.99079	6.96425	8.95504
			3.18605e-06	0.000145539	1.19343	6.85236	8.04579
Phactr2		215789	3.19743e-06	0.000145939	2.13777	5.46019	7.59796
Osgin1	ENSMUST00000145604	71839	3.20723e-06	0.000146267	4.13625	7.50458	11.6408
			3.22195e-06	0.000146818	2.47819	7.13917	9.61736
Slc4a3	ENSMUST00000113545	20536	3.22571e-06	0.00014687	1.2754	5.93228	7.20768
			3.23022e-06	0.000146955	0.934083	9.25378	10.1879
			3.24639e-06	0.00014757	1.73554	5.97025	7.70579
Serpina11		380780	3.26228e-06	0.000147958	2.02008	7.78258	9.80266
			3.26233e-06	0.000147958	1.76211	4.96384	6.72595
Zfp958		233987	3.26687e-06	0.000147958	0.807729	9.73726	10.545
Gm13315		625342	3.26705e-06	0.000147958	-1.26823	12.7439	11.4757
Prdx5	ENSMUST00000149261	54683	3.26816e-06	0.000147958	0.985975	12.2695	13.2555
			3.28217e-06	0.000148472	1.54816	5.40225	6.95041
Zfp462	ENSMUST00000079605	242466	3.29418e-06	0.000148894	1.97055	4.93254	6.90309
Tbc1d8b		245638	3.30646e-06	0.000149328	2.20989	5.38807	7.59796
			3.35036e-06	0.000151189	1.9194	5.08089	7.00029
			3.37245e-06	0.000152045	2.03766	7.47215	9.5098
			3.37479e-06	0.000152045	2.32031	5.70941	8.02972
			3.3791e-06	0.000152117	3.47998	9.31938	12.7994
Wsb2	ENSMUST00000031309	59043	3.39801e-06	0.000152845	1.09365	8.4582	9.55186
Snapin	ENSMUST00000107352	20615	3.41762e-06	0.000153603	-1.43745	8.52192	7.08447
Fam132b	ENSMUST00000086861	227358	3.42241e-06	0.000153694	2.04115	5.14044	7.18159
8430423G03Rik	ENSMUST00000110507	71473	3.47229e-06	0.000155751	1.93642	5.68226	7.61868
			3.47521e-06	0.000155751	-0.997231	10.2608	9.26361
1600029O15Rik	ENSMUST00000100558	665268	3.47657e-06	0.000155751	-0.825101	11.3611	10.536
S100a3	ENSMUST00000001047	20197	3.49954e-06	0.000156654	1.84693	5.58924	7.43616
Inhbb	ENSMUST00000038765	16324	3.52159e-06	0.000157515	2.45004	7.62119	10.0712
			3.52885e-06	0.000157713	1.72485	6.15262	7.87748
	ENSMUST00000050914		3.5429e-06	0.000158215	1.13739	5.48316	6.62055
	ENSMUST00000130154		3.56316e-06	0.000158992	1.80261	5.45951	7.26211
Prmt5	ENSMUST00000023873	27374	3.57582e-06	0.00015943	-1.0469	9.08407	8.03717
Mustn1	ENSMUST00000040715	66175	3.58392e-06	0.000159663	2.85198	10.2194	13.0714
Zfp707	ENSMUST00000131496	69020	3.5888e-06	0.000159753	1.44973	9.89752	11.3472
Dnajb11	ENSMUST00000004574	67838	3.59599e-06	0.000159938	1.1572	8.16806	9.32525
			3.59868e-06	0.000159938	1.85861	5.93487	7.79347
Ski	ENSMUST00000030917	20481	3.60518e-06	0.000160099	-1.6561	7.32026	5.66416
Vax2	ENSMUST00000037807	24113	3.61442e-06	0.000160325	2.73063	10.0025	12.7331
			3.61602e-06	0.000160325	-1.41473	8.37146	6.95673
Gm4312		100043247	3.63126e-06	0.000160874	-0.942428	7.90821	6.96578
Zfp715	ENSMUST00000086011	69930	3.63732e-06	0.000161014	2.90262	8.33315	11.2358
			3.64275e-06	0.000161127	-1.15639	6.32744	5.17105
			3.65511e-06	0.000161505	2.3599	5.2827	7.64259
Zfp605	ENSMUST00000086686	675812	3.6571e-06	0.000161505	2.33167	5.2663	7.59796
			3.662e-06	0.000161594	2.29942	10.495	12.7944
			3.68998e-06	0.0001627	-1.85884	8.29841	6.43957
Mrpl38	ENSMUST00000142550	60441	3.69291e-06	0.000162701	-2.13005	8.6875	6.55745
Tcf19	ENSMUST00000160885	106795	3.6978e-06	0.000162788	1.59082	5.97011	7.56094
			3.71426e-06	0.000163384	2.3819	6.16983	8.55173
4930544O15Rik		75173	3.75789e-06	0.000165161	2.59497	6.52799	9.12296
			3.76059e-06	0.000165161	1.68874	9.32889	11.0176
			3.78734e-06	0.000166205	1.42878	5.86143	7.29021
	ENSMUST00000151754		3.80362e-06	0.000166704	1.20098	4.54581	5.74679
Gpbp1l1	ENSMUST00000054876	77110	3.80467e-06	0.000166704	1.5776	7.0792	8.6568
			3.80814e-06	0.000166725	0.906353	10.8064	11.7128
			3.81233e-06	0.000166778	0.907146	11.4331	12.3403
Fam89b	ENSMUST00000160852	17826	3.82927e-06	0.000167388	-1.37532	8.26225	6.88693
Fbxo30	ENSMUST00000070300	71865	3.85045e-06	0.000168182	2.87342	6.47444	9.34786
Tinf2	ENSMUST00000111342	28113	3.87218e-06	0.000168998	-1.25424	6.84857	5.59434
Acadsb	ENSMUST00000156261	66885	3.87858e-06	0.000169145	-1.28105	7.51579	6.23474
			3.89303e-06	0.000169643	1.58693	5.91189	7.49882
Cox6b2	ENSMUST00000063324	333182	3.93026e-06	0.000171132	1.06356	5.67936	6.74292
Tada3	ENSMUST00000043333	101206	3.93841e-06	0.000171353	1.92806	5.42988	7.35794
Zfp462	ENSMUST00000098070	242466	3.94886e-06	0.000171674	2.48903	5.789	8.27803
			3.95483e-06	0.0001718	1.73203	5.36852	7.10055
Mphosph8		75339	3.96697e-06	0.000172193	-1.49398	6.99264	5.49867
	ENSMUST00000171455		3.97202e-06	0.000172278	-1.16462	11.523	10.3584
			3.97808e-06	0.000172284	1.81901	10.6568	12.4758
Ar		11835	3.98183e-06	0.000172284	-2.15836	8.62276	6.46441
Rexo1	ENSMUST00000057910	66932	3.98347e-06	0.000172284	-1.13962	6.31147	5.17184
Apoc2	ENSMUST00000142352	11813	3.98798e-06	0.000172284	1.81937	6.55153	8.3709
Jup	ENSMUST00000107403	16480	3.9886e-06	0.000172284	-1.77887	8.43686	6.65799
BC031353	ENSMUST00000170846	235493	3.99068e-06	0.000172284	-1.74911	7.17276	5.42365
9230110C19Rik	ENSMUST00000065291	234912	4.03827e-06	0.000174204	1.69212	10.4535	12.1457
D19Ertd386e	ENSMUST00000026188	52013	4.04176e-06	0.00017422	2.04526	5.5527	7.59796
Ttyh2	ENSMUST00000100242	117160	4.05344e-06	0.000174589	-1.19121	7.56584	6.37463
			4.0584e-06	0.000174668	2.30387	6.50738	8.81125
Adamts5	ENSMUST00000023611	23794	4.06165e-06	0.000174673	2.02354	5.90805	7.93159
Zdhhc18		503610	4.07693e-06	0.000175047	2.4276	5.82043	8.24804
Rad51l3		19364	4.0793e-06	0.000175047	1.37175	5.19795	6.5697
A830021M18Rik		223483	4.07976e-06	0.000175047	1.72568	6.47053	8.19621
Angptl2	ENSMUST00000004208	26360	4.09083e-06	0.00017533	-1.8667	7.85397	5.98727
Gm5958		546623	4.09264e-06	0.00017533	1.44283	4.9465	6.38933
1110028C15Rik	ENSMUST00000042389	68691	4.10097e-06	0.000175552	-1.22039	6.12466	4.90427
Cdc42ep4	ENSMUST00000053536	56699	4.11612e-06	0.000176066	1.93993	5.57149	7.51143
			4.11935e-06	0.000176069	1.80442	6.86937	8.67378
1110054M08Rik		68841	4.12318e-06	0.000176098	-1.12882	7.75706	6.62825
			4.14202e-06	0.000176767	1.5382	5.69552	7.23372
Scrt1	ENSMUST00000096365	170729	4.15643e-06	0.000177132	1.47161	5.54005	7.01166
			4.1571e-06	0.000177132	1.58358	4.92772	6.51131
			4.16008e-06	0.000177132	1.26304	6.43723	7.70027
Zfand6	ENSMUST00000069537	65098	4.16821e-06	0.000177343	0.935021	9.28359	10.2186
2610029G23Rik	ENSMUST00000119477	67683	4.20441e-06	0.00017874	1.80979	7.84869	9.65848
Zdhhc6	ENSMUST00000076891	66980	4.20745e-06	0.00017874	1.2581	8.10414	9.36225
Tollip	ENSMUST00000001950	54473	4.21704e-06	0.000179011	1.30116	6.42001	7.72117
Trpv2	ENSMUST00000151195	22368	4.22074e-06	0.000179032	2.27991	5.26865	7.54855
			4.22467e-06	0.000179033	0.968581	8.50041	9.46899
Cd14	ENSMUST00000061829	12475	4.22719e-06	0.000179033	1.39014	6.00252	7.39267
			4.24695e-06	0.000179678	1.5267	5.87668	7.40338
Cstf2	ENSMUST00000149658	108062	4.24895e-06	0.000179678	2.30993	7.09118	9.40111
Naif1		71254	4.25521e-06	0.000179678	2.76432	7.385	10.1493
			4.25654e-06	0.000179678	1.74104	9.24834	10.9894
Cops4	ENSMUST00000123559	26891	4.26165e-06	0.000179678	-1.88024	9.95008	8.06984
Arhgef4	ENSMUST00000159021	226970	4.26284e-06	0.000179678	2.08505	6.07974	8.16479
Wdr73	ENSMUST00000135905	71968	4.26572e-06	0.000179678	2.02583	8.48799	10.5138
4931428A05Rik		67540	4.26816e-06	0.000179678	2.40706	5.61344	8.02051
Ptbp1	ENSMUST00000057343	19205	4.28914e-06	0.000180425	1.97442	7.11832	9.09275
			4.29306e-06	0.000180454	1.58412	5.34869	6.93281
Galk2	ENSMUST00000094604	69976	4.3011e-06	0.000180656	1.48422	5.46012	6.94434
Ptpn4	ENSMUST00000064091	19258	4.30441e-06	0.000180659	1.8863	5.71166	7.59796
			4.32381e-06	0.000181337	1.67928	5.97278	7.65206
Ccdc141	ENSMUST00000164114	545428	4.32733e-06	0.000181348	2.5186	8.08882	10.6074
Pacs1	ENSMUST00000025786	107975	4.37285e-06	0.000183098	2.17854	8.65285	10.8314
Fnip2	ENSMUST00000076136	329679	4.37565e-06	0.000183098	2.1148	5.73514	7.84994
Ppp3r1	ENSMUST00000102880	19058	4.37968e-06	0.00018313	-1.75025	8.25915	6.5089
Lin54	ENSMUST00000123572	231506	4.38784e-06	0.000183334	1.05228	5.48191	6.53419
Samhd1	ENSMUST00000109550	56045	4.40296e-06	0.000183828	-1.20044	6.64822	5.44779
Vash1	ENSMUST00000021681	238328	4.41082e-06	0.000184018	2.70529	5.88942	8.59471
Mt3	ENSMUST00000034211	17751	4.43453e-06	0.000184869	2.1678	6.64335	8.81114
			4.44196e-06	0.000185041	1.83436	6.66587	8.50024
Hcrtr1	ENSMUST00000030562	230777	4.4565e-06	0.000185402	1.56396	7.48486	9.04882
Mllt6	ENSMUST00000044730	246198	4.45829e-06	0.000185402	-1.50985	7.35314	5.84329
Top3b	ENSMUST00000119787	21976	4.46134e-06	0.000185402	-1.22604	6.94503	5.71899
			4.46393e-06	0.000185402	1.75093	5.42871	7.17964
Rbm18	ENSMUST00000134668	67889	4.49095e-06	0.000186386	0.785093	9.16404	9.94913
			4.49743e-06	0.000186394	1.69739	5.93161	7.62899
Nrm	ENSMUST00000074259	106582	4.49782e-06	0.000186394	1.74008	5.82892	7.56899
Arl6ip5	ENSMUST00000044681	65106	4.51e-06	0.000186711	1.20462	8.32731	9.53192
			4.51217e-06	0.000186711	3.03773	6.92485	9.96258
			4.51653e-06	0.000186753	1.0769	8.92916	10.0061
Fry	ENSMUST00000045502	320365	4.52671e-06	0.000186965	-1.11643	7.62378	6.50735
Gm9930	ENSMUST00000066742	791352	4.52994e-06	0.000186965	2.18599	5.41198	7.59796
			4.53168e-06	0.000186965	1.49116	6.44542	7.93658
			4.54179e-06	0.000187243	1.87805	5.22568	7.10373
Nwd1	ENSMUST00000161557	319555	4.55759e-06	0.000187701	1.92318	4.92904	6.85223
	ENSMUST00000060478		4.56185e-06	0.000187701	1.65654	6.96992	8.62647
	ENSMUST00000141541		4.56309e-06	0.000187701	2.19495	7.0033	9.19825
Map4k4		26921	4.56634e-06	0.000187701	1.64557	5.72811	7.37368
			4.58382e-06	0.000188281	2.25641	5.34155	7.59796
			4.60118e-06	0.000188855	1.56734	5.25004	6.81738
Ttc28		209683	4.60983e-06	0.000189071	1.95482	5.64315	7.59796
Fam83a	ENSMUST00000161231	239463	4.61855e-06	0.000189083	1.64068	5.89981	7.54049
			4.61876e-06	0.000189083	1.97786	7.1914	9.16925
Pdlim1	ENSMUST00000068439	54132	4.62028e-06	0.000189083	1.96139	7.61647	9.57785
Ptpru	ENSMUST00000097860	19273	4.6426e-06	0.000189857	1.49289	4.98589	6.47878
Pdcd11	ENSMUST00000072141	18572	4.65176e-06	0.000190092	1.20627	4.94576	6.15203
			4.65719e-06	0.000190175	1.58881	5.7394	7.32821
			4.67503e-06	0.000190764	1.15299	5.53532	6.68831
Plin3	ENSMUST00000019726	66905	4.68034e-06	0.000190841	-2.71563	10.0085	7.29285
			4.70355e-06	0.000191647	1.33529	5.03906	6.37435
Rock2	ENSMUST00000116446	19878	4.72357e-06	0.000192323	1.0998	7.97923	9.07903
			4.74046e-06	0.00019287	1.38063	7.61862	8.99925
Brd3	ENSMUST00000028282	67382	4.74905e-06	0.000193078	-1.59105	7.55054	5.95948
			4.78317e-06	0.000194324	1.1911	5.81901	7.01012
Stard10	ENSMUST00000172630	56018	4.78783e-06	0.000194372	1.42849	8.8303	10.2588
Tubb2a	ENSMUST00000056427	22151	4.79134e-06	0.000194373	2.22067	5.22219	7.44286
			4.79754e-06	0.000194483	1.06422	7.66231	8.72653
			4.80135e-06	0.000194496	2.50918	7.52722	10.0364
Mboat7	ENSMUST00000127106	77582	4.82377e-06	0.000195146	-1.10391	5.88942	4.78551
Bex1	ENSMUST00000113118	19716	4.82546e-06	0.000195146	1.10698	8.82648	9.93346
			4.83063e-06	0.000195146	1.41356	8.42096	9.83452
Rab42-ps	ENSMUST00000040411	242681	4.83263e-06	0.000195146	1.08494	4.67365	5.7586
			4.83486e-06	0.000195146	1.03743	10.717	11.7544
	ENSMUST00000133400		4.83949e-06	0.000195192	2.17248	5.38943	7.56191
B4galt5	ENSMUST00000109221	56336	4.84813e-06	0.000195399	1.65526	5.94073	7.59599
Gm5878	ENSMUST00000113802	545861	4.8573e-06	0.000195588	2.03545	6.57621	8.61165
			4.85984e-06	0.000195588	1.03528	5.75552	6.7908
			4.8717e-06	0.000195835	1.39372	6.53116	7.92488
			4.87297e-06	0.000195835	1.76326	6.0892	7.85246
Prss28	ENSMUST00000015267	114661	4.88374e-06	0.000196126	3.69895	10.2513	13.9503
			4.92205e-06	0.000197462	3.25096	6.16235	9.41331
Neb	ENSMUST00000075301	17996	4.92718e-06	0.000197462	-1.31029	13.4381	12.1279
Gstm1	ENSMUST00000153314	14862	4.93057e-06	0.000197462	-1.15772	10.4168	9.25909
			4.93592e-06	0.000197462	2.05282	6.0396	8.09242
Arf4	ENSMUST00000112318	11843	4.9378e-06	0.000197462	1.69163	6.55397	8.2456
Ypel1	ENSMUST00000035682	106369	4.93864e-06	0.000197462	-1.59292	6.88065	5.28773
Cd47	ENSMUST00000084838	16423	4.94177e-06	0.000197462	-1.45575	6.53954	5.08379
Wdr1	ENSMUST00000005234	22388	4.95388e-06	0.000197805	1.05702	7.3771	8.43412
Oas1d	ENSMUST00000086382	100535	4.98231e-06	0.000198797	3.21521	10.2627	13.4779
			4.98867e-06	0.000198903	1.90749	5.53115	7.43864
			4.99209e-06	0.000198903	-1.68316	6.77874	5.09558
Gzmk	ENSMUST00000122399	14945	5.0021e-06	0.00019916	1.41036	5.4699	6.88026
Myo3a	ENSMUST00000149423	667663	5.02102e-06	0.000199771	1.56037	4.986	6.54636
1700006J14Rik		321010	5.04237e-06	0.000200477	2.09011	8.12162	10.2117
Carns1	ENSMUST00000167055	107239	5.06476e-06	0.000201224	-1.33105	7.69633	6.36528
Golgb1	ENSMUST00000039855	224139	5.08315e-06	0.000201811	-1.44517	6.19119	4.74602
Nrp	ENSMUST00000091090	654309	5.09048e-06	0.000201958	2.0319	6.974	9.00591
Egln3	ENSMUST00000039516	112407	5.10675e-06	0.00020246	2.60536	7.07091	9.67627
Tomm40	ENSMUST00000174476	53333	5.12488e-06	0.000203035	1.42319	8.15476	9.57794
3830406C13Rik	ENSMUST00000112669	218734	5.12978e-06	0.000203085	-1.48322	7.17566	5.69243
Nup93	ENSMUST00000109547	71805	5.17603e-06	0.000204738	1.5881	8.95722	10.5453
5830403L16Rik		240817	5.17889e-06	0.000204738	1.8792	6.59942	8.47862
Gpcpd1	ENSMUST00000110135	74182	5.18414e-06	0.000204801	-1.59732	9.20301	7.60568
Dedd2	ENSMUST00000058702	67379	5.19374e-06	0.000204964	2.12756	7.48836	9.61592
			5.19609e-06	0.000204964	1.83758	5.96461	7.80219
Ccnj	ENSMUST00000025983	240665	5.19928e-06	0.000204964	2.20448	5.39348	7.59796
Gm13889	ENSMUST00000148314	620695	5.23662e-06	0.00020629	2.23338	10.3252	12.5586
1700027A23Rik	ENSMUST00000066319	100503311	5.24709e-06	0.000206413	-1.31298	6.59946	5.28648
Neat1	ENSMUST00000174287	66961	5.24713e-06	0.000206413	1.70038	9.49912	11.1995
			5.27705e-06	0.000207444	1.76702	5.78104	7.54806
Gm4130		100042959	5.286e-06	0.000207567	0.72567	10.219	10.9447
Osr2	ENSMUST00000022952	107587	5.2906e-06	0.000207567	1.79817	5.79979	7.59796
Zfp788	ENSMUST00000100275	67607	5.29133e-06	0.000207567	2.42822	4.93934	7.36757
			5.30083e-06	0.000207669	1.62986	5.26419	6.89405
Lrrc28	ENSMUST00000085184	67867	5.3043e-06	0.000207669	-1.51255	7.17682	5.66427
Eda2r	ENSMUST00000037353	245527	5.3051e-06	0.000207669	1.97018	5.13999	7.11017
Sfrs18	ENSMUST00000108229	66625	5.32261e-06	0.000208129	1.47983	6.06723	7.54706
Tmem140	ENSMUST00000074949	68487	5.3264e-06	0.000208129	1.17417	10.3143	11.4884
			5.32804e-06	0.000208129	1.63615	6.2433	7.87945
Sumo3	ENSMUST00000020501	20610	5.34354e-06	0.000208588	1.16546	8.33716	9.50262
			5.36348e-06	0.000209221	2.13464	5.52977	7.66441
4933417O13Rik		71153	5.38793e-06	0.000210028	3.23913	6.56521	9.80435
			5.39569e-06	0.000210184	1.32684	7.78318	9.11002
			5.41662e-06	0.000210701	2.16603	7.45711	9.62314
Usf2	ENSMUST00000167285	22282	5.4187e-06	0.000210701	1.24228	8.78167	10.0239
9330159F19Rik	ENSMUST00000092627	212448	5.4203e-06	0.000210701	-2.84048	8.9273	6.08682
			5.43692e-06	0.0002112	1.44731	4.86034	6.30765
			5.45011e-06	0.000211565	1.73661	9.78861	11.5252
			5.45572e-06	0.000211636	1.4375	8.92444	10.3619
			5.45982e-06	0.000211648	-0.726577	11.7832	11.0566
Itch	ENSMUST00000109685	16396	5.47032e-06	0.000211908	-1.21116	6.36599	5.15483
			5.50059e-06	0.00021285	1.40459	8.60079	10.0054
			5.50227e-06	0.00021285	1.66465	5.58132	7.24597
Nlrx1	ENSMUST00000169651	270151	5.52076e-06	0.000213352	1.52817	6.38687	7.91504
Park2	ENSMUST00000115696	50873	5.52289e-06	0.000213352	1.85824	8.26086	10.1191
			5.53137e-06	0.000213531	0.940434	7.22035	8.16078
Irg1	ENSMUST00000022722	16365	5.55919e-06	0.00021439	1.40224	5.04161	6.44386
Lpar2	ENSMUST00000066018	53978	5.56128e-06	0.00021439	1.39568	5.50918	6.90487
			5.58974e-06	0.000215338	1.36768	7.29801	8.66569
			5.60502e-06	0.000215778	1.8699	11.3004	13.1703
LOC634012		634012	5.62023e-06	0.000216214	1.18723	8.28922	9.47645
Gm20056		100504089	5.64647e-06	0.000216933	1.1007	8.51948	9.62018
Adnp2	ENSMUST00000066743	240442	5.65537e-06	0.000216933	1.14756	4.83605	5.98362
			5.65606e-06	0.000216933	1.94702	6.03232	7.97934
			5.65893e-06	0.000216933	-1.20475	10.0269	8.82212
B830017H08Rik		433004	5.66222e-06	0.000216933	2.00486	5.97127	7.97613
			5.66224e-06	0.000216933	2.01128	6.24297	8.25425
			5.69243e-06	0.00021794	1.5737	4.87917	6.45287
Adad1	ENSMUST00000108128	21744	5.70847e-06	0.000218405	1.7422	5.32968	7.07188
			5.73571e-06	0.000219296	1.89287	6.11716	8.01003
			5.74377e-06	0.000219454	2.52696	6.79195	9.31891
	ENSMUST00000103672		5.75653e-06	0.000219791	1.46803	5.29452	6.76255
Kcnk16	ENSMUST00000024155	74571	5.76427e-06	0.000219822	1.5208	6.4942	8.015
Pcsk2	ENSMUST00000028905	18549	5.76521e-06	0.000219822	1.58475	5.78596	7.37071
Pdcd10	ENSMUST00000159519	56426	5.79678e-06	0.000220875	-1.11791	5.94643	4.82852
Cnot1	ENSMUST00000068452	234594	5.80079e-06	0.000220877	-1.30269	7.16022	5.85753
Ccdc125	ENSMUST00000057325	76041	5.82332e-06	0.000221584	-1.74371	6.83797	5.09426
			5.83034e-06	0.0002217	0.903794	12.6939	13.5977
Pdlim5		56376	5.84203e-06	0.000221904	-1.25319	12.3573	11.1041
Nnmt	ENSMUST00000126109	18113	5.84759e-06	0.000221904	1.58229	5.02429	6.60658
Clic4	ENSMUST00000037099	29876	5.84943e-06	0.000221904	2.22301	6.04346	8.26647
			5.8516e-06	0.000221904	1.77372	6.5973	8.37102
Ptpla	ENSMUST00000114753	30963	5.87154e-06	0.000222508	-1.37474	11.4052	10.0304
Prrc2a	ENSMUST00000173558	53761	5.88346e-06	0.000222699	-1.06118	7.23526	6.17408
Rab11b	ENSMUST00000057373	19326	5.88455e-06	0.000222699	-1.29636	9.99093	8.69457
			5.90303e-06	0.000223247	1.52086	6.05613	7.57699
			5.96087e-06	0.000225282	2.58717	9.51147	12.0986
LOC666087		666087	5.97076e-06	0.000225503	1.92787	6.886	8.81387
Zfp661	ENSMUST00000077422	72180	5.98981e-06	0.000226027	-1.54317	7.05731	5.51413
Pqbp1	ENSMUST00000033497	54633	5.99272e-06	0.000226027	-1.43568	7.13765	5.70197
Rps6ka1	ENSMUST00000003741	20111	6.02688e-06	0.000227137	-1.39064	6.37736	4.98672
			6.03028e-06	0.000227137	1.40276	10.5386	11.9414
Adamts8	ENSMUST00000068135	30806	6.04835e-06	0.000227623	2.29622	5.24667	7.54289
			6.05135e-06	0.000227623	1.05931	7.84742	8.90672
Prorsd1	ENSMUST00000041448	67939	6.05721e-06	0.00022769	-1.54751	8.93589	7.38838
Ahcyl2	ENSMUST00000141304	74340	6.06268e-06	0.000227742	1.25958	6.60032	7.8599
			6.06995e-06	0.000227862	-1.8203	7.13285	5.31256
Ptprc	ENSMUST00000081416	19264	6.10056e-06	0.000228857	1.77666	5.42728	7.20395
			6.13255e-06	0.000229903	2.83739	7.44973	10.2871
Dnaja4	ENSMUST00000154690	58233	6.17851e-06	0.00023147	2.03188	5.23668	7.26856
			6.19679e-06	0.000231999	-1.35239	9.10176	7.74936
Akap2	ENSMUST00000071723	11641	6.20656e-06	0.00023221	2.39889	7.03147	9.43036
			6.21317e-06	0.000232301	1.32097	8.19817	9.51914
2610029G23Rik	ENSMUST00000033577	67683	6.23409e-06	0.000232927	1.87916	5.50367	7.38283
Rit1	ENSMUST00000029692	19769	6.23965e-06	0.000232979	0.957665	7.68676	8.64442
Psmf1	ENSMUST00000151656	228769	6.25415e-06	0.000233364	-1.55672	7.36653	5.80981
Pitpnm1	ENSMUST00000100022	18739	6.26163e-06	0.000233487	1.57659	5.74982	7.32641
Trim3	ENSMUST00000057525	55992	6.27656e-06	0.000233888	1.64026	6.53264	8.1729
Gm16386		100042679	6.29159e-06	0.000234292	1.75844	9.70416	11.4626
			6.32493e-06	0.000235366	2.31651	5.2359	7.5524
			6.32887e-06	0.000235366	1.3137	6.35441	7.66812
			6.34869e-06	0.000235946	1.64213	6.59498	8.23711
			6.37468e-06	0.000236754	1.07971	10.0917	11.1714
Limch1	ENSMUST00000168577	77569	6.3894e-06	0.000237143	-1.6959	8.30006	6.60416
			6.40104e-06	0.000237417	2.3618	6.68596	9.04776
Pycr1	ENSMUST00000170556	209027	6.43895e-06	0.00023842	2.36674	8.65685	11.0236
Hk1	ENSMUST00000072357	15275	6.44007e-06	0.00023842	2.70639	6.06285	8.76924
Specc1l	ENSMUST00000105421	74392	6.44303e-06	0.00023842	1.49265	6.42085	7.91351
Arid5a		214855	6.44517e-06	0.00023842	2.16379	5.64272	7.80651
			6.45035e-06	0.000238454	1.65505	9.76858	11.4236
Zfp277	ENSMUST00000069692	246196	6.47076e-06	0.000239002	-1.0468	5.80242	4.75562
Fbxo39	ENSMUST00000108504	628100	6.47375e-06	0.000239002	4.71083	8.61721	13.328
C1s	ENSMUST00000077416	50908	6.48374e-06	0.000239213	1.44938	5.22182	6.6712
Rbm45	ENSMUST00000046389	241490	6.51397e-06	0.000240045	-1.60125	7.95428	6.35303
Tmem106b	ENSMUST00000031556	71900	6.5149e-06	0.000240045	-1.26405	8.96259	7.69854
Olfr463	ENSMUST00000081417	258408	6.5198e-06	0.000240067	1.28993	4.89181	6.18175
			6.53163e-06	0.000240344	1.01454	4.78465	5.79919
5430434G16Rik		71385	6.54052e-06	0.000240513	2.14939	4.94554	7.09493
AA415398	ENSMUST00000079611	433752	6.57595e-06	0.000241656	1.6387	7.00761	8.64631
6330405D24Rik		70715	6.59734e-06	0.000242187	1.49384	5.28191	6.77576
Gm6238		621542	6.60864e-06	0.000242187	-0.706403	10.4731	9.7667
			6.6122e-06	0.000242187	2.01475	6.50791	8.52266
			6.61238e-06	0.000242187	2.0316	5.5513	7.5829
			6.61451e-06	0.000242187	0.956773	10.6808	11.6376
Foxn1	ENSMUST00000108294	15218	6.61701e-06	0.000242187	1.84289	4.83942	6.68231
			6.62077e-06	0.000242187	2.05895	7.17622	9.23517
4930465A12Rik	ENSMUST00000153357	74989	6.62913e-06	0.000242334	1.08114	4.75696	5.8381
Crebzf	ENSMUST00000107205	233490	6.66875e-06	0.000243623	1.74222	5.98035	7.72257
Gm684		270157	6.67366e-06	0.000243643	1.3348	5.01819	6.353
Tead1	ENSMUST00000164059	21676	6.71028e-06	0.00024482	1.07795	9.59	10.668
			6.79553e-06	0.000247537	1.11469	5.45415	6.56884
Ugdh	ENSMUST00000125375	22235	6.79967e-06	0.000247537	2.028	5.1378	7.1658
BC029214	ENSMUST00000151239	227622	6.80185e-06	0.000247537	1.63746	6.107	7.74446
			6.80248e-06	0.000247537	2.41819	7.33897	9.75716
			6.80748e-06	0.000247557	2.09071	7.23431	9.32502
Parp4	ENSMUST00000162312	328417	6.85027e-06	0.0002489	-1.27015	6.54245	5.27231
Ttc9	ENSMUST00000036116	69480	6.85333e-06	0.0002489	2.11955	4.97301	7.09257
Gm3908		100042573	6.85924e-06	0.000248953	1.89499	8.03482	9.9298
			6.87499e-06	0.000249362	2.13739	5.20473	7.34211
Alyref2	ENSMUST00000081527	56009	6.88548e-06	0.000249581	2.14767	9.76969	11.9174
Cdc42	ENSMUST00000163212	12540	6.89606e-06	0.000249802	-1.08459	9.71284	8.62825
Arfrp1		76688	6.90426e-06	0.000249937	1.74581	4.62478	6.37059
LOC677368		677368	6.92026e-06	0.000250354	1.96371	5.61851	7.58222
			6.94119e-06	0.000250948	1.51092	5.95207	7.46298
Snapc5	ENSMUST00000034965	330959	6.9749e-06	0.000251954	1.17986	8.21183	9.39169
			6.97803e-06	0.000251954	2.58475	6.95746	9.5422
			6.98326e-06	0.000251956	0.971873	10.4306	11.4025
Dgcr2	ENSMUST00000117082	13356	6.98712e-06	0.000251956	2.27353	10.0972	12.3708
			6.99465e-06	0.000252065	1.92298	8.4112	10.3342
Zc3h10		103284	7.01137e-06	0.000252504	2.78993	7.20918	9.99912
Ipo7	ENSMUST00000084731	233726	7.05441e-06	0.00025365	1.36667	7.39422	8.76089
Ugcg	ENSMUST00000030074	22234	7.05622e-06	0.00025365	2.05429	5.46292	7.5172
			7.05681e-06	0.00025365	1.31025	6.81815	8.1284
Gm14025	ENSMUST00000145798	668894	7.07605e-06	0.000254178	1.75128	7.39307	9.14435
			7.08327e-06	0.000254273	1.63609	4.80073	6.43682
D5Ertd579e	ENSMUST00000087545	320661	7.09262e-06	0.000254377	-2.10734	10.8943	8.78698
Rpl17	ENSMUST00000091931	319195	7.09526e-06	0.000254377	-0.777928	12.1851	11.4072
Krba1	ENSMUST00000114572	77827	7.11593e-06	0.00025486	-1.63092	8.4165	6.78559
H2-Q7		15018	7.11787e-06	0.00025486	1.77148	8.57709	10.3486
Cdv3		321022	7.12379e-06	0.000254908	-1.70653	11.4695	9.76298
Lbh	ENSMUST00000024857	77889	7.14342e-06	0.000255161	1.35235	6.61917	7.97153
Ywhae	ENSMUST00000067664	22627	7.14623e-06	0.000255161	-0.810751	13.25	12.4392
			7.14742e-06	0.000255161	1.28885	5.63181	6.92066
			7.14931e-06	0.000255161	2.16861	6.58677	8.75538
Znf512b	ENSMUST00000108791	269401	7.15722e-06	0.000255161	1.88202	9.82352	11.7055
Parp9	ENSMUST00000114877	80285	7.16029e-06	0.000255161	2.47765	6.63139	9.10904
Sec14l2	ENSMUST00000003681	67815	7.16284e-06	0.000255161	1.21043	4.92915	6.13959
			7.17031e-06	0.000255264	2.26381	10.1623	12.4261
Mak16	ENSMUST00000033983	67920	7.17668e-06	0.000255328	1.34517	6.73134	8.0765
	ENSMUST00000103660		7.18292e-06	0.000255387	2.99828	5.9353	8.93357
Abhd16b	ENSMUST00000069649	241850	7.19798e-06	0.000255639	2.25049	5.70344	7.95393
H2-K1	ENSMUST00000173317	14972	7.19918e-06	0.000255639	1.44766	8.23328	9.68094
Fuz	ENSMUST00000071207	70300	7.22082e-06	0.000256245	-2.04183	8.27695	6.23512
			7.26341e-06	0.000257593	-1.4295	7.33754	5.90804
Camk2a	ENSMUST00000115295	12322	7.2705e-06	0.00025768	-1.77647	12.1451	10.3686
Vegfa	ENSMUST00000113518	22339	7.28862e-06	0.000258031	1.94234	9.56935	11.5117
Cfp	ENSMUST00000001156	18636	7.2908e-06	0.000258031	3.36555	7.27343	10.639
Srcin1	ENSMUST00000107595	56013	7.29426e-06	0.000258031	1.0636	5.19349	6.2571
			7.32363e-06	0.000258906	2.06075	11.0788	13.1395
			7.34972e-06	0.000259664	1.28792	4.63307	5.92098
	ENSMUST00000065124		7.38946e-06	0.000260903	1.7033	5.41017	7.11347
			7.40346e-06	0.000261232	-0.949564	5.53101	4.58144
1700030K09Rik	ENSMUST00000064853	72254	7.41534e-06	0.000261432	-1.13963	6.94526	5.80563
			7.41851e-06	0.000261432	1.43951	7.49492	8.93443
			7.44758e-06	0.000262291	0.818676	12.2653	13.084
Ptrh2	ENSMUST00000108022	217057	7.51717e-06	0.000264297	1.4133	5.11313	6.52643
Dkk4	ENSMUST00000033936	234130	7.51979e-06	0.000264297	1.31278	4.48033	5.79311
Clca3	ENSMUST00000029919	23844	7.51991e-06	0.000264297	2.08461	5.20624	7.29084
Bcorl1	ENSMUST00000142160	320376	7.52516e-06	0.000264297	1.89384	6.8547	8.74854
Polr1a	ENSMUST00000055296	20019	7.5282e-06	0.000264297	-1.49834	7.75647	6.25813
Ebf3	ENSMUST00000106118	13593	7.53637e-06	0.000264417	-1.18408	5.94893	4.76485
			7.55676e-06	0.000264966	0.958992	10.4365	11.3955
			7.6031e-06	0.000266273	1.9578	5.41108	7.36888
Snw1	ENSMUST00000021428	66354	7.60359e-06	0.000266273	-1.07401	7.56932	6.49531
Zfp423	ENSMUST00000109655	94187	7.61105e-06	0.000266368	-1.30759	6.64107	5.33347
			7.63401e-06	0.000267004	1.39206	5.91199	7.30405
Tmem59l	ENSMUST00000045286	67937	7.65295e-06	0.000267499	1.77636	4.98236	6.75872
			7.67822e-06	0.000268214	2.04323	5.81664	7.85987
Sepx1	ENSMUST00000101800	27361	7.70059e-06	0.000268827	1.07258	7.25738	8.32996
Snap29	ENSMUST00000023449	67474	7.70863e-06	0.00026894	-0.90288	5.57238	4.6695
BC030336	ENSMUST00000060175	233812	7.73681e-06	0.000269593	-1.11217	5.93696	4.82479
	ENSMUST00000171723		7.73701e-06	0.000269593	1.8514	5.26384	7.11524
			7.74995e-06	0.000269713	1.52944	6.32155	7.85099
			7.75012e-06	0.000269713	1.2763	7.24719	8.52349
			7.75642e-06	0.000269764	-0.823709	11.3276	10.5039
	ENSMUST00000072532		7.77065e-06	0.000270091	0.879002	9.40514	10.2841
Csf2rb	ENSMUST00000096355	12983	7.81672e-06	0.000271523	1.85058	6.48016	8.33074
			7.83303e-06	0.00027192	2.9761	8.33946	11.3156
			7.86529e-06	0.00027287	1.30446	4.8499	6.15436
			7.90798e-06	0.000274181	1.22781	5.69251	6.92032
Clcf1	ENSMUST00000132305	56708	7.92988e-06	0.000274657	1.53202	4.89849	6.43052
			7.93156e-06	0.000274657	1.88407	8.966	10.8501
Plagl1	ENSMUST00000121646	22634	7.95564e-06	0.000275243	3.01191	5.53012	8.54203
Vegfa		22339	7.95834e-06	0.000275243	2.28748	9.52735	11.8148
Gstm2	ENSMUST00000012348	14863	7.98012e-06	0.000275825	-1.33352	10.5999	9.2664
			7.9893e-06	0.000275972	1.5387	5.30439	6.84308
Cyb5d2	ENSMUST00000087640	192986	8.02466e-06	0.000277007	-2.40986	9.54174	7.13189
			8.02919e-06	0.000277007	1.48589	7.25325	8.73914
Errfi1	ENSMUST00000073600	74155	8.04726e-06	0.000277459	2.76707	6.7424	9.50947
Zfp687	ENSMUST00000019482	78266	8.08077e-06	0.000278442	-1.50858	7.29241	5.78383
			8.10349e-06	0.000279053	1.33461	7.19656	8.53117
			8.1211e-06	0.000279487	1.28849	5.50969	6.79818
Zfp187	ENSMUST00000032820	432731	8.13225e-06	0.000279698	-1.4292	8.04754	6.61833
Papolg	ENSMUST00000020513	216578	8.14413e-06	0.000279755	2.02511	5.57285	7.59796
			8.14849e-06	0.000279755	1.61065	5.33225	6.9429
			8.14893e-06	0.000279755	1.42973	5.24188	6.67161
			8.15541e-06	0.000279805	0.94406	10.7337	11.6778
			8.22783e-06	0.000281983	1.41678	5.54364	6.96041
			8.229e-06	0.000281983	2.61022	5.68427	8.29449
Ttc16	ENSMUST00000066478	338348	8.23701e-06	0.000282085	2.24667	5.8377	8.08438
			8.25392e-06	0.000282427	2.18423	6.90378	9.088
Rpl3	ENSMUST00000081650	27367	8.26088e-06	0.000282427	1.59773	7.67005	9.26779
			8.26219e-06	0.000282427	-1.64277	7.22213	5.57936
Xab2	ENSMUST00000159909	67439	8.28677e-06	0.000283094	1.44674	6.91187	8.35861
			8.29466e-06	0.00028319	2.1838	5.3132	7.497
			8.32037e-06	0.000283894	1.61904	7.20768	8.82673
Galk1	ENSMUST00000021114	14635	8.35042e-06	0.000284746	1.40862	6.72741	8.13604
Rarb	ENSMUST00000112609	218772	8.39418e-06	0.000286063	-1.22168	5.86692	4.64524
Mapk6	ENSMUST00000049355	50772	8.41984e-06	0.000286763	1.8851	8.6585	10.5436
Ing4	ENSMUST00000140883	28019	8.43381e-06	0.000286938	1.51334	5.57704	7.09038
			8.43528e-06	0.000286938	1.20128	5.95704	7.15832
			8.47931e-06	0.00028826	2.10286	8.95058	11.0534
			8.50726e-06	0.000289035	1.98685	6.98215	8.969
Gemin6	ENSMUST00000069486	67242	8.52452e-06	0.000289445	2.56666	9.8616	12.4283
			8.53742e-06	0.000289596	1.5928	5.41323	7.00603
Cep350		74081	8.53935e-06	0.000289596	1.82154	5.77643	7.59796
Cyp2r1	ENSMUST00000147428	244209	8.54965e-06	0.000289713	2.26843	5.47433	7.74276
Grpel1	ENSMUST00000031099	17713	8.55318e-06	0.000289713	0.884687	10.3694	11.2541
			8.5714e-06	0.000290154	1.41249	7.83175	9.24424
			8.57767e-06	0.000290191	1.33837	5.5734	6.91177
Gm6320	ENSMUST00000092089	622408	8.63417e-06	0.000291925	0.763244	14.6913	15.4546
A330033J07Rik		320614	8.64561e-06	0.000292135	3.31398	6.19216	9.50614
Hsbp1	ENSMUST00000034300	68196	8.65411e-06	0.000292245	-0.916993	11.4511	10.5341
Ephx3	ENSMUST00000087721	71932	8.66685e-06	0.000292498	2.48265	7.48468	9.96733
			8.67703e-06	0.000292665	2.00422	5.56968	7.5739
Tm9sf3	ENSMUST00000025989	107358	8.70337e-06	0.000293215	2.76556	6.70568	9.47124
			8.70384e-06	0.000293215	2.16985	8.08743	10.2573
			8.71435e-06	0.000293364	2.30727	5.93732	8.2446
			8.71879e-06	0.000293364	1.13733	8.95859	10.0959
Dnajb4	ENSMUST00000029669	67035	8.73417e-06	0.000293696	1.8403	8.78107	10.6214
			8.73916e-06	0.000293696	2.06488	11.1643	13.2292
			8.7562e-06	0.000294091	1.56694	6.37806	7.945
5430417L22Rik	ENSMUST00000149978	100043272	8.79327e-06	0.000295159	2.39263	8.03953	10.4322
Hap1	ENSMUST00000103124	15114	8.87983e-06	0.000297706	1.1863	5.02085	6.20715
			8.8827e-06	0.000297706	1.54768	5.88476	7.43244
			8.8876e-06	0.000297706	1.56022	4.69484	6.25506
Cd2bp2	ENSMUST00000166551	70233	8.8905e-06	0.000297706	1.35686	5.55107	6.90793
			8.94138e-06	0.000299231	1.90934	4.78862	6.69796
Vamp7	ENSMUST00000051100	20955	8.97238e-06	0.000300088	-2.22939	9.48544	7.25605
			9.021e-06	0.000301534	1.70647	6.18506	7.89153
			9.037e-06	0.000301888	-1.10513	8.11951	7.01439
			9.05728e-06	0.000302384	2.01164	5.01129	7.02293
			9.06495e-06	0.00030246	1.36607	7.1844	8.55047
			9.07786e-06	0.000302709	1.3336	12.0503	13.3839
2310021P13Rik	ENSMUST00000022358	268721	9.10236e-06	0.000303173	1.74707	8.26204	10.0091
Olah	ENSMUST00000115087	99035	9.10262e-06	0.000303173	1.42672	5.22956	6.65627
			9.13368e-06	0.000304026	1.52043	5.80425	7.32468
Shisa5	ENSMUST00000120305	66940	9.15773e-06	0.000304645	1.70725	9.09949	10.8067
Plagl1	ENSMUST00000105548	22634	9.18213e-06	0.000305123	2.78879	6.44797	9.23677
Flcn	ENSMUST00000091246	216805	9.18305e-06	0.000305123	-1.54687	7.20252	5.65565
Gm13284		668147	9.21103e-06	0.000305581	1.6342	5.50025	7.13445
			9.21132e-06	0.000305581	1.62016	5.6459	7.26606
Jph3	ENSMUST00000026357	57340	9.21325e-06	0.000305581	-2.08636	7.12642	5.04006
			9.22585e-06	0.000305644	3.1588	7.21389	10.3727
Dio3os		353504	9.22609e-06	0.000305644	-1.62713	7.94105	6.31392
Gpbp1l1	ENSMUST00000030460	77110	9.23204e-06	0.000305659	-1.91044	8.49812	6.58768
			9.24046e-06	0.000305757	1.71272	5.59588	7.3086
			9.29442e-06	0.000307306	1.12209	7.90863	9.03073
Gm13205		100504569	9.2983e-06	0.000307306	-1.24737	10.651	9.40358
			9.30976e-06	0.000307503	2.22828	5.74121	7.96949
			9.32873e-06	0.000307947	0.609717	11.9963	12.606
Clip4	ENSMUST00000166067	78785	9.33646e-06	0.000308021	1.37462	6.43492	7.80954
LOC432958		432958	9.36153e-06	0.000308665	2.00176	6.9188	8.92056
			9.38624e-06	0.000309297	1.13504	10.461	11.596
			9.44798e-06	0.000311148	0.995037	9.73894	10.734
			9.46983e-06	0.000311684	1.90375	5.6733	7.57705
			9.55479e-06	0.000314033	-1.21087	8.07909	6.86822
			9.55643e-06	0.000314033	1.4886	6.70135	8.18995
	ENSMUST00000050753		9.55808e-06	0.000314033	1.47966	6.12673	7.60639
			9.58474e-06	0.000314723	1.12413	10.5863	11.7104
			9.5933e-06	0.000314819	2.65252	9.87378	12.5263
			9.64852e-06	0.000316379	1.86359	9.90458	11.7682
Prmt6	ENSMUST00000168412	99890	9.65216e-06	0.000316379	2.53814	7.22317	9.76131
Ppp2ca		19052	9.67324e-06	0.000316884	1.55231	9.03416	10.5865
Gdf15	ENSMUST00000110103	23886	9.69473e-06	0.000317159	1.9414	5.57289	7.51429
Nfe2l2	ENSMUST00000102672	18024	9.69754e-06	0.000317159	2.18657	7.29315	9.47972
Amd2	ENSMUST00000080898	100041585	9.69867e-06	0.000317159	-2.14012	11.7456	9.60549
Ttc15	ENSMUST00000020954	217449	9.71244e-06	0.000317423	-1.05201	6.97557	5.92356
			9.73171e-06	0.000317866	-1.40776	7.65655	6.24879
Kbtbd11	ENSMUST00000069399	74901	9.74576e-06	0.000317967	1.4855	6.68576	8.17126
Mfsd1	ENSMUST00000029344	66868	9.75187e-06	0.000317967	1.22464	7.22885	8.45348
Mrps23	ENSMUST00000107916	64656	9.7531e-06	0.000317967	1.04965	8.9898	10.0395
			9.75758e-06	0.000317967	1.52389	11.0013	12.5252
Dr1	ENSMUST00000031190	13486	9.76774e-06	0.000318113	1.55582	7.55019	9.10601
Hcfc1	ENSMUST00000033761	15161	9.81029e-06	0.000319312	-1.24899	8.16397	6.91498
Tmem213	ENSMUST00000031851	77522	9.83252e-06	0.000319753	1.94783	4.87583	6.82366
			9.8363e-06	0.000319753	0.830099	6.11231	6.94241
Gab2	ENSMUST00000004622	14389	9.84454e-06	0.000319753	1.33918	5.75163	7.0908
Mrpl35	ENSMUST00000065103	66223	9.84674e-06	0.000319753	-1.00277	6.966	5.96323
			9.86005e-06	0.000319816	1.06287	10.0017	11.0646
Kcnh3	ENSMUST00000041415	16512	9.86015e-06	0.000319816	2.18365	6.53643	8.72008
Mtif3		76366	9.87121e-06	0.000319989	-1.46438	7.01196	5.54759
Mstn	ENSMUST00000027269	17700	9.88142e-06	0.000320134	-2.2724	7.57016	5.29776
Man2c1	ENSMUST00000162634	73744	9.91291e-06	0.000320823	-1.27539	6.54269	5.2673
Haao	ENSMUST00000000687	107766	9.91419e-06	0.000320823	2.00753	6.99433	9.00185
Nap1l3	ENSMUST00000079490	54561	9.92327e-06	0.000320931	1.66171	5.80324	7.46495
			9.93313e-06	0.000320937	1.57748	5.46039	7.03787
Rlim	ENSMUST00000121153	19820	9.93496e-06	0.000320937	1.29301	5.87795	7.17095
Spdya	ENSMUST00000167641	70891	9.96917e-06	0.000321856	1.56664	5.15908	6.72572
Fam160b1	ENSMUST00000036407	226252	9.98804e-06	0.000322097	-1.31364	6.60659	5.29295
Slain2	ENSMUST00000069795	75991	9.99231e-06	0.000322097	-1.41335	9.09396	7.68061
			9.99394e-06	0.000322097	1.5119	5.73715	7.24906
Galr3	ENSMUST00000058004	14429	1.00365e-05	0.000323281	2.05196	5.28824	7.3402
Nsmce1	ENSMUST00000033006	67711	1.00434e-05	0.000323318	1.6317	8.0893	9.72101
Matk	ENSMUST00000117488	17179	1.00671e-05	0.000323893	2.35269	6.42216	8.77486
Nudc	ENSMUST00000141860	18221	1.01799e-05	0.000327333	0.787336	8.94349	9.73082
Gm2436		100039815	1.01983e-05	0.000327736	-1.34094	7.7023	6.36136
Mthfsd	ENSMUST00000116415	234814	1.02168e-05	0.000328116	2.91097	9.3067	12.2177
			1.02218e-05	0.000328116	1.26733	5.09256	6.35988
			1.02347e-05	0.000328338	1.82511	4.60769	6.4328
			1.02647e-05	0.000329114	1.15693	4.86593	6.02286
Slc1a5	ENSMUST00000065232	20514	1.02782e-05	0.000329356	1.4794	4.81193	6.29132
			1.02897e-05	0.000329538	1.86571	5.74323	7.60894
			1.03075e-05	0.000329917	2.30095	6.07144	8.37239
			1.03375e-05	0.000330687	1.19887	10.7	11.8989
			1.0356e-05	0.000331091	1.5953	5.34552	6.94083
			1.04039e-05	0.000332431	1.06455	6.70509	7.76964
Gm10158		791310	1.04253e-05	0.000332924	1.46927	6.32279	7.79205
Prdm1	ENSMUST00000039174	12142	1.04579e-05	0.000333654	2.72081	7.85297	10.5738
Klf13		50794	1.04601e-05	0.000333654	-1.91917	9.73578	7.81661
			1.04684e-05	0.000333726	1.29832	10.7886	12.0869
2310045N01Rik	ENSMUST00000002418	72368	1.04877e-05	0.00033415	-1.57274	7.45915	5.88641
Prrg1	ENSMUST00000114024	546336	1.05001e-05	0.000334356	2.23944	5.35852	7.59796
Papd5	ENSMUST00000118952	214627	1.05192e-05	0.000334775	-1.25252	6.81963	5.56712
Iigp1	ENSMUST00000032473	60440	1.05285e-05	0.000334878	1.76687	9.38951	11.1564
Fgfr3	ENSMUST00000134610	14184	1.05595e-05	0.000335674	1.2287	4.63066	5.85936
Hapln4	ENSMUST00000007738	330790	1.05682e-05	0.000335758	1.15851	4.66173	5.82023
			1.06206e-05	0.000337231	0.777245	10.4619	11.2391
			1.06417e-05	0.00033771	1.15187	6.19583	7.3477
			1.0666e-05	0.000338136	-1.06951	6.19311	5.1236
			1.06673e-05	0.000338136	-1.15026	6.03071	4.88045
			1.06959e-05	0.000338851	2.8308	8.34919	11.18
			1.07202e-05	0.000339417	2.48369	5.23886	7.72255
Selk	ENSMUST00000112268	80795	1.07259e-05	0.000339417	0.837552	10.4364	11.2739
			1.07592e-05	0.0003402	1.69623	5.84128	7.53752
Hnrnpab	ENSMUST00000109103	15384	1.07628e-05	0.0003402	0.83834	10.087	10.9254
Tor1b	ENSMUST00000133544	30934	1.08087e-05	0.000341456	-1.26784	7.12802	5.86018
			1.08392e-05	0.000342224	-1.61285	6.92715	5.3143
Gpbar1	ENSMUST00000077985	227289	1.08651e-05	0.000342849	2.83458	7.13895	9.97352
Rps19-ps4		625929	1.08949e-05	0.000343596	1.1763	10.6648	11.8411
			1.09153e-05	0.000344045	1.22823	9.61848	10.8467
			1.09818e-05	0.000345946	-1.87041	7.80029	5.92988
Lsm14b	ENSMUST00000164284	241846	1.09932e-05	0.00034611	-1.44846	6.94689	5.49843
Bmp1	ENSMUST00000111001	12153	1.10152e-05	0.000346605	1.66543	5.66103	7.32646
			1.10396e-05	0.000347177	2.28925	5.30871	7.59796
			1.10781e-05	0.000348194	1.65903	11.2498	12.9088
Mul1	ENSMUST00000105815	68350	1.10918e-05	0.00034826	0.81959	4.92421	5.7438
Dbndd2		52840	1.10974e-05	0.00034826	2.26756	11.7454	14.013
			1.1099e-05	0.00034826	2.34328	6.06368	8.40696
Susd3	ENSMUST00000058196	66329	1.12707e-05	0.000353451	1.10525	4.69453	5.79977
			1.12782e-05	0.000353487	2.07372	5.8866	7.96032
Bcl9	ENSMUST00000046521	77578	1.12849e-05	0.000353498	1.38592	6.21205	7.59796
Dcaf12l2	ENSMUST00000056834	245403	1.12955e-05	0.000353632	2.02373	11.6186	13.6424
			1.13126e-05	0.00035397	1.25436	5.84295	7.09731
			1.13452e-05	0.00035479	1.65078	6.39965	8.05044
Tmem93	ENSMUST00000108480	66048	1.13793e-05	0.000355431	1.07989	9.31499	10.3949
Fam179b	ENSMUST00000057389	328108	1.13848e-05	0.000355431	1.18924	5.82091	7.01015
			1.13855e-05	0.000355431	2.18816	6.13514	8.3233
Ppp2r3c	ENSMUST00000021410	59032	1.13912e-05	0.000355431	-1.46945	7.99527	6.52583
			1.14139e-05	0.000355941	1.10999	4.5068	5.61678
Oas1c	ENSMUST00000117193	114643	1.14487e-05	0.000356827	1.99173	4.86521	6.85694
			1.14893e-05	0.000357894	1.00228	4.87319	5.87547
			1.15227e-05	0.000358732	1.62869	6.41694	8.04564
			1.15424e-05	0.000359145	2.07525	8.62837	10.7036
Il28b	ENSMUST00000078364	338374	1.16241e-05	0.000361487	2.08993	6.74604	8.83597
			1.1636e-05	0.000361656	1.27872	6.80185	8.08057
			1.16622e-05	0.000362269	1.33647	6.85293	8.18939
			1.16691e-05	0.000362282	-1.87597	7.35059	5.47462
			1.16757e-05	0.000362285	2.66969	7.62713	10.2968
Cd2bp2	ENSMUST00000035771	70233	1.17005e-05	0.000362642	1.18186	6.93087	8.11273
Fam163b	ENSMUST00000151224	109349	1.17029e-05	0.000362642	1.79336	6.38312	8.17648
Gla		11605	1.17067e-05	0.000362642	1.72224	10.6585	12.3807
			1.17225e-05	0.000362929	-1.43831	7.39751	5.95919
Fam162b	ENSMUST00000020064	77296	1.17315e-05	0.000363006	1.43178	4.68014	6.11193
			1.17552e-05	0.000363465	2.51102	6.60069	9.11171
Ypel4	ENSMUST00000151647	241525	1.1766e-05	0.000363465	1.04888	5.08635	6.13522
Mccc2	ENSMUST00000022148	78038	1.17733e-05	0.000363465	-1.42675	7.34639	5.91964
			1.17772e-05	0.000363465	1.82661	8.62585	10.4525
			1.17789e-05	0.000363465	3.61007	7.09254	10.7026
Cmtm5		67272	1.17894e-05	0.00036359	2.04717	7.47246	9.51963
Coq10b	ENSMUST00000027125	67876	1.18003e-05	0.000363723	2.63558	6.81458	9.45016
			1.18441e-05	0.000364872	1.63865	6.86396	8.50261
			1.18895e-05	0.000366069	1.8749	9.83793	11.7128
1700020G03Rik		74235	1.19335e-05	0.00036722	1.67057	5.99583	7.66639
			1.19409e-05	0.000367245	1.53308	5.27275	6.80583
Ptrh1	ENSMUST00000100180	329384	1.19508e-05	0.000367348	1.39561	5.27169	6.6673
Midn	ENSMUST00000099492	59090	1.19682e-05	0.000367669	2.56923	9.26379	11.833
			1.19744e-05	0.000367669	2.24291	6.92349	9.1664
Plg	ENSMUST00000014578	18815	1.19856e-05	0.000367811	1.06942	4.53049	5.5999
Ptpn14	ENSMUST00000027899	19250	1.20154e-05	0.000368524	2.16564	5.2456	7.41124
			1.20257e-05	0.000368636	1.92231	5.61091	7.53322
Ccdc32	ENSMUST00000110834	269336	1.2035e-05	0.00036872	1.15657	4.6163	5.77287
			1.20961e-05	0.000370377	2.14416	9.62513	11.7693
			1.21055e-05	0.000370377	1.48877	5.23878	6.72755
Hoxd10	ENSMUST00000061745	15430	1.2109e-05	0.000370377	0.992895	5.38262	6.37551
			1.21365e-05	0.000371013	1.46586	9.44083	10.9067
Cdkn1b	ENSMUST00000067327	12576	1.21484e-05	0.000371176	-1.72588	11.0253	9.29937
			1.21659e-05	0.000371342	2.09019	5.06772	7.15791
C030009H01Rik		791379	1.21672e-05	0.000371342	1.77068	4.95687	6.72755
			1.21805e-05	0.000371425	1.79881	7.84521	9.64403
St3gal6	ENSMUST00000114357	54613	1.21832e-05	0.000371425	-1.50259	9.77406	8.27147
Ypel2	ENSMUST00000018571	77864	1.22257e-05	0.000372482	-1.64235	6.90773	5.26539
			1.22312e-05	0.000372482	1.61254	5.10405	6.71659
Selplg	ENSMUST00000072194	20345	1.224e-05	0.000372546	1.55691	4.98392	6.54083
5430405H02Rik		74487	1.22677e-05	0.000373187	1.71666	6.03452	7.75118
Rccd1	ENSMUST00000121882	269955	1.22762e-05	0.00037324	2.03346	5.41578	7.44924
			1.22861e-05	0.000373337	0.579627	11.9849	12.5646
			1.22992e-05	0.000373534	1.07158	7.80381	8.87539
Rgs6	ENSMUST00000101234	50779	1.23242e-05	0.000374036	1.82635	5.67144	7.4978
Bcl2		12043	1.23291e-05	0.000374036	1.62192	8.7924	10.4143
Gm5258		383538	1.23397e-05	0.000374153	3.20705	5.34204	8.5491
Slc25a20	ENSMUST00000035222	57279	1.23516e-05	0.000374311	1.20299	8.46122	9.66422
			1.23753e-05	0.000374824	1.95231	5.41184	7.36415
Mettl10	ENSMUST00000033257	72096	1.23877e-05	0.000374995	1.11868	4.95378	6.07246
			1.24369e-05	0.000376283	1.81744	5.67681	7.49425
			1.25003e-05	0.000377712	1.51629	4.63065	6.14694
Gjd3	ENSMUST00000062931	353155	1.25011e-05	0.000377712	2.30763	6.46251	8.77014
			1.25045e-05	0.000377712	2.02277	5.57519	7.59796
AI842136		102596	1.25164e-05	0.000377868	2.08386	5.5141	7.59796
	ENSMUST00000131401		1.25453e-05	0.000378349	4.01375	8.48494	12.4987
1110032A03Rik		68721	1.25459e-05	0.000378349	1.97501	6.39242	8.36743
Fibin	ENSMUST00000099626	67606	1.25704e-05	0.000378883	-1.4887	6.56528	5.07658
Lrrc36	ENSMUST00000067305	270091	1.25805e-05	0.000378983	1.61973	5.66423	7.28396
Kcnh4	ENSMUST00000107363	380728	1.26061e-05	0.000379551	2.02117	6.2975	8.31866
			1.26179e-05	0.0003797	1.02526	6.87818	7.90344
Bag1	ENSMUST00000030125	12017	1.26268e-05	0.000379764	0.826771	11.8412	12.668
			1.26638e-05	0.000380671	1.20024	4.71784	5.91808
			1.27161e-05	0.000382037	2.28811	6.47484	8.76295
Defb18	ENSMUST00000097818	654460	1.27353e-05	0.000382404	1.80889	5.09343	6.90232
			1.2742e-05	0.000382404	0.655102	9.66947	10.3246
Ehmt1		77683	1.27682e-05	0.000382984	-1.88108	7.82038	5.93931
			1.27905e-05	0.000383447	1.14042	4.92838	6.0688
			1.27998e-05	0.00038352	2.34522	6.31431	8.65953
Usp3	ENSMUST00000034940	235441	1.28128e-05	0.000383537	-1.0021	6.27334	5.27124
Pitpna	ENSMUST00000143219	18738	1.28141e-05	0.000383537	-1.76934	7.54786	5.77852
Gm9962	ENSMUST00000085241	791383	1.28331e-05	0.000383901	1.74007	5.62223	7.3623
Mgll	ENSMUST00000113580	23945	1.28972e-05	0.00038561	1.76422	5.55485	7.31907
9-Mar	ENSMUST00000040307	216438	1.29335e-05	0.000386489	1.05162	6.45942	7.51103
AI464131	ENSMUST00000054920	329828	1.29406e-05	0.000386493	-1.30933	9.42041	8.11108
Wbp2	ENSMUST00000106446	22378	1.29617e-05	0.000386715	-1.07217	9.14144	8.06928
			1.29716e-05	0.000386715	1.07923	4.73113	5.81036
			1.29739e-05	0.000386715	0.739633	12.325	13.0646
Slc16a8	ENSMUST00000039752	57274	1.29757e-05	0.000386715	1.31934	5.52239	6.84173
Ehd1	ENSMUST00000099884	13660	1.29917e-05	0.000386984	0.895096	5.36971	6.2648
			1.30267e-05	0.00038782	2.69126	8.17874	10.87
	ENSMUST00000166212		1.30603e-05	0.000388613	2.11641	6.05593	8.17234
Surf6	ENSMUST00000047632	20935	1.30843e-05	0.000389121	1.18601	7.60736	8.79336
4732418C07Rik	ENSMUST00000106524	230648	1.31272e-05	0.00039019	-0.965066	8.37204	7.40698
Mphosph6	ENSMUST00000034303	68533	1.31744e-05	0.000391384	1.45726	6.69612	8.15339
			1.3188e-05	0.000391578	1.10165	10.2667	11.3683
			1.31987e-05	0.000391687	1.29808	7.50759	8.80567
Cd4	ENSMUST00000145977	12504	1.32101e-05	0.000391818	1.36046	6.36276	7.72322
			1.33007e-05	0.000394295	1.66894	6.58752	8.25646
Theg	ENSMUST00000020566	21830	1.3308e-05	0.000394303	1.84413	5.12974	6.97386
			1.33172e-05	0.000394367	2.36653	6.12697	8.4935
Runx1t1	ENSMUST00000098256	12395	1.3325e-05	0.000394389	1.88836	5.7096	7.59796
Cym	ENSMUST00000029504	229697	1.33501e-05	0.000394922	2.1749	5.8308	8.0057
AU021034	ENSMUST00000066437	219170	1.33665e-05	0.000395196	1.94363	6.64512	8.58876
			1.33762e-05	0.000395275	0.877064	5.54961	6.42668
			1.3494e-05	0.000398545	-1.52239	13.0829	11.5605
Chd2	ENSMUST00000169922	244059	1.36318e-05	0.000402402	1.10675	7.57667	8.68342
Ncald		52589	1.36391e-05	0.000402404	-1.45172	6.78305	5.33132
Gm4850		226957	1.36537e-05	0.000402622	2.63524	9.45183	12.0871
9530077C05Rik	ENSMUST00000098931	68283	1.36923e-05	0.000403546	1.76535	4.69567	6.46101
4930579G22Rik		69034	1.37184e-05	0.000404103	1.05286	4.56797	5.62083
Plac9	ENSMUST00000100809	211623	1.37462e-05	0.000404707	2.38537	6.01683	8.40221
Nars	ENSMUST00000025483	70223	1.37961e-05	0.000405962	1.08911	7.88552	8.97463
Stat5a	ENSMUST00000107357	20850	1.38086e-05	0.000406117	-0.875484	5.98203	5.10654
Ppwd1	ENSMUST00000072775	238831	1.38325e-05	0.000406605	1.08386	6.00933	7.09319
Itgb3bp	ENSMUST00000102786	67733	1.38446e-05	0.000406747	-1.59295	7.07189	5.47894
4930505N22Rik		100174921	1.39219e-05	0.000408749	2.74662	6.46985	9.21646
			1.39274e-05	0.000408749	1.05949	10.1643	11.2238
Nsmce4a	ENSMUST00000162510	67872	1.39538e-05	0.000409284	0.779691	8.53769	9.31738
			1.39627e-05	0.000409284	1.17887	5.4775	6.65637
			1.39676e-05	0.000409284	3.28075	7.36292	10.6437
Loxhd1	ENSMUST00000096547	240411	1.39851e-05	0.000409582	1.70408	5.06903	6.77311
			1.40151e-05	0.000410245	1.94919	5.64877	7.59796
Stxbp3a	ENSMUST00000138552	20912	1.40959e-05	0.000412395	1.08959	6.48492	7.57451
E130309D02Rik	ENSMUST00000160498	231868	1.41294e-05	0.000413157	0.837748	5.73411	6.57186
Zfp191	ENSMUST00000169915	59057	1.4178e-05	0.000414361	1.47122	7.25753	8.72875
			1.41902e-05	0.0004145	1.17272	8.16055	9.33327
Pitpnc1	ENSMUST00000166405	71795	1.4202e-05	0.000414628	-2.37928	11.8316	9.45229
Rnf149	ENSMUST00000062525	67702	1.42124e-05	0.000414715	1.44056	4.9315	6.37205
			1.4229e-05	0.000414982	1.48521	5.11939	6.6046
Gmps		229363	1.42527e-05	0.000415458	-1.32258	6.04212	4.71955
Rasgrp3	ENSMUST00000164192	240168	1.4269e-05	0.000415715	-1.15698	6.10885	4.95187
			1.42919e-05	0.000416164	2.04843	5.75914	7.80756
			1.43161e-05	0.000416653	1.78706	4.51592	6.30298
Kalrn	ENSMUST00000023522	545156	1.43501e-05	0.000417425	-2.43631	10.3965	7.96016
			1.43673e-05	0.000417567	3.29469	4.92273	8.21742
2300009A05Rik	ENSMUST00000168665	69478	1.437e-05	0.000417567	2.8228	9.57061	12.3934
			1.44079e-05	0.000418451	1.50025	5.912	7.41225
Fat2	ENSMUST00000068853	245827	1.45148e-05	0.000421056	1.7099	10.2829	11.9928
Arrdc2	ENSMUST00000002989	70807	1.45192e-05	0.000421056	-1.62059	9.77063	8.15004
Slc36a3	ENSMUST00000020502	215332	1.45202e-05	0.000421056	1.54338	7.00371	8.54709
			1.45704e-05	0.000422292	2.2992	7.64486	9.94406
			1.4586e-05	0.000422526	1.68991	5.09295	6.78287
			1.45945e-05	0.000422552	1.04045	7.40489	8.44533
Grpel2	ENSMUST00000062991	17714	1.46384e-05	0.000423603	0.996159	8.52203	9.51819
Zfand2a	ENSMUST00000079996	100494	1.46484e-05	0.000423673	2.08329	5.89547	7.97877
Npw	ENSMUST00000095544	381073	1.46829e-05	0.000424341	1.31283	4.50812	5.82096
Ncoa6	ENSMUST00000043126	56406	1.46867e-05	0.000424341	-1.00155	6.9312	5.92965
			1.47845e-05	0.000426945	2.18684	8.11129	10.2981
			1.47931e-05	0.000426972	1.62468	5.36184	6.98652
			1.48037e-05	0.000427058	1.33686	6.02079	7.35765
			1.48197e-05	0.000427158	1.508	6.08619	7.59419
			1.48225e-05	0.000427158	0.673492	14.15	14.8235
Stk19	ENSMUST00000077477	54402	1.4844e-05	0.000427559	1.16975	5.33004	6.49979
Tcf7l1	ENSMUST00000114053	21415	1.49304e-05	0.000429824	2.08494	5.51302	7.59796
			1.49861e-05	0.000431206	1.06868	6.41179	7.48047
Cbx5	ENSMUST00000122182	12419	1.50058e-05	0.00043155	1.30474	7.15281	8.45755
5930434B04Rik	ENSMUST00000114005	381356	1.50137e-05	0.000431556	1.2703	5.93121	7.20151
			1.50836e-05	0.000433342	2.07045	6.45689	8.52734
Fabp6	ENSMUST00000020672	16204	1.51203e-05	0.000434172	1.97948	5.47051	7.44999
			1.51706e-05	0.000435372	1.77759	6.22401	8.0016
Sgpl1	ENSMUST00000122259	20397	1.51777e-05	0.000435372	1.98299	6.34188	8.32487
Chmp6	ENSMUST00000026434	208092	1.52019e-05	0.000435842	1.15733	5.92489	7.08221
	ENSMUST00000140208		1.52521e-05	0.000436846	1.57571	7.93197	9.50768
			1.52572e-05	0.000436846	1.7397	7.44604	9.18573
Mink1		50932	1.52604e-05	0.000436846	-1.20739	6.7663	5.5589
			1.52907e-05	0.00043749	2.19947	5.97822	8.17769
			1.53661e-05	0.00043937	1.3067	4.92517	6.23187
			1.53722e-05	0.00043937	2.12771	6.35267	8.48038
Eef2	ENSMUST00000047864	13629	1.53816e-05	0.000439415	-1.10514	11.6333	10.5282
Vamp5	ENSMUST00000101285	53620	1.54069e-05	0.000439912	1.59601	9.99351	11.5895
			1.54564e-05	0.000441099	2.15588	5.79993	7.9558
1700073E17Rik	ENSMUST00000136180	381827	1.54865e-05	0.000441733	1.29685	8.9194	10.2163
5530401A14Rik	ENSMUST00000021044	71388	1.55057e-05	0.000441984	1.65241	6.62159	8.274
	ENSMUST00000152250		1.55194e-05	0.000441984	1.16314	5.41868	6.58181
Ocel1	ENSMUST00000002469	77090	1.552e-05	0.000441984	-1.25053	6.8182	5.56767
Snrpd2	ENSMUST00000049294	107686	1.5527e-05	0.000441984	0.732141	11.5186	12.2507
			1.55817e-05	0.000443258	-1.57354	10.3671	8.79356
Map2k4	ENSMUST00000046963	26398	1.55906e-05	0.000443258	-0.905843	9.65862	8.75278
			1.55955e-05	0.000443258	2.06691	5.23413	7.30105
Ano6	ENSMUST00000071874	105722	1.56352e-05	0.000444159	1.19476	7.55457	8.74933
LOC434825		434825	1.56559e-05	0.00044452	3.44436	6.33119	9.77556
			1.56676e-05	0.000444626	2.14936	9.02693	11.1763
Diras2	ENSMUST00000057442	68203	1.56889e-05	0.000445005	1.90174	4.96711	6.86885
			1.57194e-05	0.000445643	-1.3194	7.21631	5.89691
			1.57589e-05	0.00044633	1.87255	6.08468	7.95723
Ppm1k	ENSMUST00000042766	243382	1.57596e-05	0.00044633	1.76269	5.83527	7.59796
			1.57985e-05	0.000447204	1.44801	6.86985	8.31786
			1.59158e-05	0.000450298	1.37816	5.28592	6.66408
Cux1	ENSMUST00000004097	13047	1.59272e-05	0.000450391	-1.35591	7.02484	5.66893
Mapk6	ENSMUST00000049355	50772	1.59626e-05	0.000451165	1.48384	8.81712	10.301
			1.59783e-05	0.000451378	2.09401	7.58023	9.67424
4833422F24Rik		74614	1.603e-05	0.000452458	1.68579	4.70419	6.38997
Klk10	ENSMUST00000014058	69540	1.60407e-05	0.000452458	2.11288	5.97562	8.08849
Zbtb46	ENSMUST00000087409	72147	1.60475e-05	0.000452458	2.09729	5.44944	7.54673
			1.60489e-05	0.000452458	1.28435	4.62832	5.91267
Obscn	ENSMUST00000047441	380698	1.60709e-05	0.000452659	-1.73164	8.22974	6.49809
			1.60723e-05	0.000452659	0.972396	5.58574	6.55813
Obfc1	ENSMUST00000049369	108689	1.60919e-05	0.000452983	2.29621	7.44603	9.74223
			1.61138e-05	0.000452995	0.922437	6.06857	6.991
Efhd1	ENSMUST00000118687	98363	1.61164e-05	0.000452995	1.45771	5.9488	7.40651
			1.6118e-05	0.000452995	1.43265	5.01749	6.45014
Zfp68	ENSMUST00000063262	24135	1.61256e-05	0.000452995	-1.29599	7.12253	5.82654
Tcp11	ENSMUST00000042692	21463	1.6135e-05	0.000452995	2.09592	6.02173	8.11765
Cilp2	ENSMUST00000057831	68709	1.61446e-05	0.000452995	1.33879	5.44441	6.7832
			1.61491e-05	0.000452995	1.07482	6.08014	7.15497
			1.61922e-05	0.000453976	1.91049	6.75546	8.66594
Prkacb		18749	1.62272e-05	0.000454728	-1.65381	8.44216	6.78836
			1.62774e-05	0.000455737	1.64677	6.62784	8.27461
			1.62795e-05	0.000455737	1.43797	4.85732	6.29528
Hist1h1t	ENSMUST00000041052	107970	1.62906e-05	0.000455738	3.4916	6.21348	9.70508
Tspan10	ENSMUST00000044105	208634	1.62969e-05	0.000455738	1.54923	5.85079	7.40001
			1.63056e-05	0.000455738	-1.76045	8.05693	6.29647
Zfp167		382118	1.63122e-05	0.000455738	2.00775	5.8091	7.81685
			1.63256e-05	0.000455885	1.82557	6.08617	7.91174
[truncated: 10,662 more rows]

## Sheet: GSE10224_SMA_vs_Ctrl
GeneID	pvalue	padj	logfc	meanc	meanSMA
Hspb1	2.22432e-05	0.452355	3.35644	4.0786	7.43504
St14	7.0721e-05	0.452355	2.07686	2.12936	4.20622
Slco1b2	8.86739e-05	0.452355	3.02627	-0.41419	2.61208
Igk-V1	9.98627e-05	0.452355	-2.50809	4.00612	1.49802
LOC100043315	0.000112098	0.452355	2.67405	-1.05867	1.61538
Sult1a1	0.000122486	0.452355	2.34448	4.88701	7.2315
Cdkn1a	0.000139554	0.452355	2.69678	4.06146	6.75824
Pcdhb14	0.000165151	0.46841	-3.17242	2.29086	-0.881552
Hspb1	0.000251519	0.482513	2.07357	6.15758	8.23115
Mt2	0.00025459	0.482513	1.84479	9.72168	11.5665
Klra1	0.000279384	0.482513	2.76598	0.0178593	2.78384
Gm10058	0.000296203	0.482513	3.08796	-1.48523	1.60273
	0.000319246	0.482513	2.69241	0.53826	3.23067
Bcas3	0.00037207	0.482513	-2.49963	3.35154	0.851914
Gnao1	0.000373393	0.482513	-3.03192	4.96745	1.93553
Farsb	0.000397789	0.482513	2.26661	2.08016	4.34677
Htr5b	0.000409806	0.482513	2.71972	1.07089	3.79061
Ttn	0.000414953	0.482513	2.87204	0.315622	3.18766
Taf1d	0.000456702	0.482513	-2.35442	2.51177	0.15735
Sema3e	0.000488235	0.482513	2.16135	0.312711	2.47406
Tnfrsf9	0.00050005	0.482513	2.6408	-0.621926	2.01887
Rdh16	0.000512228	0.482513	-1.41649	0.76399	-0.652504
Zkscan14	0.000513074	0.482513	2.14854	1.65521	3.80375
Kcnj9	0.000571853	0.482513	-2.69188	2.92809	0.236213
Peak1	0.00060415	0.482513	2.11306	0.979887	3.09294
	0.000623614	0.482513	-2.45845	2.51139	0.0529352
Cyp3a41a	0.000625568	0.482513	4.44108	-1.94299	2.49809
Cacna1s	0.000640461	0.482513	1.92373	0.147932	2.07167
Rsad2	0.000652998	0.482513	-1.61703	10.1802	8.5632
Lamc2	0.000659103	0.482513	3.08002	0.176466	3.25649
Toporsos	0.000660413	0.482513	-2.45917	5.25257	2.79341
Soat2	0.000680495	0.482513	-2.06827	4.04725	1.97899
Ern2	0.000776446	0.523174	2.93954	0.530426	3.46997
Fxyd2	0.000783954	0.523174	2.79759	0.182116	2.97971
Lrba	0.000823588	0.53392	2.62017	1.06172	3.68188
BC065403	0.000852174	0.537107	2.03286	-1.13401	0.898842
Hist1h1t	0.000897384	0.550315	1.63596	1.97524	3.6112
Tmsb10	0.000966151	0.570011	2.3183	2.34822	4.66652
Ppp2r5c	0.00098541	0.570011	-1.92077	5.09024	3.16946
Cdkn1a	0.00114791	0.570011	2.02555	7.24698	9.27253
Tfap2d	0.00116123	0.570011	-2.54123	2.07724	-0.463996
Cox5b	0.00118235	0.570011	-1.28776	4.34031	3.05254
Per3	0.00119473	0.570011	2.08423	0.837523	2.92175
Plxnd1	0.00120325	0.570011	2.11124	2.18608	4.29732
AA511261	0.00120736	0.570011	1.69245	1.27031	2.96276
Ms4a4b	0.00122059	0.570011	2.76523	-0.49885	2.26638
Parvb	0.00125051	0.570011	1.57285	1.99785	3.5707
Tbc1d1	0.00125106	0.570011	2.18978	1.21162	3.4014
Meg3	0.00127202	0.570011	1.36802	6.32315	7.69117
Cyp51	0.00127943	0.570011	-1.26499	5.88807	4.62308
Exosc1	0.00128121	0.570011	-1.80212	2.45767	0.655552
Cttn	0.00138525	0.580872	1.92189	1.91305	3.83493
Kcnk3	0.00139435	0.580872	-1.89029	3.07429	1.184
Krt12	0.00147149	0.580872	1.10388	2.77488	3.87876
Cyp24a1	0.00147446	0.580872	-2.79772	3.08208	0.284352
Eml5	0.00150803	0.580872	1.66933	3.53905	5.20838
Wnk4	0.00150942	0.580872	2.31406	0.96521	3.27927
Ldb3	0.00151651	0.580872	2.98562	0.766513	3.75213
Defa4	0.00153372	0.580872	1.31313	-0.58486	0.728272
Cd82	0.00153602	0.580872	2.78095	2.72122	5.50217
Gjb1	0.00159141	0.591243	-2.30477	6.73754	4.43277
Bsnd	0.00163776	0.591243	-2.38701	2.44222	0.0552099
Cited4	0.00166661	0.591243	-1.30705	4.13872	2.83167
Prodh	0.00166768	0.591243	2.0248	4.20894	6.23374
Esr2	0.00171075	0.597183	1.85799	1.15671	3.0147
Defa5	0.0018042	0.620113	-2.79226	2.09451	-0.697746
Tssk6	0.0018487	0.620113	-1.66846	3.6356	1.96714
Mt1	0.00188181	0.620113	1.51667	10.3628	11.8794
	0.00191711	0.620113	-1.45358	0.000841681	-1.45273
Cxcl11	0.00198526	0.620113	-2.54005	2.89485	0.354805
Xpo1	0.00199014	0.620113	-2.4098	2.28144	-0.128356
Mkrn1	0.0019909	0.620113	-1.56079	8.15009	6.58931
Efna5	0.00199508	0.620113	-2.07546	3.0077	0.932236
Zmynd10	0.00204681	0.627596	-1.59475	2.06306	0.468308
Prap1	0.00223071	0.670893	2.15794	2.07444	4.23238
Sos1	0.00226757	0.670893	-2.33942	3.90844	1.56902
Smpx	0.00228493	0.670893	3.65554	-0.0884321	3.56711
Stom	0.00230629	0.670893	2.34712	-0.258812	2.08831
Hcar2	0.00239355	0.680637	-1.35883	1.59001	0.231178
Card14	0.00239978	0.680637	-1.94395	4.05913	2.11519
Fgf2	0.00246439	0.681028	-0.994328	3.03051	2.03618
Sult1e1	0.00247585	0.681028	1.90682	-0.90852	0.998305
Tom1l2	0.00251019	0.681028	3.20991	-0.0258427	3.18407
Grpr	0.00253019	0.681028	1.3548	1.37041	2.72521
Bves	0.00255123	0.681028	1.57979	2.79376	4.37356
Efna4	0.00259969	0.684107	1.54744	2.84975	4.39719
Tnfsf4	0.00262306	0.684107	1.72705	2.07104	3.79809
Slc5a1	0.00269796	0.69218	1.60772	2.82131	4.42903
Gkn2	0.00277667	0.69218	1.74603	2.31629	4.06232
Nepn	0.00278841	0.69218	1.4213	1.05264	2.47393
Tcap	0.00279419	0.69218	1.5002	3.45687	4.95707
Epha1	0.00280655	0.69218	1.54998	-0.364681	1.1853
Rps6ka4	0.00290478	0.696965	-1.66635	3.04511	1.37877
Cd28	0.00292527	0.696965	-1.97327	3.06302	1.08975
Masp2	0.00294048	0.696965	3.63236	-0.256869	3.37549
Lyst	0.00294882	0.696965	-2.21116	3.86968	1.65852
Tsc22d3	0.00298143	0.697409	1.43998	5.22762	6.6676
Olfm3	0.00305257	0.702628	3.52878	-1.63729	1.89149
Klk1b4	0.00310374	0.702628	3.97013	-1.10362	2.86651
Myod1	0.00313185	0.702628	1.64503	2.44435	4.08938
Nr1d2	0.00313572	0.702628	1.78665	0.391922	2.17857
Pigc	0.00315858	0.702628	1.53897	1.73212	3.27109
Apoa4	0.00319077	0.7029	-1.30469	1.40995	0.105256
Tctn3	0.00327363	0.713105	1.85255	1.14056	2.99311
Upk2	0.00336881	0.713105	1.77929	1.69229	3.47159
Meg3	0.00338336	0.713105	1.34805	7.66219	9.01024
Pomc	0.00346514	0.713105	-1.88327	2.47536	0.592094
Kcna5	0.00346858	0.713105	1.45072	3.72996	5.18068
Rmdn1	0.00347849	0.713105	-1.17812	3.15744	1.97932
Keap1	0.00351098	0.713105	1.45931	2.81887	4.27818
Csf2	0.00351778	0.713105	-1.59517	2.86524	1.27007
	0.00351995	0.713105	2.05177	0.795975	2.84774
Cbx5	0.00356084	0.715003	-1.18143	7.13705	5.95562
Khdc1b	0.0036283	0.718688	-2.25221	2.26883	0.016613
Slc9a8	0.00364254	0.718688	1.92435	0.0503509	1.9747
Ms4a2	0.00373009	0.722241	2.43474	1.06045	3.49519
2010111I01Rik	0.00373979	0.722241	-0.941283	4.92597	3.98469
Gpr35	0.00377053	0.722241	-1.3817	4.13277	2.75107
Art2b	0.00383098	0.722241	1.39635	0.262535	1.65888
Myocd	0.00383763	0.722241	-2.7262	2.74698	0.0207808
Ccl3	0.00385153	0.722241	1.50076	4.19787	5.69862
Tbx15	0.0038887	0.723234	2.1832	2.04479	4.228
Spata6	0.00396057	0.730613	2.1109	0.630165	2.74107
Pfkfb2	0.00399297	0.730649	2.64092	-1.01831	1.62261
Galc	0.00410056	0.744333	0.990075	3.23917	4.22924
Psmd4	0.00420475	0.757188	-1.48562	2.4907	1.00508
Myh7	0.0042413	0.757757	2.06494	2.69168	4.75662
Dnase1l1	0.00436978	0.768379	0.958093	3.63036	4.58846
Alas2	0.00448868	0.768379	-1.28362	10.5945	9.31087
Ccdc159	0.00451697	0.768379	1.0521	0.455006	1.50711
Igh-VJ558	0.00452288	0.768379	-1.74626	3.03931	1.29305
Sox15	0.0045496	0.768379	-0.91048	1.71121	0.800727
Nr4a3	0.00456139	0.768379	-2.10664	5.06955	2.96291
C78344	0.00464627	0.768379	1.3055	0.280509	1.58601
D10Wsu159e	0.00467544	0.768379	1.74441	1.25443	2.99884
Hif3a	0.00468435	0.768379	1.16731	5.75026	6.91758
H2-T18	0.00473878	0.768379	-1.37467	4.00706	2.6324
Bik	0.00474785	0.768379	1.64804	2.57017	4.21822
Onecut1	0.00476474	0.768379	-1.21622	2.01101	0.794787
Wasf3	0.0047735	0.768379	2.21847	2.05735	4.27582
D6Ertd47e	0.00483221	0.768379	-1.61534	3.1787	1.56337
Gm10817	0.00487401	0.768379	1.26416	1.95467	3.21883
Muc13	0.00489171	0.768379	2.09705	-0.808252	1.28879
Cklf	0.004897	0.768379	1.8345	1.93963	3.77413
Krt27	0.00494294	0.768379	-1.6238	2.66771	1.04391
Tacr2	0.00494418	0.768379	-0.921323	4.60967	3.68835
Tex16	0.00505623	0.775659	2.08627	0.154107	2.24038
Astn2	0.00505939	0.775659	1.25552	1.76186	3.01738
Cklf	0.00511521	0.778954	-1.73099	2.80981	1.07882
Nhsl2	0.00520466	0.782784	-0.847897	4.40114	3.55324
	0.00528247	0.782784	-2.82562	3.18687	0.361253
Gabrq	0.00530293	0.782784	-2.64019	3.60208	0.961888
Bid	0.00531364	0.782784	-1.83044	1.9645	0.134059
Eif4ebp2	0.00532083	0.782784	1.62692	3.70184	5.32875
Ap2a2	0.00536203	0.782784	1.5493	1.95442	3.50373
Kif5a	0.00543436	0.782784	-2.60354	2.94493	0.341394
Ifnz	0.00543884	0.782784	-1.11803	1.83383	0.715803
Fnbp4	0.00546893	0.782784	2.50925	1.45137	3.96062
Cbln3	0.0055643	0.782784	2.00685	1.67171	3.67856
Zdhhc3	0.00562356	0.782784	-1.39906	5.86034	4.46128
Rasal1	0.00562401	0.782784	-2.15404	4.53046	2.37642
Spata6	0.00564374	0.782784	1.85266	0.185545	2.0382
Cml2	0.00570134	0.782784	1.88819	1.73522	3.62341
Rab3c	0.00573236	0.782784	2.05968	1.90328	3.96296
Serpina1c	0.00573783	0.782784	1.14646	4.19683	5.34329
C80678	0.00578661	0.782784	-0.90829	4.19288	3.28459
Pmepa1	0.00583134	0.782784	-1.02245	5.05589	4.03344
Cldn2	0.00586119	0.782784	-1.11217	2.68676	1.57458
Clec4d	0.00596578	0.782784	0.903769	3.65753	4.5613
Magea1	0.00599745	0.782784	-1.79223	3.86344	2.07121
4921530L21Rik	0.00603077	0.782784	-1.71849	3.20431	1.48582
Nucks1	0.00604905	0.782784	1.45435	3.18544	4.63979
S100a4	0.00613322	0.782784	1.06902	4.60572	5.67474
Synpo	0.00620438	0.782784	-1.55468	4.01938	2.46469
Wrnip1	0.00626389	0.782784	-2.57072	2.31082	-0.259906
Cdx1	0.00627469	0.782784	-1.73341	2.30004	0.566635
Prss23	0.0062939	0.782784	2.36603	1.8537	4.21973
Necab3	0.00632048	0.782784	-0.851114	4.66743	3.81632
Sdc2	0.00635838	0.782784	-1.13087	5.36728	4.23641
Rps25	0.00639537	0.782784	1.07989	5.99315	7.07304
Stk16	0.00644563	0.782784	-1.04758	5.76765	4.72007
Pradc1	0.00651526	0.782784	-0.874943	6.05828	5.18334
Kpnb1	0.00651853	0.782784	2.23576	1.11024	3.346
Hgf	0.00667572	0.782784	2.19828	1.21987	3.41815
Ptdss2	0.00670228	0.782784	-1.0661	8.11279	7.04669
Polh	0.00676683	0.782784	2.94895	-1.05867	1.89027
Rsad2	0.00679393	0.782784	-1.76746	6.47485	4.70739
	0.00679807	0.782784	-1.20832	3.10422	1.8959
Tll2	0.00681649	0.782784	-0.980793	1.09675	0.115958
Fech	0.00683749	0.782784	-1.0641	10.8111	9.74695
Gm8539	0.00684267	0.782784	1.4411	1.0198	2.4609
Rps6	0.00684433	0.782784	1.14743	3.76371	4.91114
P2ry1	0.00687125	0.782784	-1.94298	3.25371	1.31073
Vps25	0.00689279	0.782784	-1.5226	4.12352	2.60093
4632415L05Rik	0.00691013	0.782784	-1.88812	3.79501	1.90689
Mkrn1	0.00692866	0.782784	-1.11953	9.18341	8.06387
Cd55	0.00698537	0.782784	3.21155	0.366036	3.57759
Rps27	0.00699294	0.782784	1.04066	5.06427	6.10493
Hist1h1c	0.00708979	0.782784	1.16052	9.16448	10.325
Hist1h3a	0.00710929	0.782784	-1.48153	2.78453	1.303
Dnm1l	0.00714283	0.782784	1.47561	1.17113	2.64674
Phka1	0.00714996	0.782784	-1.32063	4.21478	2.89415
4933426M11Rik	0.00716538	0.782784	0.908693	5.01908	5.92778
Chrng	0.00716595	0.782784	2.75937	-0.971178	1.78819
Dguok	0.00716763	0.782784	-1.16202	5.72258	4.56056
Pcx	0.00717362	0.782784	-1.14308	3.09334	1.95026
Xist	0.00718014	0.782784	4.28208	0.617114	4.8992
Ptger3	0.00720731	0.782784	2.28451	0.0888383	2.37335
Rhox6	0.00726185	0.782784	1.6581	0.962707	2.6208
Optc	0.0072767	0.782784	-2.10982	2.41657	0.306748
Nkx2-3	0.00729105	0.782784	1.63177	3.20039	4.83216
Suco	0.00732146	0.782784	-1.41126	3.53551	2.12424
Per1	0.0073483	0.782784	1.05511	5.25164	6.30675
Slu7	0.00746389	0.791381	-2.35257	1.73682	-0.615757
6330416G13Rik	0.00752145	0.793776	-0.920246	7.10914	6.18889
Mgat5	0.00759464	0.797789	1.61654	0.276685	1.89323
Igkv6-15	0.00766523	0.801494	-2.02009	1.80028	-0.219808
Ugt2b38	0.00775281	0.806933	1.77378	1.08902	2.8628
Cpsf3	0.00783618	0.807202	-1.34244	2.98802	1.64558
Dlc1	0.00788673	0.807202	1.98876	0.725336	2.7141
Kdf1	0.00795323	0.807202	2.51638	-0.609693	1.90669
Rapgef3	0.00796575	0.807202	1.05979	4.59508	5.65487
Cir1	0.00803799	0.807202	0.90813	4.44731	5.35544
	0.00810447	0.807202	2.31155	1.89731	4.20886
Snai3	0.00812368	0.807202	0.779419	0.421628	1.20105
Zbed3	0.0081343	0.807202	-0.820912	4.11709	3.29618
	0.00816729	0.807202	2.18317	-0.0641818	2.11899
Adrb3	0.00816775	0.807202	-1.58189	2.54929	0.967397
Bcl2a1a	0.00823252	0.807202	1.9973	0.560902	2.5582
Pklr	0.00824507	0.807202	-1.051	2.03213	0.981125
Foxo3	0.00825162	0.807202	1.08511	5.32147	6.40658
0610037L13Rik	0.00825345	0.807202	-0.844004	7.46403	6.62002
H2-DMb2	0.00842197	0.820148	1.03454	3.31419	4.34873
Ak4	0.00846458	0.820493	-1.10695	7.38052	6.27357
Pgpep1	0.00851855	0.820493	-0.906345	6.34918	5.44283
Map4k5	0.0085386	0.820493	2.11254	1.52557	3.63812
Tmem116	0.00857015	0.820493	2.34409	1.92668	4.27077
Ift27	0.00862057	0.821852	0.816759	6.13892	6.95567
Prph	0.00871049	0.824686	-1.91978	3.4591	1.53932
Amot	0.00872299	0.824686	1.22016	2.51433	3.73449
Sost	0.00888779	0.83195	-1.14831	0.73858	-0.409731
Stt3a	0.00894873	0.83195	-1.93285	3.26858	1.33574
Cd44	0.00899031	0.83195	2.50363	-1.1577	1.34593
Gm15455	0.00899094	0.83195	-1.27757	4.73938	3.4618
Polg	0.00899753	0.83195	-0.936658	5.54236	4.6057
Soat1	0.00904343	0.83195	-1.13917	4.69449	3.55532
Pim1	0.00905648	0.83195	-1.32305	3.91196	2.58891
Tmem116	0.0091816	0.834759	2.5764	-0.0521224	2.52427
Pstpip2	0.00919204	0.834759	1.65952	1.47881	3.13834
Tmem189	0.00919743	0.834759	-0.777646	6.12103	5.34339
Mrpl11	0.0092836	0.838599	-2.12351	2.87182	0.748312
Tmeff2	0.00931801	0.838599	-0.981378	10.0814	9.10006
Id4	0.00935062	0.838599	1.03419	8.49555	9.52974
Sdpr	0.00947876	0.841445	1.02003	5.35451	6.37453
Ahnak	0.00952088	0.841445	2.0816	0.149639	2.23124
Pofut1	0.00953288	0.841445	-1.82474	3.74834	1.92361
Fdps	0.00953605	0.841445	-0.795519	8.22778	7.43226
Abhd1	0.00956778	0.841445	-0.79813	6.24066	5.44253
Ccdc53	0.0096592	0.846206	1.47627	-0.316614	1.15966
Igll1	0.00972572	0.848756	-2.19909	2.35132	0.152224
Gna13	0.00978329	0.850509	0.894799	6.57703	7.47183
Car15	0.00986367	0.854224	1.48933	2.39562	3.88496
Snrpa1	0.0101222	0.854232	0.908052	7.01466	7.92271
Sapcd1	0.0101418	0.854232	1.84916	1.77765	3.6268
Prima1	0.0101479	0.854232	-0.829943	5.88478	5.05484
Cpb2	0.0101585	0.854232	-1.99685	1.26513	-0.731723
C1qtnf3	0.0101795	0.854232	1.04637	2.30312	3.34949
	0.010253	0.854232	1.83234	0.808046	2.64039
	0.0103142	0.854232	1.85423	0.935731	2.78997
Eif4g2	0.0103266	0.854232	1.64547	1.82422	3.46969
Msr1	0.010349	0.854232	1.05616	1.31026	2.36642
Sema3a	0.0103698	0.854232	-0.826308	0.878836	0.0525287
Sorbs1	0.0103718	0.854232	1.03998	7.32174	8.36172
Bspry	0.0103813	0.854232	2.46892	2.43778	4.9067
Ezr	0.0103883	0.854232	1.28684	6.53492	7.82176
Cela3b	0.0103908	0.854232	-2.10847	3.16134	1.05287
Gabrr1	0.0105099	0.860901	2.02337	0.626297	2.64967
Nusap1	0.0105971	0.864912	1.57115	0.175263	1.74642
Ntn1	0.0106351	0.864912	1.42684	2.30741	3.73425
Pear1	0.0107395	0.870282	-1.32734	3.33887	2.01154
Ifnab	0.0108782	0.878382	1.13778	3.83473	4.97251
Rras2	0.0109782	0.883315	-0.865724	7.91959	7.05387
Pde6c	0.0112278	0.888622	-0.947918	1.98826	1.04034
	0.0112501	0.888622	1.76608	1.44593	3.21201
Lrrc8a	0.0112609	0.888622	1.17995	6.92525	8.1052
Vwa7	0.0113102	0.888622	1.05299	1.94997	3.00296
Pdlim5	0.0113548	0.888622	1.05817	5.54857	6.60673
En2	0.0113604	0.888622	-1.14843	4.16652	3.01809
Add3	0.0113615	0.888622	-0.709345	7.96384	7.2545
Fabp4	0.0113768	0.888622	-1.14475	3.60856	2.46381
Klf15	0.0114528	0.888622	1.23714	5.70417	6.94131
Foxg1	0.0115072	0.888622	-2.99998	1.03228	-1.9677
Nupl1	0.0115252	0.888622	-2.45796	2.92615	0.468199
Cacna2d2	0.0115255	0.888622	-1.51543	2.50027	0.984839
Zfand3	0.0115533	0.888622	2.08435	0.613373	2.69772
Gsn	0.01167	0.894566	-1.07585	10.3404	9.26459
Gadd45g	0.0118157	0.900303	1.07088	5.22147	6.29235
Prpf39	0.011845	0.900303	0.742685	4.71787	5.46055
Ccr10	0.0118716	0.900303	-1.89202	4.45688	2.56486
Adrbk1	0.0119269	0.900303	0.798851	5.39304	6.19189
Cyyr1	0.0119691	0.900303	-2.18062	2.22429	0.0436718
	0.0119829	0.900303	2.26484	0.340804	2.60564
Cdk18	0.0120861	0.903833	-1.13218	6.76187	5.62969
BC022960	0.0121095	0.903833	0.937305	3.63562	4.57293
Tnfrsf25	0.0121923	0.90703	1.67191	2.27074	3.94265
Gprin1	0.0123875	0.916884	-1.44396	3.54578	2.10181
	0.012501	0.916884	1.18127	1.47308	2.65435
Gm15483	0.0125634	0.916884	0.883542	6.83837	7.72192
Nr0b1	0.0125955	0.916884	-2.0867	1.86801	-0.218689
Rnf144a	0.0126046	0.916884	-1.10506	4.11975	3.01469
Cflar	0.0126086	0.916884	-0.882592	4.05771	3.17512
Rarres2	0.0126441	0.916884	-1.53008	3.82599	2.29591
Pck1	0.012723	0.916884	-2.64312	0.325464	-2.31766
Obox2	0.0127341	0.916884	1.85934	1.43707	3.29641
2610005L07Rik	0.0127938	0.916884	-0.901376	5.30205	4.40067
Tfpt	0.0128352	0.916884	-2.0436	3.33815	1.29456
Dpyd	0.0128495	0.916884	-1.61412	3.01513	1.40102
Mptx1	0.0128501	0.916884	-2.01694	2.82645	0.809506
Trex2	0.0129441	0.917367	-0.996537	4.01452	3.01798
Igfbp3	0.0129771	0.917367	1.91814	3.83774	5.75588
Atp1b1	0.0130094	0.917367	2.55506	1.48924	4.0443
Fam120a	0.0130186	0.917367	1.85861	1.62324	3.48184
Srprb	0.0130659	0.917849	-1.27106	10.7548	9.48376
AK205147	0.0131245	0.91833	-1.69735	3.25484	1.55748
Nup54	0.0131537	0.91833	-2.18502	3.16575	0.980732
Npl	0.0132311	0.920667	1.111	6.95174	8.06275
Ighmbp2	0.0132683	0.920667	-1.26035	3.81502	2.55467
Sgca	0.0133608	0.922667	0.896288	3.99272	4.88901
Duoxa1	0.0133785	0.922667	-1.01521	3.27927	2.26406
Ncam1	0.0134383	0.923986	1.04795	5.02124	6.06919
Pax6	0.0135817	0.927185	-1.43237	1.5968	0.164432
Pomt1	0.0136132	0.927185	-1.58917	5.18672	3.59756
Kpna1	0.0136216	0.927185	-1.24455	2.21951	0.974951
Adra1a	0.0136483	0.927185	-1.93956	3.78653	1.84697
Aicda	0.0137647	0.931686	-2.26255	2.77499	0.512439
1110006O24Rik	0.0137967	0.931686	1.64426	2.09029	3.73456
Rdh7	0.0138887	0.935115	1.39588	0.532341	1.92822
Prn	0.0139553	0.936821	-1.98379	2.72703	0.743241
Sdc4	0.0140436	0.937501	0.97605	6.77674	7.75279
Srpk1	0.0141666	0.937501	-0.691882	6.78271	6.09083
Cbx3	0.0142557	0.937501	0.687747	7.47784	8.16559
Gzmd	0.0142715	0.937501	3.28072	-1.2431	2.03761
Crym	0.0143042	0.937501	1.48314	2.3747	3.85785
Tmco3	0.0143257	0.937501	-0.863909	6.55784	5.69393
Krtap13	0.0143416	0.937501	-1.34284	3.37234	2.02949
Fkbp5	0.0143957	0.937501	1.20734	6.04641	7.25375
Ugt2b34	0.0143987	0.937501	-2.75803	1.81093	-0.947106
Runx2	0.014409	0.937501	-1.31012	3.44132	2.1312
Zfp445	0.0144199	0.937501	-0.713074	6.29393	5.58086
Ddx19b	0.0145532	0.943461	2.04487	1.31676	3.36163
Zfand3	0.014707	0.943681	1.20166	0.849105	2.05076
H2-D4	0.0148251	0.943681	-1.61474	1.98174	0.367007
Hsdl2	0.0149064	0.943681	-0.729324	6.69952	5.97019
Batf	0.0149625	0.943681	1.80041	2.70724	4.50765
	0.0150037	0.943681	1.44889	-0.312171	1.13672
Bicd2	0.0150616	0.943681	-0.697485	6.52695	5.82946
Nkx2-9	0.0150912	0.943681	-0.831664	2.23435	1.40268
Eya2	0.0151268	0.943681	2.4417	-0.0593696	2.38233
Bcs1l	0.0151461	0.943681	-0.856845	6.37872	5.52187
Apoc4	0.0151572	0.943681	-1.39771	3.97149	2.57377
Dyrk1a	0.0151828	0.943681	1.39884	2.69429	4.09314
Als2	0.0152884	0.943681	-1.0259	4.26467	3.23876
Trpc1	0.0153074	0.943681	-2.35329	2.00254	-0.350746
1700123K08Rik	0.0153589	0.943681	-1.60362	3.81044	2.20682
Dnase1l3	0.0153602	0.943681	-2.27502	2.53037	0.255356
Stard4	0.0154145	0.943681	-0.941962	6.99696	6.05499
Alg14	0.0154462	0.943681	-0.776954	7.02737	6.25042
Ap4b1	0.0154901	0.943681	0.899125	4.26927	5.1684
Taf5l	0.0155825	0.943681	1.0208	4.57237	5.59317
Igk-V28	0.0156765	0.943681	0.75446	4.54552	5.29998
Thbs3	0.0156818	0.943681	0.966433	4.97978	5.94622
Ccng1	0.0157378	0.943681	0.752134	5.33728	6.08941
Eda	0.0157701	0.943681	2.25962	2.04941	4.30902
Mc2r	0.0157964	0.943681	1.07352	3.85845	4.93198
Fchsd1	0.0158122	0.943681	1.52425	1.85029	3.37454
Hoxd1	0.0158626	0.943681	-1.11882	3.91057	2.79175
Pcdhb16	0.015878	0.943681	-2.69902	2.26311	-0.435909
Bnc1	0.0159476	0.943681	1.05398	1.99089	3.04487
Cpb2	0.0160177	0.943681	-1.29604	1.67132	0.375283
Iqgap1	0.0160319	0.943681	-2.34724	3.1215	0.774264
5830411J07Rik	0.0160682	0.943681	1.408	2.45198	3.85998
Slc25a39	0.0160796	0.943681	-0.963369	7.58877	6.6254
Abhd5	0.0161492	0.943681	-0.796335	5.63189	4.83555
Slc22a27	0.0162706	0.943681	-1.63169	1.03435	-0.597337
Synj2	0.016286	0.943681	-2.43699	3.29542	0.858426
Atp6v0b	0.0163009	0.943681	-0.686846	8.38833	7.70148
Dab1	0.016316	0.943681	-0.822659	5.71876	4.8961
Il18rap	0.0164388	0.943681	-0.714706	4.12918	3.41448
Sec61a1	0.0164475	0.943681	1.87558	1.90476	3.78034
	0.0165603	0.943681	1.51005	3.21047	4.72052
Slc22a13	0.0166115	0.943681	1.6769	1.70803	3.38493
Calr	0.0166155	0.943681	-0.670062	10.0235	9.35343
Tnf	0.0166782	0.943681	1.96737	1.48592	3.45329
Pafah1b1	0.0167179	0.943681	2.90354	1.1252	4.02874
Chrdl1	0.0167358	0.943681	-1.48563	2.53008	1.04446
Ifna11	0.0167382	0.943681	3.18171	1.12717	4.30889
Tyrp1	0.0167388	0.943681	1.473	1.60339	3.07639
Rps17	0.0167413	0.943681	0.760794	4.46565	5.22645
H2-D1	0.0168016	0.943681	-1.49537	2.49078	0.995415
Polb	0.0168276	0.943681	-0.671973	6.63488	5.96291
Batf3	0.0168878	0.943681	1.60979	4.21763	5.82742
Map4k1	0.0168901	0.943681	1.49621	2.06264	3.55884
Actn2	0.0170036	0.943681	2.34906	3.24643	5.59549
Zkscan6	0.0170194	0.943681	-1.02152	4.08686	3.06534
Gna14	0.0170272	0.943681	-1.57308	3.45465	1.88157
Gm13023	0.0170362	0.943681	3.48291	-2.90526	0.577646
Capn6	0.0170475	0.943681	1.14999	5.0592	6.20919
Pira1	0.0170739	0.943681	2.31133	1.11525	3.42658
Bpgm	0.0171417	0.943681	-0.802881	8.32031	7.51742
Hmgcs2	0.0171688	0.943681	0.927081	4.80513	5.73221
Rasl2-9	0.0172285	0.943681	2.23927	1.49183	3.73111
3110057O12Rik	0.0172565	0.943681	-0.923886	3.84899	2.9251
AV320801	0.0172688	0.943681	-0.875438	3.2166	2.34116
Krt33a	0.0172787	0.943681	1.73678	1.77772	3.5145
Klk10	0.0173219	0.943681	-2.33939	2.04697	-0.292423
Wipi2	0.0173324	0.943681	-1.25466	3.76546	2.51079
Fam220a	0.0173431	0.943681	-1.51762	7.22966	5.71204
Ppp1r16b	0.0174399	0.944838	-1.31462	3.76581	2.45118
	0.0174477	0.944838	-1.68586	2.02276	0.336904
Alpl	0.0175058	0.945731	-0.707506	5.38959	4.68208
Ascl2	0.0176069	0.946028	1.05391	1.25687	2.31077
Apom	0.0176591	0.946028	-1.69596	3.06242	1.36646
Elovl6	0.0178443	0.946028	-0.860917	8.8467	7.98578
Fabp4	0.0178763	0.946028	3.36395	1.79051	5.15446
H2-D1	0.017888	0.946028	1.77297	0.290171	2.06314
Ppcs	0.0178906	0.946028	-0.684427	5.53623	4.8518
Slc35a2	0.0179696	0.946028	-0.89651	7.76376	6.86725
Pnpla3	0.0180617	0.946028	-1.65839	4.67909	3.02069
Crybb3	0.0181244	0.946028	-1.45008	5.31963	3.86955
Jak2	0.0181547	0.946028	0.750682	6.86262	7.6133
BC005512	0.0181661	0.946028	-1.69025	1.38422	-0.306027
Insl3	0.0181802	0.946028	1.15824	0.295912	1.45415
Ate1	0.0182997	0.946028	-0.742588	1.3512	0.608614
Adcy3	0.0183076	0.946028	-1.0835	3.82951	2.74601
Sh3d19	0.0183818	0.946028	-2.51451	3.10041	0.585907
Psg19	0.0184003	0.946028	-3.79458		-Inf
Ap3s2	0.0184316	0.946028	-0.65213	5.16538	4.51325
Krtap13-1	0.0185285	0.946028	2.23066	1.28108	3.51174
Fam167b	0.0185413	0.946028	-0.728372	0.729716	0.00134385
Tm4sf20	0.0185484	0.946028	1.51868	-0.0208931	1.49779
Tmod4	0.0186112	0.946028	1.56142	2.50183	4.06324
Bnip3l	0.0186338	0.946028	-0.888991	6.83392	5.94492
Prkcb	0.018703	0.946028	0.67391	6.07848	6.75239
Brcc3	0.0187382	0.946028	0.659983	4.39505	5.05504
Rsad2	0.0187545	0.946028	-1.08227	5.68564	4.60338
Nt5c3b	0.0188287	0.946028	-1.01595	4.58616	3.57021
Fam89a	0.0188474	0.946028	-1.07	5.75833	4.68834
Nox4	0.0189609	0.946028	2.33911	-0.523118	1.816
Gcc2	0.0189707	0.946028	-2.15573	3.2016	1.04587
Plek	0.0189743	0.946028	1.60678	2.51547	4.12226
Isg20	0.0190117	0.946028	-1.19424	7.5365	6.34226
Inpp5k	0.019021	0.946028	0.707909	6.7832	7.49111
Muc3	0.0190385	0.946028	-1.33178	3.60708	2.27529
Aqr	0.0190796	0.946028	-2.00569	2.80737	0.801671
Psma6	0.0191222	0.946028	-2.1871	1.99655	-0.19055
Igh-VJ558	0.019124	0.946028	1.3913	1.38049	2.77179
Commd5	0.019132	0.946028	0.723118	6.37072	7.09383
Gdf10	0.0191502	0.946028	1.81863	3.97072	5.78934
Mlec	0.0191642	0.946028	-0.938299	7.43538	6.49708
Tradd	0.0192309	0.946028	-0.900028	5.54317	4.64314
Rnf17	0.0193014	0.946028	2.19695	0.842456	3.03941
Cacnb2	0.0193302	0.946028	-1.33732	0.627338	-0.709979
Snrpa1	0.0193835	0.946028	0.794272	6.63265	7.42692
Ighg3	0.0195002	0.946028	-2.14505	3.97517	1.83012
9030617O03Rik	0.0195034	0.946028	-1.50134	4.6258	3.12446
Mkrn1	0.0195512	0.946028	-0.854081	8.54139	7.68731
Tnfrsf10b	0.0195851	0.946028	-1.64972	1.9309	0.281188
Qsox1	0.0195869	0.946028	-1.89385	1.03699	-0.85686
Krt6a	0.0195888	0.946028	1.92879	2.16803	4.09682
Pstk	0.0196429	0.946028	-0.889956	6.02868	5.13872
Gpr37l1	0.0196762	0.946028	-1.06687	10.0916	9.02468
Adamtsl4	0.0196879	0.946028	1.02573	3.43261	4.45834
Wdr26	0.0197429	0.946028	0.883918	4.85211	5.73602
Med1	0.0197628	0.946028	-1.61435	3.09075	1.4764
Polh	0.0198442	0.947586	0.939992	-0.192262	0.74773
Fam110c	0.0199503	0.947586	-0.769163	3.92641	3.15724
Synj2	0.0199546	0.947586	-0.80126	1.56899	0.767728
Pikfyve	0.0199795	0.947586	-1.63466	3.12899	1.49433
Dcps	0.0200472	0.947586	1.82215	2.23831	4.06046
Mecom	0.0200533	0.947586	0.783069	3.86624	4.64931
Myl3	0.0201073	0.947586	2.52306	1.64479	4.16785
Rpl41	0.0203053	0.947586	0.737154	11.5363	12.2734
Krt14	0.0203111	0.947586	1.89321	0.933726	2.82694
Cryba4	0.0203714	0.947586	1.17962	3.75716	4.93678
Pde10a	0.0204441	0.947586	-1.48883	3.93941	2.45057
Plekhh2	0.0204493	0.947586	1.00683	-0.68957	0.317259
Dgcr8	0.0205463	0.947586	2.45796	1.53125	3.98921
Asb5	0.020566	0.947586	2.02922	2.19583	4.22504
Gbp3	0.0207336	0.947586	-1.00401	4.8975	3.89349
Plp1	0.020745	0.947586	-0.731681	12.1471	11.4154
Ugt1a1	0.0207504	0.947586	1.1462	6.19592	7.34212
Zfp353-ps	0.020786	0.947586	3.84117	-2.34916	1.49201
Purg	0.0207931	0.947586	-1.34307	4.02548	2.68241
Mrpl42	0.0208945	0.947586	1.56218	1.29537	2.85755
Selenbp1	0.0209008	0.947586	0.841975	5.96433	6.80631
Cops5	0.0209351	0.947586	1.92284	-0.731723	1.19111
Dlx1	0.0209447	0.947586	0.96818	-0.378904	0.589276
Snca	0.0209688	0.947586	-1.07184	9.61314	8.5413
	0.0209744	0.947586	0.933263	3.16581	4.09908
Tex21	0.0210195	0.947586	-2.16646	2.18137	0.01491
Slc48a1	0.0210239	0.947586	-0.684037	8.56297	7.87893
abParts	0.0210277	0.947586	1.41749	2.41621	3.8337
	0.0210343	0.947586	0.78229	5.39111	6.1734
Tpm1	0.0210876	0.947586	1.08022	6.48766	7.56789
Fzd4	0.0210899	0.947586	2.32659	0.303996	2.63059
Apc	0.0211331	0.947646	-1.14104	4.98705	3.84601
	0.0211956	0.947856	-2.31179	2.21528	-0.0965117
Tff3	0.0212213	0.947856	-2.35356	5.62184	3.26827
Hmox1	0.0213786	0.951638	1.8302	2.30103	4.13123
	0.0213958	0.951638	2.36548	0.109059	2.47454
C77691	0.0214473	0.951638	2.05352	1.74699	3.80052
Ccdc65	0.0214892	0.951638	-2.33374	2.30542	-0.028315
Epn2	0.0215712	0.951638	-0.626477	7.04426	6.41779
Ephx1	0.0216476	0.951638	0.6925	6.70355	7.39605
Prl2b1	0.0216801	0.951638	2.27563	-0.656948	1.61869
Clca3	0.0217138	0.951638	-1.10152	3.3392	2.23767
Sgms1	0.0217385	0.951638	0.732258	3.99798	4.73024
Ptprv	0.0218074	0.951638	0.780812	4.48807	5.26889
Fabp9	0.0218335	0.951638	-1.94622	2.07314	0.126915
Ubxn10	0.0218395	0.951638	1.40513	1.55619	2.96132
Ccl2	0.0218827	0.951638	1.27519	3.02406	4.29925
Igf2	0.0218931	0.951638	1.69458	7.25294	8.94752
Zfp7	0.0219986	0.952476	-0.82379	3.09292	2.26913
Ppbp	0.0220279	0.952476	-1.356	5.04254	3.68654
	0.0220383	0.952476	-0.996198	-1.35296	-2.34916
Chid1	0.0221515	0.954881	-0.747099	5.22035	4.47325
Mif4gd	0.0221781	0.954881	-0.747667	5.66228	4.91461
Abca1	0.0222449	0.955942	0.834728	8.23879	9.07352
Alg12	0.0223533	0.957523	1.56938	0.672237	2.24162
3	0.0223815	0.957523	-0.62093	8.08517	7.46424
Dnajc3	0.0224083	0.957523	1.91387	0.123028	2.0369
Vmn1r29	0.0224686	0.958293	-2.42619	2.37006	-0.0561289
Atp11c	0.0225955	0.958492	0.934075	2.74476	3.67883
Cnot6l	0.0226076	0.958492	0.593798	4.07511	4.66891
Agt	0.0226316	0.958492	1.0438	9.14472	10.1885
Ugt3a2	0.0226556	0.958492	2.08298	1.86249	3.94547
Med21	0.0228022	0.958492	-1.05688	5.50946	4.45258
Tfrc	0.0228463	0.958492	-1.74795	2.07907	0.331119
G6pd2	0.022906	0.958492	-0.849658	4.64787	3.79822
	0.022997	0.958492	2.3908	-0.84075	1.55005
Ppp1r32	0.0230131	0.958492	-1.02346	4.62148	3.59802
Kcnj2	0.0231044	0.958492	1.8574	-1.13401	0.72339
Cbx5	0.0231134	0.958492	-0.834028	7.25477	6.42074
Myoz2	0.0232226	0.958492	3.63765	2.21754	5.85519
Abcb9	0.0234194	0.958492	0.98538	2.09353	3.07891
Fkbp10	0.0235392	0.958492	1.04133	3.99458	5.03591
Il17a	0.0235589	0.958492	1.24093	0.86288	2.10381
Acsm2	0.0235695	0.958492	1.02159	2.49769	3.51928
Xist	0.0235963	0.958492	3.30262	4.92037	8.22299
Pik3cg	0.0236267	0.958492	0.86793	3.73218	4.60011
E4f1	0.0236689	0.958492	0.734442	5.02959	5.76403
Rp1	0.0238077	0.958492	1.94753	-1.8449	0.102639
Alox12e	0.0239029	0.958492	0.885179	3.79701	4.68219
Stc2	0.0239084	0.958492	0.909619	2.2568	3.16642
	0.0239886	0.958492	-1.38422	3.57251	2.18829
Vmn1r25	0.0239964	0.958492	-3.03628	1.02372	-2.01256
Dlk1	0.0240375	0.958492	1.05833	4.2941	5.35244
Bpgm	0.0240512	0.958492	-0.71275	10.3392	9.62642
Trp53inp1	0.0240613	0.958492	0.775068	7.25685	8.03191
Trpc7	0.0240772	0.958492	-1.10799	3.2581	2.15012
Cideb	0.0241185	0.958492	-0.812297	5.78644	4.97414
	0.0242187	0.958492	1.13778	1.54268	2.68046
Gc	0.0242605	0.958492	2.54545	0.362156	2.9076
Lamb3	0.0242609	0.958492	1.77227	2.08597	3.85824
Chst5	0.0242944	0.958492	-0.849332	4.58297	3.73364
B3gat3	0.0243275	0.958492	-1.53482	4.27797	2.74315
Id4	0.0243692	0.958492	0.926855	7.52945	8.4563
Hnrnpk	0.0245164	0.958492	1.00808	7.13857	8.14665
Rdh1	0.0245406	0.958492	-1.37838	2.53213	1.15375
Prol1	0.0246195	0.958492	2.1842	-0.246327	1.93787
Slc39a8	0.0246477	0.958492	1.91332	0.288858	2.20217
Enoph1	0.0246627	0.958492	-0.981767	7.6076	6.62583
Hrc	0.0247623	0.958492	0.903666	4.45482	5.35848
Nsfl1c	0.0248181	0.958492	-0.740616	8.7863	8.04568
Kcnip2	0.0248569	0.958492	-1.59597	2.95412	1.35815
Adam12	0.0248624	0.958492	-0.753162	6.00829	5.25513
Mtch2	0.0248677	0.958492	1.67116	-0.0840522	1.58711
Slc52a2	0.0249018	0.958492	-0.605664	5.48424	4.87857
Rora	0.0249509	0.958492	0.879668	3.27434	4.15401
Icam5	0.0249688	0.958492	1.29104	3.43191	4.72295
Pitpnm2	0.0249773	0.958492	1.9843	0.267082	2.25138
Zfml	0.0250702	0.958492	-0.622603	6.31545	5.69285
Mc1r	0.0250895	0.958492	0.893335	-0.0884321	0.804903
Ptgfr	0.025092	0.958492	1.73353	1.08935	2.82288
Defa-rs7	0.0251245	0.958492	-1.03602	3.57719	2.54117
Desi1	0.0251358	0.958492	-0.975241	7.27412	6.29888
AA517858	0.0251926	0.958492	-1.17022	-1.20936	-2.37957
N6amt2	0.0251967	0.958492	-0.628218	5.94432	5.3161
Ccl25	0.0252014	0.958492	1.13607	3.29552	4.43159
Atp4a	0.0252682	0.958492	-1.05358	4.2372	3.18362
Has3	0.0252817	0.958492	-1.21567	2.19556	0.979891
Add1	0.0252906	0.958492	-0.944242	5.38165	4.43741
AK030979	0.0252991	0.958492	1.30653	2.62346	3.92999
Tmco4	0.0253066	0.958492	1.06055	1.58267	2.64322
Pard3b	0.0253118	0.958492	0.791228	4.45867	5.2499
Ugt1a1	0.0253197	0.958492	0.788934	4.11257	4.9015
Acss2	0.0254106	0.958492	-0.685962	8.11209	7.42613
Drg2	0.0254582	0.958492	-0.708885	6.37611	5.66722
Hdgf	0.0254665	0.958492	-2.15693	3.21508	1.05815
Tmem41b	0.0254969	0.958492	-0.880577	8.647	7.76642
Akr1e1	0.0255837	0.958492	-0.787918	7.20208	6.41416
Vamp2	0.0255942	0.958492	-0.645553	4.58306	3.93751
Slc7a2	0.0256061	0.958492	0.905585	3.09886	4.00444
Pes1	0.0256305	0.958492	-1.42714	5.17933	3.75219
Amigo1	0.0256488	0.958492	1.12547	2.70632	3.83179
Bmp7	0.0257522	0.958492	1.11929	0.141802	1.26109
Trip12	0.0258145	0.958492	-0.658762	5.9902	5.33143
Surf4	0.025863	0.958492	-0.679408	6.80054	6.12113
Gng4	0.0259244	0.958492	0.955199	3.3205	4.2757
Lmod2	0.025925	0.958492	2.44839	0.23991	2.6883
Gipc1	0.0259435	0.958492	-0.642	8.27883	7.63683
Kcnk4	0.0260548	0.958492	-1.28636	3.81377	2.5274
Map3k12	0.0261163	0.958492	-1.35981	3.47855	2.11874
Ddx5	0.0261253	0.958492	0.816051	7.33269	8.14875
Ninj1	0.0263049	0.958492	-0.833578	5.95259	5.11901
	0.0263297	0.958492	0.71359	0.0750076	0.788598
Krt86	0.0263692	0.958492	-1.66258	3.40604	1.74346
Creb1	0.026482	0.958492	-1.24171	3.52757	2.28587
Afp	0.0264958	0.958492	2.1189	0.987851	3.10675
Zfp930	0.0265078	0.958492	-0.797459	3.26254	2.46508
Psmd7	0.0267111	0.958492	-1.65218	3.80394	2.15176
Npy6r	0.0267299	0.958492	2.30357	1.29238	3.59595
Rab30	0.0269021	0.958492	-0.932092	5.58921	4.65712
Otos	0.0269736	0.958492	1.64988	1.80683	3.45671
Tbc1d1	0.0269979	0.958492	-0.621267	4.91796	4.2967
Dcxr	0.0270828	0.958492	0.867843	6.33333	7.20118
Fbxo45	0.0271366	0.958492	0.944682	4.25083	5.19551
Zmat5	0.0271426	0.958492	-1.13282	4.62993	3.49711
Adam25	0.0271932	0.958492	2.74631	-1.2431	1.50321
Mphosph8	0.0272695	0.958492	-2.81392	3.39701	0.583089
Mylpf	0.0273422	0.958492	3.57764	3.43066	7.0083
Casp7	0.0274197	0.958492	1.47213	2.69366	4.16579
Tfcp2l1	0.0275382	0.958492	-1.94964	1.16044	-0.789198
Tex13	0.0275486	0.958492	-0.94375	0.8542	-0.0895498
Dnajc1	0.0275501	0.958492	-1.63891	4.61042	2.97151
Ank1	0.0275609	0.958492	1.76644	0.324922	2.09136
Gata5	0.0276408	0.958492	1.19779	0.664532	1.86233
Pknox2	0.027643	0.958492	0.830138	2.71991	3.55004
2210010C04Rik	0.0276575	0.958492	-0.843516	4.32528	3.48176
Ffar2	0.0276933	0.958492	0.705979	4.04935	4.75532
Slc25a19	0.0277386	0.958492	-0.71965	5.63627	4.91662
Auts2	0.0277401	0.958492	-2.56205	2.50338	-0.0586694
Rufy3	0.0277578	0.958492	-0.610477	6.71193	6.10145
Tmprss4	0.0277764	0.958492	-1.44922	4.34861	2.89939
Gm20738	0.0277879	0.958492	0.783161	4.73959	5.52276
Sprr2f	0.0277927	0.958492	2.56318	-0.456912	2.10627
Irak1bp1	0.0278227	0.958492	-1.36006	3.73344	2.37339
Map4k4	0.0278305	0.958492	1.36189	1.66295	3.02484
Arih1	0.0278349	0.958492	-0.580673	6.90093	6.32025
Cbx5	0.0279039	0.958492	-0.569621	6.58737	6.01775
Tlr8	0.0279834	0.958492	0.728438	3.52504	4.25348
Ceacam11	0.0280188	0.958492	-1.92814	0.140281	-1.78786
Lhx1	0.0280642	0.958492	2.32316	1.63388	3.95704
Alg13	0.0280736	0.958492	-0.653266	5.37113	4.71786
Pcdhb21	0.0281239	0.958492	0.792301	4.23248	5.02478
Pdlim4	0.0282334	0.958492	0.85144	6.3451	7.19654
Snd1	0.0283424	0.958492	-0.833401	4.80672	3.97332
Ube2o	0.0283693	0.958492	-0.656308	6.02441	5.3681
Cfb	0.0284132	0.958492	1.41418	3.00602	4.4202
H2-Q6	0.0284341	0.958492	-1.86636	6.17701	4.31065
Tmem206	0.0285008	0.958492	2.30161	0.65172	2.95333
Krt8	0.0285077	0.958492	-1.12402	1.47891	0.354889
Arpp19	0.0285429	0.958492	-0.673396	7.85714	7.18374
2310067B10Rik	0.0285826	0.958492	-1.24763	3.83882	2.59119
Aldh8a1	0.0286077	0.958492	-1.44298	4.24872	2.80574
Dnajb5	0.0287788	0.958492	0.802634	4.62144	5.42407
Nfat5	0.0288452	0.958492	1.89852	0.464987	2.36351
Myo1d	0.0288629	0.958492	-0.724908	7.10071	6.3758
Slfn8	0.028906	0.958492	-1.24034	4.59622	3.35588
Tmpo	0.0289179	0.958492	-0.8239	0.965383	0.141483
Mpp1	0.0289463	0.958492	-0.745873	7.38239	6.63651
Copg2os2	0.0289617	0.958492	-1.05488	4.25998	3.2051
4930500M09Rik	0.0289694	0.958492	1.46807	3.0058	4.47387
Coro2b	0.0289741	0.958492	-0.662862	8.6141	7.95123
Slc15a1	0.029023	0.958492	1.8311	1.11392	2.94501
Rps24	0.0291055	0.958492	1.46118	3.62429	5.08548
Trim34a	0.0291312	0.958492	-1.65456	2.72479	1.07022
Irf3	0.0291866	0.958492	0.866665	3.42807	4.29474
Fam132a	0.0291982	0.958492	0.575632	5.95848	6.53411
Pald1	0.0292072	0.958492	0.734831	5.61228	6.34711
5430435G22Rik	0.0292472	0.958492	-1.65568	6.05292	4.39724
H2-M10.1	0.0293691	0.958492	1.39884	2.19711	3.59594
Upp1	0.0294512	0.958492	-0.673168	4.46495	3.79178
Gm13102	0.0295237	0.958492	-1.94365	3.77215	1.8285
Pou2f2	0.0295674	0.958492	-1.36443	3.145	1.78057
Sbno1	0.0296255	0.958492	-0.81856	4.34031	3.52175
Eya4	0.0296369	0.958492	1.80506	1.5945	3.39956
Dlst	0.029657	0.958492	1.05398	3.22415	4.27813
Hsp90b1	0.0297383	0.958492	-0.6876	8.64907	7.96147
	0.0297732	0.958492	-0.869602	2.60097	1.73136
2810449G22Rik	0.0297756	0.958492	-1.2749	3.95629	2.68138
2010005H15Rik	0.0298116	0.958492	1.96126	0.290171	2.25143
Omp	0.0298135	0.958492	1.08337	2.51416	3.59753
Ppp6c	0.0298408	0.958492	0.732015	6.48563	7.21764
Slc9b2	0.0299017	0.958492	0.833506	3.06758	3.90109
Cabyr	0.0299132	0.958492	1.21432	0.17653	1.39085
Ndufa10	0.0301189	0.958492	-2.09938	4.50383	2.40445
Aacs	0.030139	0.958492	-0.866637	7.4335	6.56686
Gria4	0.0302477	0.958492	-0.653419	4.93057	4.27716
Rdh11	0.030252	0.958492	-0.771651	5.87279	5.10114
Ache	0.0302843	0.958492	-0.720703	5.43253	4.71183
Atf7ip2	0.0304445	0.958492	1.11115	2.31106	3.42221
Tmem38a	0.0304944	0.958492	-0.547952	4.70911	4.16116
Eno3	0.0305041	0.958492	0.917325	5.31906	6.23639
Dnajc17	0.0305677	0.958492	-1.15957	3.99392	2.83434
Mtg2	0.0305749	0.958492	-0.653849	2.29123	1.63739
Pitx3	0.0307147	0.958492	1.31467	3.38315	4.69782
Rab37	0.0307225	0.958492	-1.38691	3.88609	2.49918
Serpinb9c	0.0308034	0.958492	-0.936843	1.00164	0.0647947
Cotl1	0.0308706	0.958492	0.627326	6.62466	7.25198
Fcho1	0.0308984	0.958492	0.653975	4.42562	5.0796
Sec62	0.0309573	0.958492	-0.6172	6.98735	6.37015
1810011O10Rik	0.030981	0.958492	1.7187	3.85964	5.57834
Cpd	0.0310581	0.958492	0.871608	2.1174	2.98901
B4galt4	0.031168	0.958492	-1.75978	3.54874	1.78896
Rpp14	0.0311985	0.958492	-0.612395	6.42706	5.81466
Calr	0.0312087	0.958492	-0.721514	9.70713	8.98562
Nsdhl	0.031212	0.958492	-0.587171	9.71684	9.12967
H2-Q5	0.0312529	0.958492	1.8424	1.28874	3.13113
Trdn	0.0312842	0.958492	3.16392	-0.285612	2.87831
Col4a4	0.0312963	0.958492	-1.3954	1.69143	0.296027
Tbca	0.0313228	0.958492	1.23395	5.92758	7.16153
Slc45a2	0.031326	0.958492	0.793643	4.31389	5.10753
2810474O19Rik	0.0314409	0.958492	-1.0744	3.63713	2.56273
Fosl1	0.03145	0.958492	1.49829	1.38267	2.88097
Fastkd2	0.0314604	0.958492	-0.567078	5.68236	5.11528
Dapk3	0.03152	0.958492	-0.845115	3.9011	3.05598
Fes	0.0316134	0.958492	0.765888	5.03137	5.79725
Abcg1	0.0316297	0.958492	0.759461	6.92663	7.68609
Tlcd1	0.031644	0.958492	0.60371	6.36655	6.97026
F2rl3	0.0316501	0.958492	1.51316	1.15543	2.66859
Eps8	0.031663	0.958492	-0.813821	5.74901	4.93519
Etf1	0.0316889	0.958492	0.947815	0.316223	1.26404
Fam46c	0.0317606	0.958492	-0.972087	10.2149	9.24278
Tlr7	0.0318175	0.958492	0.785071	4.66836	5.45343
Socs3	0.031831	0.958492	0.985341	3.92562	4.91096
Ptrf	0.0318417	0.958492	-1.88409	2.15296	0.268868
Clca1	0.0318911	0.958492	2.25365	1.5741	3.82775
Fblim1	0.0319411	0.958492	0.620249	3.9596	4.57985
Slc13a3	0.0319839	0.958492	-0.783115	5.48768	4.70456
Stx8	0.0320165	0.958492	-1.45002	3.43077	1.98075
Bcdin3d	0.0321248	0.958492	-1.76742	3.51842	1.751
Eng	0.0321315	0.958492	-0.73436	6.44885	5.71449
Strc	0.0321425	0.958492	1.9893	0.805502	2.79481
Atp2a1	0.0321913	0.958492	2.0572	4.25983	6.31703
Rbpjl	0.032207	0.958492	1.52624	2.19176	3.718
Cpn1	0.0322323	0.958492	0.637855	0.575205	1.21306
Elovl6	0.0323968	0.958492	-0.684768	9.98556	9.30079
Igkv1-117	0.0325018	0.958492	1.29355	-0.247265	1.04629
Slco2a1	0.0325635	0.958492	0.923271	4.64388	5.56715
Arhgap10	0.0325925	0.958492	-1.09492	2.33673	1.24181
Ccl27a	0.0326144	0.958492	0.718844	5.20436	5.92321
Rai2	0.032623	0.958492	-3.13862	3.04228	-0.0963342
Vps9d1	0.0327108	0.958492	-1.92211	0.784214	-1.13789
Tnnc1	0.0327419	0.958492	1.29547	4.20773	5.50321
Rbm47	0.0327676	0.958492	-0.851456	3.39408	2.54262
Oasl1	0.0327925	0.958492	0.834561	4.16547	5.00003
Trib1	0.0328265	0.958492	-1.2096	3.49208	2.28248
Gpd1	0.0329084	0.958492	-0.870046	7.79274	6.9227
Srsf6	0.032973	0.958492	-0.602288	8.60948	8.00719
	0.0330727	0.958492	0.627319	2.5638	3.19112
Snn	0.0331823	0.958492	-1.09452	3.49118	2.39666
Stx4a	0.0332352	0.958492	-0.544763	7.2207	6.67594
Ccr1	0.0332645	0.958492	0.84937	2.41846	3.26783
Zdhhc14	0.0332878	0.958492	0.672684	6.55118	7.22386
Nmur1	0.0332983	0.958492	-0.664353	4.13335	3.469
Gnpda1	0.0333452	0.958492	0.620125	5.76618	6.38631
Azin1	0.0334455	0.958492	0.597166	6.89499	7.49215
Ddit4	0.0334694	0.958492	0.921197	7.16038	8.08158
H2-Bl	0.0335047	0.958492	-1.89582	2.64749	0.751674
Cd97	0.0335197	0.958492	0.654238	5.20518	5.85942
Dnaja4	0.0335322	0.958492	-0.839793	5.6547	4.8149
Stard5	0.0335973	0.958492	-0.695173	5.50874	4.81356
BC002189	0.0336126	0.958492	-0.66029	3.48559	2.8253
Zfp287	0.0336179	0.958492	-2.02705	1.64574	-0.38131
Mtfp1	0.0336227	0.958492	-0.651647	6.14387	5.49222
Sost	0.0337712	0.958492	-1.55685	1.46255	-0.0943009
Sgcd	0.0337765	0.958492	2.02357	1.81124	3.8348
Leprotl1	0.0337793	0.958492	-0.671784	7.4356	6.76382
Nrd1	0.0337958	0.958492	-0.744696	7.66495	6.92026
Atp1b4	0.0339456	0.958492	2.66398	1.19093	3.85491
Rab2b	0.0339476	0.958492	-0.689306	4.76184	4.07254
Grik2	0.0341263	0.958492	1.14688	-0.105366	1.04152
Slc13a3	0.034139	0.958492	-1.26946	7.24092	5.97146
D930048N14Rik	0.0341407	0.958492	1.94066	0.368582	2.30924
Agtr2	0.0341993	0.958492	2.33376	0.052575	2.38633
	0.0342171	0.958492	-1.15998	1.80185	0.641869
0610037L13Rik	0.0342362	0.958492	-1.72055	3.63049	1.90994
Kcnc3	0.0342435	0.958492	0.886582	1.92284	2.80942
Fgd4	0.034267	0.958492	1.00446	3.20449	4.20895
Ugt2b5	0.034274	0.958492	1.17141	-1.86278	-0.691372
Dsc1	0.0343163	0.958492	1.63942	2.04455	3.68397
Dbndd2	0.0343265	0.958492	-0.888006	9.02119	8.13319
Enam	0.0343593	0.958492	-2.07194	2.956	0.884053
D13Ertd205e	0.0344426	0.958492	-1.32923	1.58111	0.251876
Dusp1	0.0344756	0.958492	1.01142	6.63867	7.6501
Ly6i	0.0344986	0.958492	-1.72455	3.20021	1.47566
Cldn1	0.0345938	0.958492	1.65464	2.27123	3.92587
Bcl2l15	0.0346349	0.958492	1.36611	1.63536	3.00146
Aldh1a2	0.0346684	0.958492	1.52823	3.56787	5.0961
Gng2	0.0346695	0.958492	-0.636183	3.77676	3.14058
Ncoa4	0.0346877	0.958492	-0.583958	7.22395	6.63999
Zswim6	0.0347205	0.958492	1.02315	2.9382	3.96135
Svil	0.0347764	0.958492	0.551854	6.07835	6.6302
	0.0347968	0.958492	0.715741	4.7093	5.42504
Klf2	0.0348126	0.958492	0.675229	5.55404	6.22927
Slc52a2	0.034867	0.958492	-0.658291	5.23897	4.58067
Khdc1a	0.034936	0.958492	-2.41407	2.35469	-0.0593806
Brdt	0.0350048	0.958492	0.9582	2.50739	3.46559
Krt14	0.0350205	0.958492	-1.44906	3.58892	2.13986
Csn2	0.0350803	0.958492	-1.30015	3.80902	2.50888
Olfr64	0.0350958	0.958492	2.05319	2.10136	4.15455
Insm2	0.0351075	0.958492	1.6051	2.3793	3.98439
Lect1	0.0351519	0.958492	-2.02016	2.37414	0.353975
Socs4	0.0351723	0.958492	-0.63955	4.40571	3.76616
Ceacam11	0.0351979	0.958492	1.69251	0.391418	2.08392
Timm8a1	0.0352013	0.958492	-0.56941	8.28152	7.71211
Vsx1	0.0352236	0.958492	-0.790867	1.55881	0.767941
Arpp21	0.0353316	0.958492	-1.23541	7.12692	5.89151
Nxn	0.0353378	0.958492	0.605877	6.31061	6.91649
Dmc1	0.0354631	0.958492	-2.04052	1.97438	-0.0661347
Ddhd1	0.0355346	0.958492	-0.868994	5.10056	4.23156
Slc10a1	0.0356238	0.958492	-2.19594	2.14426	-0.0516789
Prss23	0.0357833	0.958492	2.03887	3.46921	5.50808
Hiatl1	0.0357864	0.958492	-0.639637	7.29485	6.65521
Zbtb14	0.0358147	0.958492	-1.47649	2.69771	1.22122
Kpna4	0.0358711	0.958492	-0.75843	5.62842	4.86999
Vmn1r47	0.035967	0.958492	-0.801957	0.14037	-0.661588
Arhgef2	0.0359997	0.958492	-0.646808	5.633	4.9862
Ccdc70	0.0360098	0.958492	1.21942	0.572061	1.79148
Pbp2	0.0360605	0.958492	1.32068	1.10179	2.42247
Hspa4	0.0360686	0.958492	-0.822833	5.49144	4.66861
Nip7	0.0360915	0.958492	0.768965	5.38167	6.15064
Il9	0.0363083	0.958492	1.28123	2.98422	4.26545
	0.0363114	0.958492	-0.865766	4.38441	3.51864
Synj2	0.0363681	0.958492	-0.572927	5.49381	4.92088
Mical1	0.0363833	0.958492	0.682997	5.29363	5.97663
Jam2	0.036385	0.958492	-0.596828	7.71004	7.11321
Pla2g2e	0.036395	0.958492	0.769227	1.07772	1.84695
Grb10	0.0364004	0.958492	0.763694	7.23157	7.99526
Cbfa2t3	0.0364663	0.958492	1.11126	4.36964	5.4809
Usp9x	0.0364818	0.958492	-0.54366	5.38712	4.84346
Tnnt2	0.0364873	0.958492	1.89888	1.62481	3.52369
Prr15	0.036513	0.958492	-1.87112	2.10471	0.233594
Fancl	0.0365621	0.958492	-0.533615	6.82256	6.28894
Tspan1	0.036622	0.958492	1.53886	1.33685	2.87571
Socs7	0.0366349	0.958492	0.60118	4.23578	4.83696
Serbp1	0.0366396	0.958492	-0.695284	5.48691	4.79163
Emp3	0.0366696	0.958492	1.07453	4.92706	6.00159
Snrpa1	0.0366974	0.958492	0.645251	5.30853	5.95378
Agr2	0.0368334	0.958492	3.01074		0.501715
Tgm2	0.0368515	0.958492	0.660633	4.95267	5.6133
Tppp3	0.0368781	0.958492	-0.628804	8.47857	7.84976
Dnm2	0.0369099	0.958492	-1.48263	5.28879	3.80616
Rexo2	0.0369101	0.958492	-0.794322	9.07855	8.28422
Mtch2	0.0369468	0.958492	-0.568082	8.00271	7.43462
Pqlc1	0.0369716	0.958492	1.03306	3.33742	4.37048
Nr2e3	0.0369938	0.958492	-1.69106	2.36416	0.673102
Timp2	0.0370662	0.958492	0.897142	8.72641	9.62356
2810449G22Rik	0.0371014	0.958492	1.71147	2.51657	4.22804
Cxx1c	0.0371471	0.958492	1.64005	2.77209	4.41215
	0.0371852	0.958492	1.76084	1.29334	3.05419
Pus7	0.0373485	0.958492	-0.634359	6.77758	6.14322
Fgfr4	0.03736	0.958492	-1.05052	1.9164	0.865874
Haus6	0.0373675	0.958492	-0.840759	4.337	3.49624
Slc38a5	0.037374	0.958492	-0.98791	6.54049	5.55258
Sfxn3	0.0373744	0.958492	0.597309	6.03425	6.63156
Cpxm2	0.0374174	0.958492	-0.92867	6.11312	5.18445
Adat3	0.0374543	0.958492	-0.691252	6.33353	5.64228
Tmbim1	0.0374591	0.958492	-0.6131	8.91771	8.30461
5031439G07Rik	0.0374767	0.958492	0.690018	6.59975	7.28977
Csn1s2a	0.0374826	0.958492	-1.63136	1.22267	-0.408688
Myh6	0.0374837	0.958492	-1.44855	1.87261	0.424056
Suv420h1	0.0374922	0.958492	0.8965	3.02329	3.91979
Rorc	0.0375039	0.958492	1.25572	0.776643	2.03236
Trmt112	0.0375131	0.958492	0.898604	4.75032	5.64892
Cap1	0.0375252	0.958492	-0.670336	6.25059	5.58026
Tpm3	0.0375409	0.958492	1.14551	4.11936	5.26487
Gsdma	0.0375429	0.958492	-1.82084	2.05968	0.238839
Prkcz	0.0375449	0.958492	-0.676025	8.78125	8.10523
BB283400	0.0375582	0.958492	-0.688616	3.78733	3.09872
Calr	0.0376295	0.958492	-0.606825	9.1301	8.52328
Tmem41b	0.0376302	0.958492	-0.563267	8.79604	8.23277
Txndc12	0.037645	0.958492	-0.553566	6.85742	6.30385
H2afy2	0.0378934	0.958492	1.04187	5.74378	6.78565
Dlx3	0.0379057	0.958492	-2.04468	3.66377	1.61909
Snhg8	0.0379208	0.958492	0.583331	8.4464	9.02973
Fgf22	0.0380015	0.958492	1.60078	2.72438	4.32516
Abcg2	0.0380201	0.958492	0.664899	6.87395	7.53885
Atg7	0.0380211	0.958492	0.589815	4.46958	5.0594
Srxn1	0.0380471	0.958492	-1.49565	4.39691	2.90126
Clps	0.038084	0.958492	2.086	-1.29186	0.79414
Derl1	0.0381032	0.958492	-0.782886	5.21166	4.42877
Rlim	0.0381241	0.958492	-1.5672	0.860763	-0.706441
Xbp1	0.038159	0.958492	-0.70501	4.97632	4.27131
Txn2	0.0381803	0.958492	-0.662057	6.62973	5.96767
Sprr1a	0.0381957	0.958492	0.833182	3.59723	4.43041
	0.0382019	0.958492	-0.71949	3.56794	2.84845
Sc5d	0.0382474	0.958492	-0.705992	7.01231	6.30632
Dnajb2	0.0382598	0.958492	-0.568691	8.44888	7.88019
Fam83h	0.0382748	0.958492	0.661427	3.598	4.25943
Ssb	0.038537	0.958492	-0.639877	4.40146	3.76159
Ubr7	0.0386793	0.958492	0.641543	4.48165	5.1232
Lhpp	0.0386806	0.958492	-0.665616	5.84333	5.17772
Me1	0.0388403	0.958492	-0.846072	8.82437	7.9783
Uqcrq	0.0388444	0.958492	1.20011	3.41592	4.61603
Tmem54	0.0388666	0.958492	2.07032	1.18331	3.25363
Pnpt1	0.038906	0.958492	-0.783553	5.66398	4.88043
Chchd3	0.0389522	0.958492	-0.601933	7.97915	7.37722
Dsp	0.0390321	0.958492	0.657948	2.4426	3.10055
Gmcl1	0.0390779	0.958492	-0.558849	6.79702	6.23817
Smg5	0.0391017	0.958492	1.547	2.65099	4.19799
	0.0393155	0.958492	1.56667	1.85475	3.42142
Diras1	0.0393869	0.958492	1.89436	3.17066	5.06502
Atp8a1	0.0393957	0.958492	-0.663291	9.06354	8.40025
Dcakd	0.0394099	0.958492	-0.87202	5.46742	4.5954
Acat2	0.0394165	0.958492	-0.610696	11.3213	10.7106
Dsg2	0.0394498	0.958492	1.63751	1.64385	3.28135
1110057K04Rik	0.0394997	0.958492	-1.4936	4.51102	3.01742
Psors1c2	0.0395307	0.958492	-0.551925	4.09808	3.54616
Aldoc	0.0395874	0.958492	0.691858	7.70418	8.39604
Nfkbia	0.0396365	0.958492	0.737035	6.30941	7.04644
Vps45	0.0396682	0.958492	-0.586541	6.74133	6.15479
Dpep1	0.0396688	0.958492	1.64135	2.4589	4.10025
Sgpl1	0.0397293	0.958492	1.60611	2.25749	3.8636
Kctd4	0.0397497	0.958492	-0.627453	5.85018	5.22272
Myo7a	0.0397766	0.958492	0.641982	4.07484	4.71683
Tmx2	0.0398183	0.958492	-0.542558	7.7387	7.19615
	0.0398539	0.958492	0.853413	1.9278	2.78121
Bola1	0.0398772	0.958492	-1.46944	1.35049	-0.118945
Hist1h1c	0.0400094	0.958492	1.3887	7.07596	8.46466
Sfxn4	0.0401447	0.958492	-0.664402	5.32188	4.65748
Zfp235	0.0401514	0.958492	1.81133	1.93265	3.74398
Serpinb6a	0.0401572	0.958492	0.637262	6.2182	6.85546
Psme3	0.0401749	0.958492	-0.678925	5.31142	4.6325
Klf9	0.0402311	0.958492	-1.9655	4.13123	2.16572
Api5	0.0402478	0.958492	2.14835	0.511254	2.65961
Ankrd17	0.0402597	0.958492	1.50426	0.860048	2.36431
D630032N06Rik	0.040345	0.958492	-0.946777	4.69405	3.74728
Iffo2	0.040345	0.958492	0.973549	4.73891	5.71246
1200003I10Rik	0.040348	0.958492	0.86428	6.6992	7.56348
Cacul1	0.0403836	0.958492	-1.38312	3.47461	2.09149
Lss	0.0404615	0.958492	-0.83119	9.71353	8.88234
Hivep3	0.0404637	0.958492	-1.63602	4.43803	2.80201
Prpf31	0.0404816	0.958492	-0.592819	4.87268	4.27986
LOC624295	0.0405103	0.958492	1.65775	0.326703	1.98445
Elac1	0.0405205	0.958492	1.38412	2.97454	4.35866
Sqle	0.0405963	0.958492	-0.670856	9.81869	9.14783
Cntfr	0.040633	0.958492	1.28351	0.504808	1.78832
Fuca1	0.0407258	0.958492	0.897339	4.90591	5.80324
Spats2l	0.0408343	0.958492	-0.641392	5.79107	5.14968
Cln8	0.0408873	0.958492	0.599628	7.27366	7.87329
B230308N11Rik	0.0409059	0.958492	-0.810761	4.90091	4.09015
Gm11397	0.0409166	0.958492	-0.650864	4.09016	3.4393
Gcnt2	0.0409244	0.958492	1.45949	0.580813	2.0403
Cd209g	0.0409511	0.958492	-1.07541	3.32579	2.25039
Ugt1a1	0.0410451	0.958492	0.895906	6.34833	7.24423
Eif2s1	0.0411108	0.958492	-0.590192	7.99091	7.40071
Aff1	0.0411124	0.958492	0.73782	5.24765	5.98547
Uty	0.0411165	0.958492	-0.84316	4.43762	3.59446
Dram2	0.0411344	0.958492	-0.533009	7.68975	7.15674
Rdm1	0.0411356	0.958492	-0.69963	6.0207	5.32107
	0.0412325	0.958492	0.73342	6.09662	6.83004
Myo1e	0.0412781	0.958492	1.23784	1.09065	2.32849
Plod1	0.0412898	0.958492	-0.575021	7.29763	6.72261
Sema4d	0.0413053	0.958492	-1.05265	7.97801	6.92536
Muc15	0.0414239	0.958492	-0.873342	4.10362	3.23028
Ankrd17	0.0414434	0.958492	-0.50551	6.17169	5.66618
Lefty1	0.0416287	0.958492	-1.16598	5.11176	3.94578
Snhg5	0.0416599	0.958492	0.56831	6.25031	6.81862
Pecr	0.0416753	0.958492	2.09655	0.972182	3.06873
Dppa5a	0.0416906	0.958492	0.939463	3.26251	4.20197
Twsg1	0.0417677	0.958492	-1.20331	2.86702	1.66371
C79452	0.0417718	0.958492	0.542724	2.84211	3.38484
Atp6v0a2	0.0417966	0.958492	-0.543317	7.52968	6.98636
Asz1	0.0418011	0.958492	-0.73577	4.52524	3.78947
Pla2g1b	0.0418344	0.958492	2.17621	-0.211102	1.9651
	0.0418512	0.958492	1.26222	3.51899	4.78121
Tmprss2	0.0418526	0.958492	1.32482	2.12633	3.45115
Plagl1	0.0418529	0.958492	0.968115	7.91468	8.8828
Abcc8	0.0419719	0.958492	-1.64406	3.77164	2.12757
Try4	0.042078	0.958492	1.04736	-1.31857	-0.27121
Mvd	0.0420797	0.958492	-0.799141	8.29321	7.49407
Cenpn	0.0421216	0.958492	0.65198	5.0363	5.68828
Nmnat3	0.0422216	0.958492	0.881731	3.11174	3.99347
	0.042249	0.958492	0.697746	3.43139	4.12913
Serpinb7	0.0422792	0.958492	0.895968	2.52358	3.41954
Spag1	0.0423821	0.958492	-0.788969	4.39965	3.61068
Gtf2i	0.0424669	0.958492	0.66932	4.09345	4.76277
Morc1	0.04249	0.958492	1.46399	-0.00433106	1.45965
Eif2ak3	0.0425607	0.958492	-1.74882	1.39625	-0.352574
Samhd1	0.0425846	0.958492	0.906237	6.15472	7.06095
Sft2d2	0.0426683	0.958492	-1.14236	5.74185	4.59949
Plce1	0.0427011	0.958492	0.612036	7.41704	8.02908
Xist	0.0427905	0.958492	3.90432	3.18936	7.09368
Slfn3	0.0428054	0.958492	-2.07004	2.34211	0.27207
Hopx	0.0428564	0.958492	0.632372	9.75426	10.3866
Rtp4	0.0428912	0.958492	-0.985334	5.35627	4.37094
Hdlbp	0.0428996	0.958492	-0.67992	5.07106	4.39114
Tomm40l	0.0429014	0.958492	-0.634293	6.72425	6.08996
Gabre	0.0429437	0.958492	1.27938	2.54192	3.8213
Tpi1	0.0429803	0.958492	-0.577524	9.32255	8.74503
Gm9385	0.0429842	0.958492	1.02711	3.95508	4.98219
Txnip	0.042997	0.958492	1.35351	3.14994	4.50344
Cdc42ep5	0.0430194	0.958492	1.52068	2.90412	4.4248
Cd163	0.0430207	0.958492	1.01003	3.24115	4.25118
Sypl	0.0430808	0.958492	-0.693346	8.99331	8.29997
Slc45a3	0.0431364	0.958492	-1.18585	6.80446	5.61862
Actn1	0.0432143	0.958492	0.590776	6.7083	7.29907
Cish	0.0432172	0.958492	0.688244	5.5	6.18824
Sugct	0.0432214	0.958492	-2.51093	2.26484	-0.246084
Ighg	0.043235	0.958492	0.650465	2.81224	3.46271
Prdm9	0.0433633	0.958492	1.18156	2.40641	3.58797
Mpg	0.0433729	0.958492	0.572648	5.55162	6.12427
Sema5a	0.0433922	0.958492	-0.617738	4.18954	3.5718
Trdn	0.0434387	0.958492	2.06142	-0.873107	1.18831
Eif2ak4	0.0435252	0.958492	-0.726688	4.86469	4.13801
Abhd6	0.0435578	0.958492	-0.603287	7.40023	6.79695
Tcf25	0.0435755	0.958492	0.702158	4.0469	4.74906
Cyp51	0.0435783	0.958492	-0.569904	8.68799	8.11808
Myc	0.0436027	0.958492	0.634931	4.92606	5.56099
Fosl1	0.0436276	0.958492	1.21785	0.442784	1.66063
Mx2	0.0436853	0.958492	-1.18704	3.2415	2.05446
Synj2	0.0436869	0.958492	0.58026	4.01002	4.59028
Ppfia4	0.043696	0.958492	-0.670162	6.40095	5.73079
Zdhhc14	0.0437089	0.958492	-0.650748	6.66935	6.0186
Ttll3	0.0437525	0.958492	-1.60725	3.82505	2.2178
Prmt3	0.0437747	0.958492	1.9148	0.136865	2.05167
Mfsd8	0.0438046	0.958492	-0.799764	5.29659	4.49683
Sesn2	0.0438797	0.958492	0.938542	3.89954	4.83808
Parva	0.0439001	0.958492	1.33001	1.57168	2.90169
Stat1	0.0439298	0.958492	-1.61568	4.90432	3.28864
Aqp7	0.0439853	0.958492	2.35706	-0.6695	1.68756
Itih2	0.0440134	0.958492	0.631296	3.9413	4.5726
Ddx5	0.0441018	0.958492	1.37708	5.14895	6.52604
	0.0441673	0.958492	-2.0331	3.4547	1.42161
Edn3	0.0441845	0.958492	1.00089	3.01154	4.01244
Eppin	0.0442348	0.958492	-0.932392	3.78033	2.84794
Ttll3	0.0442361	0.958492	1.99112	1.5044	3.49552
Msl1	0.0442432	0.958492	-0.713048	5.64155	4.92851
Map3k5	0.0442461	0.958492	-2.55344	3.35494	0.801495
Gjb2	0.0443985	0.958492	0.629756	4.7402	5.36996
Gpr89	0.0444655	0.958492	-0.606472	6.61242	6.00594
Nr2c2	0.0446312	0.958492	-0.655973	1.41911	0.763135
AK138291	0.0446426	0.958492	-1.99663	3.51233	1.5157
Tpsb2	0.0446431	0.958492	-2.15967	3.05081	0.891136
Myo15b	0.0447411	0.958492	1.09639	2.97555	4.07194
Gsta2	0.0447437	0.958492	0.642722	2.5552	3.19792
Nck1	0.0447533	0.958492	-0.643613	4.25622	3.61261
Ggta1	0.0447575	0.958492	0.609528	4.82962	5.43915
Agfg1	0.0447582	0.958492	-0.609347	7.7165	7.10716
Pou2f2	0.0448871	0.958492	0.87326	3.64809	4.52135
Col5a1	0.0448951	0.958492	0.698913	0.165828	0.864741
Slc25a39	0.0449521	0.958492	-0.621328	9.33209	8.71076
Gm16136	0.0450501	0.958492	0.590557	3.3503	3.94085
Zfp260	0.04512	0.958492	-0.892799	6.30691	5.41411
Bmpr2	0.0451294	0.958492	-0.763062	6.90282	6.13976
Sox4	0.0452306	0.958492	0.953556	3.26018	4.21374
Il4	0.0452619	0.958492	1.72873	1.97787	3.7066
Cd36	0.0452979	0.958492	3.3849	-0.151245	3.23366
Timm10b	0.04532	0.958492	-1.35424	4.43645	3.08221
Epb4.1	0.0453506	0.958492	-0.734516	7.88409	7.14957
Rnf214	0.0454689	0.958492	-1.10875	5.4034	4.29465
Etv4	0.0454854	0.958492	-1.54656	3.85938	2.31282
Dlg5	0.0455102	0.958492	0.604978	6.47998	7.08496
Secisbp2l	0.0455107	0.958492	-0.891143	9.0513	8.16016
F7	0.0455221	0.958492	1.78593	1.0756	2.86153
	0.0455354	0.958492	1.03313	-0.156076	0.877059
Wnt8a	0.045543	0.958492	-0.74948	4.52734	3.77786
Timm17a	0.0456103	0.958492	-0.555849	9.01584	8.45999
Hopx	0.0456796	0.958492	0.723506	6.1436	6.86711
B3galt4	0.0457063	0.958492	-0.909766	4.99716	4.0874
Sidt1	0.0457872	0.958492	-1.05228	2.36868	1.3164
Sin3b	0.045882	0.958492	0.589459	8.62168	9.21114
Hdgfrp2	0.0459224	0.958492	-0.785881	4.56802	3.78214
C78142	0.0459481	0.958492	-1.50214	0.932575	-0.569564
Cxcr6	0.0460338	0.958492	-2.50701	1.57075	-0.93626
Cldn1	0.0460868	0.958492	1.22616	2.15892	3.38507
Tfr2	0.0460931	0.958492	0.669921	5.23575	5.90567
Tfcp2l1	0.0460983	0.958492	2.02422	0.102886	2.1271
Ypel1	0.0462131	0.958492	1.05857	3.63828	4.69686
Rai14	0.0462144	0.958492	2.08064	1.59255	3.67318
Abcb7	0.0462157	0.958492	-0.87485	3.59539	2.72054
Rps18	0.0462261	0.958492	-1.0404	2.837	1.7966
Lsp1	0.046334	0.958492	1.05711	5.13426	6.19137
Hus1	0.0463519	0.958492	0.908376	2.86021	3.76859
Gosr1	0.0463836	0.958492	0.831864	1.58151	2.41337
Zfp940	0.0465651	0.958492	-0.865285	4.42606	3.56078
Sh3bp1	0.0466958	0.958492	-1.20474	4.05893	2.85419
Nt5c1b	0.0467427	0.958492	-1.95443	2.58571	0.631272
Metap1d	0.0468306	0.958492	-1.37184	4.31545	2.94361
Selenbp1	0.0469081	0.958492	0.746275	5.28692	6.03319
Grhl2	0.0469231	0.958492	-1.33933	2.98601	1.64668
Rasgrp2	0.0469293	0.958492	0.943077	3.97181	4.91489
Cdv3	0.0469869	0.958492	-1.58119	5.20727	3.62608
BC002288	0.0470212	0.958492	-0.828994	4.23304	3.40404
Olfr157	0.0470503	0.958492	1.20713	0.837185	2.04432
Gtf2h4	0.047051	0.958492	0.769899	-0.823739	-0.0538399
Fam131b	0.0470588	0.958492	-0.900912	3.87905	2.97814
Cyp2b9	0.0471599	0.958492	0.857837	3.06145	3.91929
Hnrnpa1	0.0471812	0.958492	0.590534	6.54036	7.13089
Myl12a	0.0471917	0.958492	-0.617593	5.97242	5.35483
2810408B13Rik	0.047197	0.958492	0.771628	2.15684	2.92847
Csl	0.0472308	0.958492	-0.693253	0.744188	0.0509353
Gykl1	0.0472413	0.958492	-0.975078	0.116317	-0.858761
Dclre1a	0.0472551	0.958492	0.551136	5.36621	5.91734
Kcnk1	0.0472751	0.958492	0.673345	7.53083	8.20418
Hmg20b	0.0472807	0.958492	-0.671709	4.86785	4.19614
Farp1	0.0472861	0.958492	0.842058	7.46748	8.30954
Vcam1	0.047362	0.958492	-1.22799	3.62697	2.39898
Klf7	0.0474112	0.958492	-0.632162	6.43883	5.80667
Cit	0.0475137	0.958492	-1.39937	5.56582	4.16645
Pdk3	0.0475367	0.958492	-0.487419	6.66778	6.18036
Trpc4	0.0475685	0.958492	-0.87015	2.91282	2.04267
Gal3st1	0.0475706	0.958492	-0.578368	8.66727	8.08891
Ophn1	0.0475971	0.958492	-0.569683	6.35738	5.7877
Meg3	0.0476457	0.958492	0.54912	3.3095	3.85862
Tshr	0.0477309	0.958492	-1.17592	2.47897	1.30305
Ddit4l	0.0478288	0.958492	0.592737	5.08297	5.67571
Prkd3	0.0479644	0.958492	-0.681923	0.726847	0.0449241
Cacna2d1	0.0480122	0.958492	-2.02071	1.73971	-0.280998
Snrnp48	0.0480586	0.958492	-0.544726	5.71729	5.17257
Pttg1	0.0480662	0.958492	0.686476	7.95473	8.6412
Cubn	0.0481074	0.958492	2.18888	1.22632	3.4152
Dhcr24	0.0481736	0.958492	-0.637484	9.20511	8.56763
Fut1	0.0481972	0.958492	-0.732631	1.39178	0.659144
Cmtm2a	0.0483082	0.958492	-1.88639	0.36021	-1.52617
Cnbd2	0.0483106	0.958492	-0.797332	4.41984	3.62251
Itgb1	0.0483122	0.958492	-1.9322	2.91012	0.977925
Asph	0.0483491	0.958492	0.579522	5.1186	5.69812
Slc35a5	0.0484245	0.958492	0.753468	3.86196	4.61543
1700008F21Rik	0.0485082	0.958492	2.80004	-2.05217	0.747863
Cxcl10	0.0485168	0.958492	1.25912	1.82491	3.08403
Rfk	0.0485276	0.958492	-0.585756	5.99957	5.41382
Slc35a2	0.0485441	0.958492	-0.603727	7.40825	6.80453
H2-Ob	0.0485958	0.958492	-1.6297	3.47179	1.84209
Fam160b1	0.0486244	0.958492	0.566569	6.27283	6.8394
Mtf1	0.0487701	0.958492	-0.879739	4.53504	3.6553
Etos1	0.0487819	0.958492	1.33914	0.477878	1.81702
Angpt2	0.0488121	0.958492	0.921666	1.24004	2.1617
Slc25a37	0.0488297	0.958492	-0.818665	8.32026	7.5016
Eif3l	0.0489338	0.958492	0.538221	3.64447	4.18269
Crispld1	0.0489362	0.958492	-1.34498	4.12282	2.77785
Slc39a14	0.0490572	0.958492	0.755327	5.03672	5.79205
Atp2a2	0.0490655	0.958492	-0.680247	5.60879	4.92855
Yy1	0.0490918	0.958492	0.490676	5.26139	5.75206
BC125002	0.0491279	0.958492	0.690983	4.10696	4.79795
Gm20767	0.0492523	0.958492	1.72822	-0.452532	1.27569
Sectm1b	0.0494546	0.958492	0.581504	3.46892	4.05043
Rnf112	0.0495024	0.958492	-0.496497	6.16665	5.67016
Pnck	0.0495131	0.958492	-0.656191	6.29055	5.63436
Serpina3g	0.0495233	0.958492	1.34046	1.57337	2.91384
Zfp318	0.0495532	0.958492	-0.60407	5.53921	4.93514
Mapkap1	0.0496066	0.958492	-0.514743	7.36273	6.84799
Purb	0.0496394	0.958492	0.870876	1.09607	1.96695
Gjb6	0.049687	0.958492	0.88881	7.54905	8.43786
Vim	0.0497954	0.958492	0.763044	9.01671	9.77975
Prl3d1	0.0498278	0.958492	1.48814	2.91836	4.40649
Kifc1	0.0499667	0.958492	-2.12067	4.36337	2.2427
Tnnt1	0.0499669	0.958492	2.41045	1.78503	4.19548

## Sheet: GSE10224_transSMA_vs_Ctrl
GeneID	pvalue	padj	logfc	meanc	meanSMA
1700067P10Rik	1.9438e-06	0.0441049	3.72139	-0.118111	3.60328
Nr0b1	6.2236e-06	0.0706067	-2.80107	1.90555	-0.895526
Aste1	1.15827e-05	0.0837885	-2.78212	4.15204	1.36992
Xist	1.69409e-05	0.0837885	4.27845	4.93504	9.21349
Myh1	1.84638e-05	0.0837885	-2.99883	3.14899	0.150161
4921530L21Rik	4.00268e-05	0.133478	-2.5708	3.23751	0.666704
Cops5	4.11787e-05	0.133478	2.99821	-0.690142	2.30807
Epha7	5.06689e-05	0.14371	-2.36246	3.57176	1.2093
St14	6.29005e-05	0.158579	2.0931	2.15842	4.25152
Rd3	7.22847e-05	0.162313	-2.22683	2.78857	0.561735
Xist	7.86886e-05	0.162313	4.78277	0.649691	5.43246
Zfp930	8.70816e-05	0.163636	-2.40773	3.29504	0.887305
Xist	9.37534e-05	0.163636	5.10779	3.22076	8.32856
Mmp12	0.000109253	0.177069	2.07965	-0.185489	1.89416
Gnb1l	0.000122505	0.177869	-3.61888	4.03421	0.415332
Cdkn1a	0.000129413	0.177869	2.7142	4.09339	6.80759
Wipi2	0.000138529	0.177869	-2.20476	3.79761	1.59285
Hmga2	0.000141104	0.177869	-2.31861	3.07832	0.759712
H2-M10.1	0.000151453	0.179211	2.16616	2.2279	4.39406
Greb1	0.000174348	0.179211	3.54584	-0.312027	3.23381
Spta1	0.00017474	0.179211	-3.64241	3.9172	0.274797
Ldlr	0.00017848	0.179211	-1.82595	3.92363	2.09768
Ccl3	0.000188072	0.179211	2.10242	4.22797	6.33039
Zkscan14	0.000189557	0.179211	2.41505	1.68945	4.1045
	0.000219225	0.196951	2.81946	0.590807	3.41027
Fmo4	0.000226356	0.196951	1.75585	1.40477	3.16062
Sult1a1	0.000234362	0.196951	1.80738	4.90262	6.71
Nusap1	0.000249583	0.198962	3.04566	0.226048	3.27171
	0.000265384	0.198962	3.34096	0.0746508	3.41561
Muc13	0.000267994	0.198962	3.72638	-0.781922	2.94446
Eps8l1	0.000271831	0.198962	1.99308	1.13	3.12309
Rad51ap1	0.000283679	0.201146	-1.47925	4.64135	3.1621
Dusp1	0.000292978	0.201444	2.34846	6.63562	8.98408
Kcnip2	0.000303775	0.202676	-1.70238	2.98246	1.28008
Tdo2	0.000315156	0.202676	2.09882	1.02929	3.12812
AK201917	0.000326111	0.202676	-2.74139	2.21876	-0.522631
Ptger3	0.000330499	0.202676	2.59533	0.141657	2.73699
Nepn	0.0003542	0.210543	2.10083	1.09316	3.19398
Ppp2r5c	0.000361886	0.210543	-1.96068	3.98036	2.01967
Chd1	0.000383662	0.217632	-2.25626	3.81609	1.55983
Eya2	0.000442725	0.241848	2.19552	-0.00990239	2.18562
B4galt5	0.000447669	0.241848	2.23722	1.30793	3.54516
Tsc22d3	0.0004707	0.248376	1.27377	5.2353	6.50907
LOC100653389	0.000515967	0.263821	-2.04983	1.41088	-0.638945
Zfml	0.00052426	0.263821	-1.23688	6.31482	5.07794
Ldhc	0.000534851	0.263821	1.69397	0.977393	2.67136
Ahsp	0.000592596	0.281463	-1.47177	8.94767	7.4759
Hltf	0.000595426	0.281463	1.62027	2.63758	4.25784
Serpina1c	0.000654884	0.301457	1.17941	4.22862	5.40803
Gadd45g	0.000673734	0.301457	1.16946	5.23011	6.39957
Cxcl2	0.00067758	0.301457	1.68489	3.25008	4.93497
Mt2	0.000701874	0.30173	1.39957	9.73129	11.1309
Plag1	0.000714536	0.30173	2.24092	1.39213	3.63305
	0.000730927	0.30173	2.24554	0.866196	3.11174
Tcrb-J	0.000744457	0.30173	2.89061	-0.0477737	2.84283
Tbc1d1	0.000744685	0.30173	2.27246	1.25396	3.52642
2810449G22Rik	0.000763419	0.303894	-1.48177	3.98825	2.50648
Fgf4	0.000825534	0.316001	2.99562	-0.52678	2.46884
Ms4a2	0.000901039	0.316001	3.07059	1.09721	4.1678
Obox2	0.000904103	0.316001	2.03466	1.47467	3.50933
Per3	0.00090429	0.316001	2.84386	0.891924	3.73579
Ankrd17	0.000922882	0.316001	2.67664	0.908917	3.58555
Mr1	0.000930826	0.316001	1.785	2.87878	4.66378
Egr1	0.000940913	0.316001	1.64021	7.46562	9.10584
Olfm3	0.000940984	0.316001	4.20864	-1.56385	2.64479
Sprr2f	0.000943274	0.316001	3.34106	-0.41216	2.9289
	0.000946411	0.316001	2.9724	1.02298	3.99539
Cd24a	0.000955199	0.316001	-1.3766	8.7159	7.3393
Nt5c3b	0.000975762	0.316001	-1.34557	2.07195	0.726385
Tmem191c	0.000976317	0.316001	-2.48492	2.65145	0.16653
Angpt2	0.00100118	0.316001	3.19594	1.28129	4.47723
Ddx47	0.00101923	0.316001	-2.60548	2.01615	-0.589329
Sqrdl	0.00102426	0.316001	-1.74833	3.31348	1.56515
Cast	0.00103133	0.316001	-2.36167	3.77077	1.4091
Gkn2	0.00104452	0.316001	2.36983	2.34649	4.71632
D9Ertd306e	0.00105907	0.316189	-1.16213	4.95956	3.79743
Dnajc1	0.00108156	0.317662	2.48597	0.462458	2.94843
Tufm	0.00109894	0.317662	-2.06525	1.91442	-0.150825
Isg20	0.00110601	0.317662	-1.8288	7.53029	5.70148
Hoxb7	0.00114304	0.324063	1.53784	2.96528	4.50312
Apbb1ip	0.00117357	0.324063	-1.39322	4.11377	2.72055
Gcc2	0.00118245	0.324063	-2.68109	3.23342	0.552321
Kcnc3	0.00118542	0.324063	1.44043	1.95892	3.39935
Cxcl1	0.0012369	0.332999	2.69626	0.181189	2.87745
Fosb	0.00124746	0.332999	1.58576	3.6994	5.28516
C78444	0.00133427	0.348477	-1.8091	3.03909	1.22999
Cst9	0.00133616	0.348477	-2.68277	2.06381	-0.618964
Hoxd1	0.0013714	0.353603	-1.86869	3.94237	2.07368
Fabp6	0.00142316	0.362825	1.63068	-1.07455	0.55613
Herc2	0.0014902	0.373592	1.65686	1.72272	3.37958
Mycl	0.00150384	0.373592	1.9214	2.16514	4.08653
Gpr98	0.00151478	0.373592	-1.58639	4.08021	2.49382
Kl	0.00156514	0.38186	2.26073	0.969904	3.23063
Stag2	0.00160738	0.384422	-2.12798	2.34845	0.220465
Ifrd2	0.00165316	0.384422	-2.26162	4.36943	2.10781
Bcl2l15	0.00173985	0.384422	-1.82231	1.67403	-0.148275
Mafb	0.00174982	0.384422	-1.31695	3.33561	2.01866
	0.00175946	0.384422	1.50065	-0.263856	1.23679
Sh3bp1	0.00177129	0.384422	-1.43523	4.09039	2.65516
DXErtd242e	0.00181561	0.384422	-2.58044	2.79333	0.212887
Fech	0.00181899	0.384422	-1.44019	10.8137	9.37348
	0.00183439	0.384422	-1.41063	2.30111	0.890481
Uty	0.00185203	0.384422	-1.46112	4.46451	3.00339
Cep68	0.00185324	0.384422	-1.9099	3.40827	1.49837
Adam26a	0.00185758	0.384422	-2.60184	2.73495	0.133105
Polh	0.00186677	0.384422	1.36026	-0.133415	1.22684
Iapp	0.00187045	0.384422	1.92443	0.660096	2.58453
Eif3a	0.00187587	0.384422	-1.10598	5.27213	4.16614
Top2b	0.00189018	0.384422	-2.17677	2.31839	0.141624
Gstm2	0.0018908	0.384422	1.16407	3.94208	5.10615
Snca	0.00189819	0.384422	-1.39351	9.61944	8.22593
Adam25	0.00190757	0.384422	3.77181	-1.10214	2.66967
Gak	0.00191448	0.384422	-1.85616	2.66928	0.813117
Fos	0.00193935	0.385999	2.29067	7.87955	10.1702
Slc5a4b	0.00197236	0.386388	-1.62682	3.33562	1.70879
Pax6	0.00198929	0.386388	-2.20758	1.63489	-0.572687
Cdk5rap2	0.00200319	0.386388	-2.83835	5.01705	2.1787
Aspdh	0.00201929	0.386388	-1.35457	4.31363	2.95906
Cidec	0.0020312	0.386388	-1.99117	2.98452	0.993351
Sult1e1	0.00204348	0.386388	1.56635	-0.841872	0.724474
Nme4	0.0020615	0.386573	-1.4352	3.93386	2.49865
	0.00208691	0.38813	1.48246	5.86608	7.34854
Crebzf	0.00211986	0.388618	-1.23398	5.45092	4.21693
Elf5	0.00212378	0.388618	2.07025	1.66771	3.73797
Wnk4	0.00216881	0.393683	1.65165	1.01403	2.66568
Rps9	0.00226425	0.402464	-2.76418	3.57186	0.807682
Gng2	0.00226977	0.402464	-2.34412	3.99296	1.64884
Ubl5	0.0022704	0.402464	-2.0136	3.18617	1.17256
Cep112	0.00231156	0.403657	1.40176	3.10358	4.50534
Znrf1	0.00231271	0.403657	-2.11098	5.28328	3.1723
	0.00233394	0.404253	1.99114	1.06394	3.05509
Nxph1	0.00241818	0.41567	-1.1677	4.34844	3.18075
4930533N22Rik	0.00244824	0.417673	2.18435	0.97702	3.16137
Sox9	0.00254299	0.426415	-0.94374	5.23875	4.29501
Prodh	0.0025481	0.426415	1.46784	4.23869	5.70653
Nkx2-3	0.00255586	0.426415	2.16679	3.22774	5.39453
Ccrl2	0.00262291	0.434408	1.1504	4.73156	5.88196
Col13a1	0.00264956	0.435642	1.20552	3.27615	4.48167
Bbx	0.00269478	0.437233	-2.54299	3.05264	0.509646
F7	0.00269904	0.437233	2.82878	1.10651	3.93529
Pik3r4	0.00272134	0.437233	-1.28182	5.70678	4.42497
Hspb1	0.00275655	0.437233	2.12432	4.10834	6.23266
Piwil1	0.00278529	0.437233	1.99236	1.11882	3.11118
	0.00278733	0.437233	-3.2323	2.6725	-0.559792
Creb3	0.002801	0.437233	-2.06368	4.7099	2.64622
C77144	0.00283104	0.437233	2.27814	1.73974	4.01788
Trpc4	0.00285857	0.437233	-1.96696	2.946	0.979039
Igfbp3	0.00287107	0.437233	1.55124	3.86989	5.42113
Pde6h	0.00287121	0.437233	-2.25333	2.34626	0.0929265
Zfand3	0.00296495	0.443655	2.15596	0.671708	2.82767
Dio2	0.00297123	0.443655	1.56682	3.98364	5.55046
Sorbs1	0.00297204	0.443655	1.06967	7.2715	8.34117
	0.00299896	0.444748	-1.2292	1.9602	0.731002
Enpp3	0.00304762	0.448624	1.87085	1.33389	3.20474
Nt5c3b	0.00308179	0.448624	-1.78639	4.78943	3.00305
Tnf	0.0031038	0.448624	2.76571	1.52448	4.29019
Myh4	0.00310419	0.448624	-2.71975	2.51491	-0.20484
Fech	0.00313376	0.450032	-1.48419	8.11865	6.63447
Tmsb10	0.00327017	0.458999	1.72664	2.37898	4.10562
Gpr87	0.00328223	0.458999	1.03591	4.18946	5.22537
Cuedc2	0.00328762	0.458999	1.52869	3.50393	5.03262
Mepce	0.00330242	0.458999	1.7426	2.83172	4.57431
	0.00333743	0.458999	1.44705	2.33884	3.7859
Kpna2	0.00334382	0.458999	-0.890547	8.61545	7.7249
Bmpr2	0.00335177	0.458999	-2.3195	6.89859	4.57908
Prss23	0.00335803	0.458999	2.74396	1.88927	4.63323
Nupr1	0.00340398	0.462493	1.72738	3.10087	4.82825
Csprs	0.00345242	0.466283	1.25629	2.76999	4.02628
Slc9a3r2	0.00348061	0.467308	1.0743	6.96379	8.0381
Trnt1	0.00353011	0.469297	-1.70172	4.21882	2.5171
	0.00355251	0.469297	-1.73092	1.41722	-0.313699
Olfr159	0.0035705	0.469297	-1.3672	2.41303	1.04583
Iglv1	0.00357815	0.469297	2.13981	0.333931	2.47374
Mutyh	0.00363545	0.47216	-1.98474	3.91143	1.92669
Igfbp7	0.00364161	0.47216	1.15401	1.57884	2.73285
Cd82	0.0037379	0.479339	2.59072	2.75409	5.3448
Drc1	0.00373922	0.479339	-2.00656	4.78483	2.77827
Abcc8	0.00378777	0.480385	-1.38771	3.804	2.41629
Cox8c	0.00378972	0.480385	0.963298	5.50481	6.46811
Trim10	0.00381119	0.480422	-1.20245	6.22282	5.02038
Prss32	0.00390426	0.488098	1.80079	2.12644	3.92723
Hlcs	0.00391511	0.488098	-1.42876	5.1452	3.71644
Sos1	0.0040466	0.501734	-1.77221	3.9374	2.16519
Tmco4	0.00407631	0.502671	1.80899	1.62059	3.42958
Tmem144	0.00416383	0.510688	-1.98587	4.96533	2.97945
Mbp	0.00421025	0.512268	-0.945328	8.61793	7.67261
9	0.00422186	0.512268	1.5864	1.32979	2.91619
Piwil2	0.00425641	0.513713	2.19393	0.872653	3.06659
Acsm2	0.00431404	0.517913	1.46358	2.5272	3.99078
Il17a	0.00434986	0.519062	1.61252	0.92259	2.53511
Agtr2	0.00437499	0.519062	2.95672	0.0956269	3.05235
Lrrc6	0.00440039	0.519062	2.35507	0.191417	2.54649
	0.00442351	0.519062	-1.73637	3.20537	1.46899
Sorbs1	0.00447377	0.519062	0.980491	7.31427	8.29476
Cbx1	0.00448073	0.519062	-0.887241	5.95218	5.06494
Myod1	0.00449616	0.519062	1.81458	2.47842	4.293
Iqsec1	0.00450662	0.519062	-1.78677	5.7397	3.95293
Hmgn1	0.00459413	0.526469	2.54687	-0.233159	2.31371
Cbx5	0.00462081	0.526865	-1.23663	7.13154	5.89491
Chek1	0.0046651	0.529256	-1.51386	3.3126	1.79874
Kpnb1	0.00474273	0.535095	1.91887	1.15726	3.07613
Cic	0.00476374	0.535095	0.918862	7.15243	8.07129
Rnf41	0.00482266	0.536835	-0.946992	3.98381	3.03682
Socs3	0.00482655	0.536835	1.6095	4.73504	6.34455
Fam220a	0.00488869	0.540062	-1.68216	7.22635	5.54419
Malat1	0.00490316	0.540062	-1.43866	8.70563	7.26696
Syt2	0.00495393	0.541566	1.04511	1.24723	2.29233
Art5	0.00496455	0.541566	1.23282	-0.321357	0.91146
Nrip3	0.00503409	0.546524	-2.0006	2.12137	0.12077
Rpf2	0.00508385	0.546835	-0.886102	5.81694	4.93083
Gjb5	0.00508516	0.546835	-1.27668	2.02362	0.74694
Mia	0.00514545	0.550708	-0.898086	6.20697	5.30889
Mecom	0.0052416	0.55448	1.9489	0.67948	2.62838
Mkrn1	0.00527731	0.55448	-1.29844	9.18401	7.88557
Sdc4	0.00531835	0.55448	0.838526	6.77361	7.61213
Plek2	0.00540486	0.55448	-2.15365	2.38984	0.236191
Dusp9	0.00551308	0.55448	-1.24878	3.68594	2.43716
Ier2	0.0055727	0.55448	1.3794	5.74805	7.12745
Dclre1b	0.00558309	0.55448	-2.30793	4.02331	1.71539
Fmo2	0.00558394	0.55448	0.96049	1.38455	2.34504
Nip7	0.00558436	0.55448	0.799165	5.38907	6.18823
Nlgn1	0.00561412	0.55448	2.45955	0.747139	3.20669
Ms4a6c	0.00569617	0.55448	0.957767	4.52394	5.48171
Ascl2	0.00569988	0.55448	3.15573	-0.990762	2.16496
Slc4a1	0.00571557	0.55448	-1.60938	7.55597	5.94658
Slc5a1	0.00575803	0.55448	1.34926	2.85102	4.20028
Ndn	0.00576557	0.55448	0.838385	3.5879	4.42628
Fgg	0.00579019	0.55448	1.25687	1.28758	2.54446
Ergic2	0.00581032	0.55448	-1.11383	4.44211	3.32829
Cdkn1a	0.00582205	0.55448	1.87157	7.24169	9.11326
Ptprv	0.00587215	0.55448	0.937644	4.51351	5.45116
Dlc1	0.00588308	0.55448	1.84657	0.778883	2.62546
Osbpl9	0.00589547	0.55448	-1.16592	3.57082	2.4049
Arid4b	0.00589823	0.55448	-1.1095	4.60114	3.49164
	0.00590198	0.55448	-2.01586	1.85943	-0.156426
Gstm1	0.00593621	0.55448	0.869481	6.09972	6.9692
Zfp445	0.00597977	0.55448	-0.912345	6.29274	5.38039
Psmd7	0.00601393	0.55448	-1.78594	3.83445	2.04851
	0.0060207	0.55448	-1.37308	1.52757	0.154487
Gpr88	0.00602321	0.55448	0.807977	4.59951	5.40749
Ddx5	0.00605564	0.55448	1.52594	5.15975	6.6857
P4ha1	0.00610234	0.55448	-0.996312	4.46203	3.46572
Cyp51	0.00614897	0.55448	-1.20335	5.88953	4.68618
Tll2	0.00615996	0.55448	-1.1303	1.13824	0.00794396
Socs6	0.00617326	0.55448	-1.09707	4.93415	3.83708
Olfr73	0.00621512	0.55448	1.45294	2.2709	3.72385
Lrp6	0.00622766	0.55448	-1.86381	4.14066	2.27685
Ptpn2	0.00626126	0.55448	-0.818832	8.41749	7.59865
Cdx2	0.00627643	0.55448	-1.07037	1.39904	0.328661
Ccl2	0.00630212	0.55448	1.63532	3.0556	4.69092
Sall3	0.00633046	0.55448	-1.02372	5.07447	4.05075
Kcna6	0.00635784	0.55448	0.770257	3.3782	4.14846
Kpna4	0.00636089	0.55448	-0.934358	5.63247	4.69811
Dsc1	0.0063626	0.55448	1.96152	2.07783	4.03935
Agtrap	0.00637665	0.55448	-1.77664	3.99432	2.21768
Ube2c	0.00639015	0.55448	-0.972436	6.65317	5.68073
Kpna1	0.0063957	0.55448	-1.82597	2.25205	0.426081
Itk	0.00640712	0.55448	2.06147	1.20575	3.26722
Angptl2	0.00644317	0.55448	1.45566	2.0345	3.49017
Pi4ka	0.00645393	0.55448	2.03114	1.68168	3.71282
Nbl1	0.00647366	0.55448	0.975659	2.36188	3.33754
Anp32a	0.00648017	0.55448	-0.909337	5.60241	4.69307
Farsb	0.00648121	0.55448	1.45525	2.11197	3.56722
Mt1	0.00652882	0.55448	1.12419	10.3687	11.4929
Gabrb2	0.00658444	0.55448	0.836408	4.70917	5.54558
Ehbp1l1	0.0066096	0.55448	-2.39944	4.36682	1.96738
Arhgap12	0.00663203	0.55448	-0.912044	6.22983	5.31779
Tstd1	0.00666319	0.55448	-1.18019	4.25827	3.07808
Pbx2	0.00667409	0.55448	-1.55859	4.76951	3.21092
Uggt2	0.00667416	0.55448	-0.788032	4.6939	3.90586
Cotl1	0.00669066	0.55448	0.916976	6.62229	7.53927
Atf3	0.00679343	0.55448	3.42775	2.76452	6.19227
Jag1	0.00681482	0.55448	-2.63808	2.82549	0.187412
Plxnd1	0.00681738	0.55448	2.589	2.21628	4.80528
Rad51c	0.00684178	0.55448	1.23214	1.59312	2.82527
D18Ertd232e	0.00686381	0.55448	2.39597	-0.361596	2.03438
Fkbp11	0.00688437	0.55448	-1.84354	2.92764	1.0841
LOC100043315	0.00688719	0.55448	2.89064	-0.990762	1.89988
Add3	0.00691228	0.55448	-0.837336	7.95789	7.12056
3110057O12Rik	0.00692457	0.55448	-0.766243	3.88359	3.11735
C030018P15Rik	0.00694129	0.55448	-1.70588	2.41332	0.707439
Ccl9	0.00694743	0.55448	-0.957278	3.81463	2.85736
Tbx5	0.00695321	0.55448	1.45785	2.99459	4.45244
Irf7	0.00700437	0.55448	0.897365	4.67363	5.57099
Hr	0.00701618	0.55448	0.876662	4.78549	5.66216
Cysrt1	0.00704713	0.55448	0.871165	7.1128	7.98397
Vps33b	0.00705654	0.55448	-1.53409	5.33438	3.80029
Gm4788	0.0070995	0.55448	1.4294	1.46329	2.89269
Gypa	0.00711063	0.55448	-1.84498	5.09482	3.24985
Galnt7	0.00712329	0.55448	-0.830379	5.46052	4.63015
Meox2	0.00712571	0.55448	2.34693	0.528715	2.87565
Mpp5	0.00713566	0.55448	-1.3786	7.0356	5.657
Klf2	0.00717122	0.555341	1.40404	5.55861	6.96265
Kynu	0.00723141	0.558098	2.64668	0.829086	3.47577
Scara5	0.00725852	0.558291	1.68085	3.2568	4.93765
Guca1b	0.0073391	0.562582	2.02857	1.53554	3.56411
	0.00738022	0.56305	1.52472	2.10255	3.62727
	0.00739484	0.56305	-1.33658	1.07806	-0.258523
Clk4	0.0074615	0.566225	-1.3659	4.79918	3.43328
Mb	0.00753728	0.568415	0.97132	2.19296	3.16428
Fbp1	0.00756617	0.568415	0.955152	5.73357	6.68872
Lrrc46	0.00758232	0.568415	-1.4652	3.74798	2.28278
Rnasel	0.00761181	0.568415	-1.43077	4.073	2.64224
Gm10334	0.00761751	0.568415	1.57319	0.7175	2.29069
Socs7	0.00764066	0.568415	0.772285	4.26511	5.0374
1700094J05Rik	0.00776429	0.573116	2.13397	2.37857	4.51254
Gspt2	0.00777381	0.573116	-1.35754	5.1479	3.79035
Rsad2	0.00777963	0.573116	-1.25878	10.1868	8.92806
Il1f5	0.0078596	0.577054	0.721396	4.52451	5.24591
Dclk1	0.00788394	0.577054	-1.09817	0.75019	-0.347978
Taf1d	0.00794596	0.5787	-2.56992	2.54221	-0.027708
Cntfr	0.00795745	0.5787	1.54085	0.54707	2.08792
Adam1a	0.00799189	0.578852	-1.5435	5.57864	4.03514
Tc2n	0.00801347	0.578852	2.49532	-1.39649	1.09883
	0.00803913	0.578852	0.906748	6.388	7.29475
Atp6v1c2	0.00813792	0.578852	1.15772	0.178386	1.3361
Rsad2	0.00815742	0.578852	-1.27483	6.47345	5.19862
Kcnj1	0.00817472	0.578852	1.97658	0.889323	2.8659
Fam132a	0.00819525	0.578852	0.969461	3.89203	4.86149
Hiatl1	0.00820865	0.578852	-0.762751	7.28656	6.52381
	0.00821733	0.578852	0.848509	4.30524	5.15375
B3galt1	0.00827342	0.578852	-2.16333	3.49967	1.33634
Ctla2a	0.00827517	0.578852	1.26406	5.74179	7.00585
Prss2	0.00828121	0.578852	1.94464	1.56036	3.505
Steap3	0.00829119	0.578852	1.23632	2.17037	3.40669
Vcam1	0.00834376	0.580082	0.99622	3.66193	4.65815
Tex9	0.00838221	0.580082	-0.89306	5.82866	4.9356
Ffar2	0.00838564	0.580082	0.744573	4.08258	4.82715
Tbl1x	0.00844433	0.580082	-0.818183	5.43611	4.61793
Eps8	0.00849218	0.580082	-0.76123	5.75089	4.98966
	0.00851277	0.580082	2.11541	0.772726	2.88814
Rnf185	0.00853028	0.580082	0.85272	5.69657	6.54929
	0.00854423	0.580082	1.18717	-0.774975	0.412192
Mpzl2	0.00856348	0.580082	1.64838	1.70413	3.35251
Wdr75	0.00856445	0.580082	-0.818064	6.15503	5.33697
Cask	0.00867556	0.583749	-2.42074	3.74904	1.3283
Aqr	0.0086876	0.583749	-1.66796	2.83735	1.16939
Fbxo9	0.0087243	0.583749	-0.731287	5.04993	4.31865
Ace	0.00874024	0.583749	0.799329	4.64845	5.44778
Tnpo3	0.00877836	0.583749	-0.80405	5.75169	4.94764
Rad54l	0.00879455	0.583749	-1.01294	3.94819	2.93525
Brat1	0.00883162	0.583749	-1.71063	4.23562	2.52499
Psme3	0.00892193	0.583749	-0.708051	5.31879	4.61074
Pip4k2c	0.00893714	0.583749	1.11929	0.22938	1.34867
Creb3l4	0.00894973	0.583749	2.2109	1.54333	3.75423
Alas2	0.0089527	0.583749	-1.37114	10.5989	9.22779
Stx17	0.00895655	0.583749	0.706714	6.08908	6.79579
Flt3	0.00896172	0.583749	1.24277	2.54442	3.78719
Foxd2	0.00898724	0.583749	0.877924	1.27434	2.15226
Mkrn1	0.00900451	0.583749	-1.2491	8.14159	6.8925
Dio2	0.00912904	0.588739	0.996002	7.05215	8.04815
Eya4	0.00915331	0.588739	2.10298	1.63421	3.73718
Socs3	0.00915932	0.588739	1.6756	3.95518	5.63078
Cpb2	0.00925486	0.592492	-1.57696	1.70348	0.126528
Slc19a1	0.00926993	0.592492	1.36552	1.15304	2.51856
Ighg3	0.00932722	0.592884	-0.925331	-0.538745	-1.46408
Mgat5	0.00933529	0.592884	2.44869	0.323617	2.77231
4933434E20Rik	0.00935446	0.592884	-1.02748	5.65557	4.62809
Rbm15	0.00942064	0.594107	-0.95461	5.42399	4.46938
Baz1b	0.00942612	0.594107	-1.10956	6.05238	4.94282
0610037L13Rik	0.00951517	0.596756	-0.729114	7.45427	6.72515
Ccl4	0.00954516	0.596756	0.976936	4.67684	5.65377
Nmt1	0.00954705	0.596756	-1.55084	4.26763	2.71679
Vmn1r29	0.00966921	0.60104	-2.45784	2.40713	-0.0507166
Pon1	0.00969336	0.60104	2.55619	0.297351	2.85354
Bnip3l	0.00972525	0.60104	-1.09749	6.83	5.73251
Spam1	0.00973488	0.60104	-3.00465	3.10758	0.102932
Siae	0.00982734	0.60104	-0.914511	3.9482	3.03369
S100a4	0.00987463	0.60104	1.14083	4.6275	5.76834
Klrc3	0.00987996	0.60104	-2.90196	1.01612	-1.88584
Adam34	0.00989952	0.60104	1.06547	2.36902	3.43448
Far1	0.00990018	0.60104	-0.770807	7.64084	6.87003
Ulk2	0.00990181	0.60104	-0.743916	7.49426	6.75034
Mug-ps1	0.00990697	0.60104	0.861366	3.04404	3.9054
Pknox2	0.0099983	0.604964	1.07868	2.74981	3.82849
Klf15	0.0101171	0.605416	0.888595	5.70849	6.59709
Sppl2a	0.0101183	0.605416	-0.945363	6.19784	5.25247
D10Wsu159e	0.0101282	0.605416	1.32467	1.29944	2.62411
Ky	0.0101344	0.605416	-1.65945	3.13125	1.4718
St3gal2	0.0101392	0.605416	-0.855974	5.28734	4.43136
Miox	0.0101783	0.606065	1.63189	2.96728	4.59916
Cnot4	0.0102035	0.606065	-0.913809	5.60454	4.69073
Ap4b1	0.0102968	0.608623	0.898198	4.2981	5.1963
Ugt2b1	0.0103076	0.608623	0.88597	3.68914	4.57511
Cflar	0.0103517	0.608623	-0.682702	4.09058	3.40788
C79468	0.010374	0.608623	-0.720034	5.24486	4.52483
Arhgef16	0.0104561	0.608623	1.21312	1.81266	3.02577
Ddx46	0.0104658	0.608623	-0.749476	5.1519	4.40242
4933428G20Rik	0.0104776	0.608623	2.32266	0.467378	2.79004
Lrrc8a	0.0104801	0.608623	0.861357	6.92072	7.78208
Mis12	0.010488	0.608623	-0.79296	5.46765	4.67469
Slc8a1	0.0105468	0.610476	-1.57064	2.74012	1.16949
Gas5	0.0105977	0.611864	-1.4133	4.25914	2.84584
Atp6v1g1	0.0106523	0.612133	-1.92913	2.78408	0.854951
	0.0106563	0.612133	2.01911	0.863738	2.88285
Hhip	0.0107127	0.613815	-1.98936	3.61503	1.62567
Slc14a2	0.0107577	0.614153	1.23707	3.88969	5.12675
Igkv6-15	0.0107727	0.614153	-1.90705	1.83784	-0.0692061
Slc19a2	0.0108477	0.616164	0.814952	5.32896	6.14391
Car4	0.0108623	0.616164	0.889759	4.87897	5.76872
Setd1a	0.0109291	0.618409	1.70313	2.20432	3.90745
Cpne6	0.011004	0.619619	1.05865	6.19515	7.2538
Syncrip	0.0110262	0.619619	-1.43053	5.85951	4.42897
Wwc2	0.0110527	0.619619	1.57932	0.317535	1.89686
Npy2r	0.0110619	0.619619	1.90967	1.13259	3.04227
Akr1e1	0.011087	0.619619	-0.986326	7.19359	6.20727
Fkbp10	0.0111915	0.620874	1.43487	4.02622	5.46108
Nfkbia	0.0112277	0.620874	0.870561	6.30989	7.18045
Myo1e	0.01124	0.620874	1.46703	1.13183	2.59885
Trove2	0.0112496	0.620874	-0.745469	5.79078	5.04531
2610005L07Rik	0.0112666	0.620874	-0.923912	5.30984	4.38593
Galnt6	0.011294	0.620874	0.757724	1.0977	1.85543
Gpaa1	0.0113237	0.620874	1.62747	6.0322	7.65967
Pnpt1	0.0113888	0.620874	-1.00272	5.66841	4.66569
Creb1	0.011423	0.620874	-1.09192	5.01464	3.92272
Cyp19a1	0.0115111	0.620874	-1.62132	3.69796	2.07664
Grhl2	0.0115291	0.620874	-1.39165	3.80454	2.41288
Actl7b	0.0115357	0.620874	1.0888	4.66514	5.75393
Ptgdr	0.0115393	0.620874	1.37262	3.38344	4.75606
Cntn3	0.0115566	0.620874	-1.01791	3.5739	2.55599
H2-D1	0.0115624	0.620874	-1.35555	2.52163	1.16607
Ifna11	0.0115813	0.620874	3.48185	1.16739	4.64925
Med1	0.0115931	0.620874	-1.6185	3.12059	1.50209
Trim43a	0.0116021	0.620874	1.56556	2.86948	4.43504
Foxg1	0.011915	0.636121	-2.7673	1.07491	-1.69239
Cntn1	0.0119938	0.636405	0.719621	10.0005	10.7202
Socs3	0.0119988	0.636405	2.15995	5.27616	7.43611
Ttc7b	0.0120045	0.636405	0.964501	4.11397	5.07847
Csf2ra	0.0120637	0.636589	-1.83035	4.07117	2.24082
Pde6h	0.0121121	0.636589	-1.52712	3.09653	1.56942
Heyl	0.012129	0.636589	1.33565	0.705297	2.04095
Sorcs3	0.0121522	0.636589	0.777576	3.16215	3.93972
D11Ertd326e	0.0122015	0.636589	1.9358	1.19907	3.13487
Prl3b1	0.0122244	0.636589	1.52129	1.84257	3.36386
Mndal	0.0122262	0.636589	-1.87995	1.12968	-0.750265
Stac	0.0122525	0.636589	-1.18917	4.33492	3.14575
Flt4	0.0122604	0.636589	0.801493	4.51756	5.31905
Pitpnc1	0.0123632	0.637591	1.09936	0.825567	1.92493
Slain2	0.012378	0.637591	2.19414	1.31074	3.50488
Mtm1	0.0124065	0.637591	-0.832859	4.95602	4.12316
Fabp9	0.0124072	0.637591	-2.1547	2.11075	-0.0439567
Pim1	0.0124202	0.637591	-1.70871	3.94532	2.2366
Pfpl	0.0124679	0.63858	1.4122	1.53998	2.95218
Luc7l2	0.012521	0.63858	-1.16218	5.69145	4.52927
Polg	0.0125487	0.63858	-0.732972	5.54654	4.81357
Far1	0.0125521	0.63858	-0.745006	7.95518	7.21018
Tnnt2	0.0125944	0.63887	2.17083	1.66549	3.83632
6330416G13Rik	0.0126475	0.63887	-1.32961	7.10278	5.77317
Mknk2	0.0126673	0.63887	-1.65978	2.3088	0.649014
Zfp318	0.0126822	0.63887	-0.653625	4.61109	3.95747
Sgca	0.012719	0.63887	1.13207	4.02497	5.15703
1700029F12Rik	0.0127267	0.63887	1.56778	1.53323	3.10102
Synj2	0.0128316	0.639698	1.21171	-0.201911	1.0098
Wasf3	0.0128335	0.639698	1.96126	2.09247	4.05373
Gpx5	0.0128476	0.639698	-2.11289	3.77055	1.65766
Crhr1	0.012856	0.639698	0.708437	4.1236	4.83204
Ngf	0.0130476	0.646004	1.19243	3.42875	4.62118
Th	0.0130491	0.646004	0.978668	4.4177	5.39636
Upk2	0.0130821	0.646004	2.12001	1.72901	3.84902
	0.0130966	0.646004	2.11177	0.812518	2.92429
Serpinh1	0.0131664	0.64804	1.41981	6.00616	7.42597
B3gat3	0.0132222	0.649134	-1.26479	4.306	3.04121
	0.0132688	0.649134	2.65549	0.451013	3.1065
Ppp1r14d	0.0132762	0.649134	1.96714	0.863464	2.83061
Slc1a2	0.013312	0.649134	0.997298	6.09638	7.09368
Rps6ka3	0.0133557	0.649134	-0.814892	3.93694	3.12205
Peak1	0.0133603	0.649134	1.52585	1.02629	2.55214
Rps17	0.0134317	0.651206	0.709933	4.49074	5.20067
Mc2r	0.0135295	0.65455	0.964891	3.89047	4.85536
Keap1	0.0136093	0.655924	0.967267	2.84706	3.81432
Zfp937	0.0136515	0.655924	-1.54202	4.34129	2.79927
Tsc22d3	0.013736	0.655924	0.754386	7.4165	8.17089
Atp8a1	0.0137593	0.655924	-0.808461	9.05847	8.25001
Clca4	0.013788	0.655924	-1.05195	3.33281	2.28086
Tyrp1	0.0138077	0.655924	1.65657	1.33917	2.99573
Il7r	0.0138148	0.655924	-1.50395	3.0898	1.58585
Olfr690	0.0139302	0.655924	1.66843	1.84872	3.51715
Fastkd5	0.0139404	0.655924	-0.603811	6.28093	5.67712
Traip	0.0139811	0.655924	-2.03503	3.93734	1.90232
Acaa1a	0.0139892	0.655924	1.68291	7.12461	8.80752
Egfr	0.0140159	0.655924	0.716753	6.29215	7.0089
Slc4a1	0.0140247	0.655924	-1.11648	7.4294	6.31292
Sema3a	0.0140267	0.655924	-1.97048	2.38703	0.416552
Zfp113	0.0140304	0.655924	-1.02998	4.5888	3.55882
Rgs1	0.0140861	0.655924	2.06656	3.88636	5.95291
Xiap	0.0141563	0.655924	-1.45733	2.84973	1.3924
Asxl1	0.0141698	0.655924	0.678884	5.60478	6.28366
Tmem59	0.0142052	0.655924	0.887891	3.6324	4.52029
Timm9	0.014229	0.655924	-0.759818	4.06141	3.3016
Kcnk1	0.0142798	0.655924	0.906718	7.52009	8.42681
Fen1	0.0142924	0.655924	-1.74159	8.43138	6.6898
Chac2	0.014303	0.655924	-0.846613	5.71453	4.86792
4930449I24Rik	0.0143111	0.655924	1.73293	0.275352	2.00828
Met	0.0143652	0.655924	0.691722	1.3976	2.08932
Mxi1	0.0144151	0.655924	-2.25972	3.91595	1.65623
Slc6a14	0.0144474	0.655924	2.36381	0.719037	3.08285
Fyttd1	0.0144895	0.655924	-0.613868	7.23745	6.62358
Scrn3	0.0145019	0.655924	-0.727057	4.70513	3.97808
Ufsp2	0.0145894	0.655924	-0.690361	7.45968	6.76932
Aifm1	0.014613	0.655924	-0.85942	7.67375	6.81433
Trip12	0.0146489	0.655924	-0.614343	8.86521	8.25086
Ncapg2	0.0146991	0.655924	-0.91622	5.02556	4.10934
Srd5a2	0.01474	0.655924	1.41147	1.7099	3.12138
Kcna1	0.0147585	0.655924	1.85337	6.24992	8.10329
Jun	0.0147587	0.655924	0.708803	7.3602	8.069
Igh-VJ558	0.0148092	0.655924	0.841577	3.98524	4.82682
Cited4	0.0148173	0.655924	-0.819177	4.17039	3.35121
Ier5l	0.0148328	0.655924	1.06059	3.87359	4.93418
Aqr	0.0148519	0.655924	0.875	3.17899	4.05399
Arfgap1	0.0148852	0.655924	0.811562	7.51164	8.3232
Myo15b	0.0148914	0.655924	1.53881	3.00769	4.5465
Ank1	0.0148948	0.655924	0.789413	0.376806	1.16622
Nktr	0.0149188	0.655924	-0.842372	6.70311	5.86074
LOC102638292	0.014952	0.655924	0.681877	1.95885	2.64072
Tor1aip2	0.0149528	0.655924	-0.760135	4.52862	3.76848
Cotl1	0.0149636	0.655924	1.06904	7.89273	8.96177
Map2k7	0.0149889	0.655924	-1.26914	4.4606	3.19146
Thbs2	0.0150001	0.655924	1.61329	3.62971	5.243
Kcnq2	0.0150033	0.655924	0.666253	0.0401316	0.706385
2610201A13Rik	0.0150355	0.656066	0.87659	2.03049	2.90708
Nf2	0.0151307	0.658953	-0.719061	4.16595	3.44689
Dscam	0.0151659	0.659223	1.12155	3.37094	4.49249
Rab3il1	0.0152263	0.659699	-1.60351	2.79024	1.18673
Slc9a3r2	0.0152618	0.659699	1.00934	5.79576	6.8051
Myh7	0.0153201	0.659699	1.54223	2.72042	4.26265
Pla2g2e	0.0153244	0.659699	1.42988	1.12132	2.5512
Ggta1	0.0153311	0.659699	-2.16353	3.06526	0.901728
Adpgk	0.0153702	0.659699	-2.29419	4.25182	1.95762
Tmprss11d	0.0153882	0.659699	1.84641	-0.295749	1.55066
Hspb1	0.0154389	0.659699	0.957297	6.15705	7.11435
D6Wsu163e	0.0154405	0.659699	-0.613239	6.46783	5.85459
Arhgef2	0.0154921	0.659699	-0.666419	5.63702	4.97061
Cd109	0.0154967	0.659699	1.14924	-0.628243	0.520999
Gemin8	0.0155634	0.660568	-1.42316	3.89843	2.47527
Cx3cl1	0.0155753	0.660568	1.42687	1.62844	3.05531
Rhoq	0.0156271	0.661526	-0.625781	11.0012	10.3755
Gm16343	0.0156741	0.661573	1.01451	-0.64886	0.365647
Slco1a5	0.0156865	0.661573	-1.45289	2.47243	1.01954
Ythdf3	0.015781	0.661716	-0.641865	7.08428	6.44241
Hist1h1c	0.0157846	0.661716	1.38369	7.07253	8.45622
Nrip1	0.0157969	0.661716	-0.742115	5.69157	4.94945
Zdhhc2	0.0158372	0.661716	-0.96173	4.61898	3.65725
Vsx1	0.015857	0.661716	-1.16993	1.59601	0.426081
Ntn1	0.015904	0.661716	1.52203	2.33905	3.86107
Enthd2	0.0159395	0.661716	-2.38512	3.75083	1.36571
Ccr9	0.0159533	0.661716	-2.72025	3.77456	1.05431
Ash1l	0.0159684	0.661716	-0.606666	7.87726	7.27059
Hnf4a	0.0159815	0.661716	2.58352	-0.871473	1.71205
Tbca	0.0160837	0.662993	1.86361	5.92976	7.79336
C79452	0.0160893	0.662993	-0.802013	2.86963	2.06762
Bspry	0.0161	0.662993	2.1475	2.47294	4.62044
Ube2s	0.016132	0.663106	-0.605118	3.34841	2.74329
Lime1	0.0162103	0.665122	-0.658506	5.34329	4.68479
Lama5	0.0162555	0.665429	0.96114	5.35091	6.31205
Gda	0.0163098	0.665429	-1.09518	4.72086	3.62568
Amot	0.0163155	0.665429	1.03642	2.54057	3.57699
Cant1	0.0163351	0.665429	2.3615	2.29763	4.65913
Pdcd2l	0.0163883	0.666397	-0.885973	5.16967	4.2837
Zbtb21	0.0164629	0.666749	-1.57676	4.38094	2.80418
Ppp6c	0.0165093	0.666749	0.657289	6.48478	7.14207
Gcnt1	0.0165339	0.666749	-2.41211	3.10971	0.697604
	0.0165634	0.666749	1.37179	1.80015	3.17194
Ms4a8a	0.0166314	0.666749	-0.742782	3.99891	3.25613
Hspb8	0.0166325	0.666749	0.964977	4.89398	5.85896
Elk4	0.0166359	0.666749	0.649668	4.64294	5.29261
Cdc25c	0.0166475	0.666749	-1.4496	2.92162	1.47202
Taok3	0.0166614	0.666749	-0.768186	5.18405	4.41587
Ptprz1	0.0166951	0.666924	-1.21648	8.25662	7.04013
Taf11	0.0168261	0.668411	-1.38184	4.98589	3.60405
Zbed3	0.0168717	0.668411	-1.31143	4.1484	2.83697
Fkbp11	0.0169157	0.668411	1.73724	1.21459	2.95183
Sike1	0.0169245	0.668411	-0.72367	6.91854	6.19487
Tcp10a	0.0169282	0.668411	0.944216	3.34228	4.2865
Bfar	0.0169578	0.668411	-0.62773	6.72389	6.09616
Antxr1	0.0169634	0.668411	0.753459	4.92335	5.67681
Ramp2	0.016968	0.668411	0.984601	7.05027	8.03487
	0.0170125	0.669003	-1.3683	3.6262	2.2579
Igk	0.0170849	0.669453	-1.818	1.73114	-0.086863
C1d	0.0171126	0.669453	1.8386	2.47991	4.3185
Cbwd1	0.0171428	0.669453	-1.84024	4.30239	2.46215
Msh5	0.0171471	0.669453	0.846971	3.4169	4.26387
Znrf1	0.0171715	0.669453	0.784816	4.80605	5.59086
Vps18	0.0172487	0.669664	0.648065	5.0411	5.68917
Cpd	0.0173149	0.669664	1.07565	2.15191	3.22755
Leprotl1	0.0173574	0.669664	-0.697122	7.42478	6.72766
Eln	0.0173575	0.669664	1.76844	2.13378	3.90221
E2f8	0.0173771	0.669664	-0.798577	5.68131	4.88274
Omp	0.017397	0.669664	1.59096	2.54235	4.13332
Syncrip	0.017405	0.669664	-3.07298	4.81114	1.73816
Hist1h3a	0.0174582	0.669664	-1.40905	2.81465	1.4056
Spta1	0.0174623	0.669664	-1.61262	6.07439	4.46177
Art1	0.0174721	0.669664	-0.889845	1.27718	0.387333
Atoh7	0.0175167	0.670242	1.54725	2.89607	4.44331
Atp2a3	0.0176696	0.674277	0.924054	5.07931	6.00336
Six2	0.0176816	0.674277	0.836808	4.30573	5.14253
Zfp39	0.0177638	0.675213	1.71596	1.39726	3.11322
abParts	0.0177656	0.675213	1.40728	2.45144	3.85872
Hsdl2	0.01786	0.676241	-0.76836	6.69741	5.92905
Adcy3	0.0178705	0.676241	0.868643	5.4582	6.32684
Klra1	0.0179199	0.676241	2.25435	0.0664409	2.32079
Dapk3	0.0179464	0.676241	-1.6676	3.93327	2.26567
Mtf1	0.0180316	0.676241	0.948321	6.2168	7.16512
Ppfia4	0.0181166	0.676241	-0.979749	5.32512	4.34537
Pi15	0.0181205	0.676241	-1.1318	2.05955	0.927754
Atp7a	0.0181376	0.676241	-0.596757	4.20466	3.6079
Oxct1	0.0182583	0.676241	-0.663681	9.44226	8.77858
Krt25	0.0182873	0.676241	-1.4072	3.3638	1.9566
Msl1	0.018298	0.676241	-0.816601	5.64438	4.82778
D13Ertd608e	0.0183081	0.676241	0.904952	4.28702	5.19197
	0.0183165	0.676241	-1.81248	3.57936	1.76688
	0.0183184	0.676241	0.777028	4.28248	5.05951
2610005L07Rik	0.018356	0.676241	-0.914726	5.21147	4.29675
Gm8479	0.018375	0.676241	1.19909	3.25028	4.44937
Magea6	0.018382	0.676241	1.16849	-0.774975	0.393514
Hoxb6	0.0183881	0.676241	-0.905523	6.75704	5.85152
D7Ertd183e	0.0184223	0.676241	-1.17525	2.54443	1.36918
Asb5	0.0184266	0.676241	2.09308	2.23316	4.32624
Dhx36	0.0184674	0.676241	-0.713461	7.35827	6.64481
Slco6b1	0.0184918	0.676241	1.60793	1.98757	3.59549
Ddx17	0.0185157	0.676241	-0.75048	9.56781	8.81733
Mettl7b	0.0185664	0.676241	1.59059	1.92763	3.51822
Agfg1	0.01859	0.676241	-0.685519	7.28788	6.60236
Ccdc97	0.0186109	0.676241	-1.81303	4.1704	2.35738
Arx	0.0186137	0.676241	-1.82891	2.05012	0.221213
Mycn	0.0186272	0.676241	-1.79232	5.21227	3.41995
Snrpa1	0.0187245	0.677827	0.801136	7.00921	7.81035
Epb4.1	0.0187306	0.677827	-1.1046	7.87823	6.77363
Eri2	0.0188524	0.680514	-0.640734	5.40593	4.7652
Trim39	0.0188648	0.680514	-0.588116	5.5917	5.00359
Irf3	0.0189387	0.682095	0.789343	3.46096	4.25031
Dtymk	0.0189908	0.682885	-0.627659	6.94907	6.32141
Tmem39a	0.0190218	0.68292	-0.939526	5.0019	4.06237
	0.0190872	0.684183	0.93784	3.9448	4.88264
Ezr	0.0191915	0.686838	0.647389	6.53368	7.18107
Cdx1	0.0193203	0.688283	-1.47584	2.33259	0.856753
1600012H06Rik	0.0193473	0.688283	-0.827175	6.40515	5.57797
Snca	0.0193816	0.688283	-1.33463	9.39125	8.05662
Srsf10	0.0194043	0.688283	-1.02871	4.96925	3.94054
Tial1	0.0194132	0.688283	-0.728867	6.98681	6.25794
Pqlc1	0.0194219	0.688283	1.25157	3.36731	4.61888
Svs2	0.0194499	0.688283	-2.55313	1.39999	-1.15314
A930018P22Rik	0.0194745	0.688283	1.91114	1.26388	3.17502
Ddx3y	0.0195668	0.689264	-3.86719	5.58485	1.71766
Rilpl1	0.019581	0.689264	0.790312	5.52448	6.31479
Akr1b10	0.0196462	0.689264	-1.52812	3.95209	2.42397
Etv4	0.0196491	0.689264	-1.63449	3.88537	2.25088
Ubxn10	0.0196845	0.689264	1.37454	1.5924	2.96694
Usp14	0.0196846	0.689264	0.683423	6.52329	7.20671
Afm	0.0197489	0.690452	0.969638	3.92787	4.89751
Lrrk1	0.0198684	0.69356	-1.09167	3.89901	2.80734
Tmlhe	0.019948	0.694092	-0.590017	4.14415	3.55413
Klk1b24	0.0199654	0.694092	0.69808	4.43314	5.13122
Hmmr	0.0200368	0.694092	-0.575555	4.24265	3.66709
D0Kist5	0.0200601	0.694092	1.26996	1.94463	3.2146
BC065403	0.0200752	0.694092	2.06042	-1.08363	0.976791
Snapc3	0.0201463	0.694092	-0.851369	5.0388	4.18743
Ubxn2b	0.020154	0.694092	-1.31573	3.89847	2.58274
Robo4	0.0201724	0.694092	0.620458	5.01332	5.63378
Crym	0.0201784	0.694092	1.64077	2.40666	4.04743
Rsrp1	0.0201896	0.694092	-0.82249	5.68216	4.85967
Glp1r	0.0202964	0.69633	1.92076	1.58434	3.5051
Pabpc4	0.0203556	0.69633	-0.593131	7.20566	6.61253
Slco1b2	0.0203923	0.69633	-2.5482	3.41603	0.867839
Phgdh	0.0204541	0.69633	1.1736	8.13714	9.31074
	0.0204663	0.69633	0.987083	3.30864	4.29572
Sdc2	0.0204841	0.69633	-1.06588	5.37435	4.30848
Ypel1	0.0204951	0.69633	1.57303	-0.143004	1.43003
Lmod2	0.0205185	0.69633	0.786301	0.28055	1.06685
Skp2	0.0205308	0.69633	-1.10705	4.42263	3.31558
Gm13023	0.0206147	0.697184	3.17014	-2.65526	0.514876
Lin7b	0.0206464	0.697184	-1.99703	3.25406	1.25703
Efna1	0.0206482	0.697184	1.1143	0.00245339	1.11676
Igkv1-135	0.0207354	0.699088	-1.41688	3.3986	1.98172
Pstpip2	0.0207731	0.69932	2.0533	1.51185	3.56515
Il24	0.0208202	0.699868	-0.750245	4.04334	3.2931
	0.0209179	0.700874	-2.31684	3.00734	0.690507
Olfr154	0.0209289	0.700874	1.79447	1.17783	2.97229
Defa4	0.0209428	0.700874	0.83707	-0.529305	0.307765
Itsn2	0.0210368	0.70173	-0.589054	5.85011	5.26105
Junb	0.0211366	0.70173	1.25804	5.24091	6.49895
Echdc1	0.0211512	0.70173	-0.768851	6.7654	5.99655
Atp8a1	0.0211797	0.70173	-0.664901	3.96233	3.29743
Hnf4aos	0.021181	0.70173	0.602269	4.70962	5.31189
Dscr3	0.0212175	0.70173	-0.565302	8.1622	7.5969
Dlst	0.0212364	0.70173	1.32823	3.25253	4.58076
Sec1	0.0212542	0.70173	-1.32978	1.65596	0.326175
Bik	0.0213228	0.70173	-2.35873	2.44656	0.0878295
Impg1	0.0213813	0.70173	-1.0625	0.0581183	-1.00438
Dep1	0.0213906	0.70173	2.12374	1.46962	3.59336
Pcdhb14	0.0214327	0.70173	-1.60716	2.31941	0.712247
Cldn1	0.0214661	0.70173	1.71227	2.30478	4.01705
Taf5l	0.0214671	0.70173	0.91915	4.59447	5.51362
Pkdcc	0.0214708	0.70173	0.683035	5.02538	5.70841
3110009E18Rik	0.021472	0.70173	-0.698051	5.35577	4.65772
Cyp2b9	0.0214942	0.70173	0.98393	3.09168	4.07561
Wdr62	0.0216708	0.706481	1.64573	1.26465	2.91037
Ier3	0.0217231	0.706617	1.78894	4.41387	6.20281
Odf2l	0.0217551	0.706617	-0.844299	3.86028	3.01598
Ifi44l	0.0217684	0.706617	1.58917	1.54372	3.13289
Luc7l2	0.021867	0.708769	-1.20978	6.35742	5.14764
Brms1	0.0219329	0.708769	0.721987	4.60472	5.3267
Zc3h12a	0.0219686	0.708769	-1.16679	3.4152	2.24841
Cwf19l1	0.0219816	0.708769	-0.912109	4.473	3.56089
Sectm1b	0.0219909	0.708769	1.07549	3.50269	4.57818
Vps39	0.0220443	0.709083	-0.708748	5.1272	4.41845
Tmem168	0.0220631	0.709083	-0.628348	5.39947	4.77112
Cttn	0.022176	0.710833	0.870519	1.94722	2.81774
Col11a1	0.0222402	0.710833	-0.609239	4.65975	4.05051
Krt32	0.0222473	0.710833	0.616633	4.65251	5.26914
Rnf25	0.022271	0.710833	-0.792976	4.98784	4.19486
Mesp1	0.0223088	0.710833	0.674611	3.41034	4.08495
Stra8	0.0223205	0.710833	-1.4394	2.37079	0.931392
Crtam	0.0223725	0.710833	1.66218	0.446214	2.10839
Fanci	0.0223989	0.710833	-2.33009	2.81064	0.480556
Inpp5k	0.0223995	0.710833	0.634405	6.7808	7.4152
Trmt1l	0.0224613	0.711561	-1.16808	5.0687	3.90063
Morf4l2	0.0224852	0.711561	-0.735454	10.5406	9.80517
	0.0225783	0.712325	1.64824	0.529378	2.17762
Obox2	0.0226312	0.712325	1.07569	2.94009	4.01578
Ints6	0.0226665	0.712325	-0.743673	6.09038	5.34671
Tmem116	0.0226683	0.712325	1.32644	-0.00265557	1.32378
Siah2	0.0226836	0.712325	-0.589426	6.31185	5.72243
Xrcc4	0.0226977	0.712325	-0.721188	6.33903	5.61784
Ifna5	0.0227937	0.713531	-1.97689	2.82206	0.845166
Srpx	0.0228129	0.713531	1.00892	2.79928	3.8082
Zfp36	0.0228305	0.713531	1.33812	6.20859	7.54671
Cd8a	0.0228741	0.713806	1.07288	1.26776	2.34064
Klhl36	0.0229161	0.713806	-1.17463	4.12477	2.95014
Hmga2	0.0229395	0.713806	-0.566416	5.08833	4.52191
Krtap12-1	0.02306	0.713806	0.990382	5.31445	6.30483
Ehd3	0.0230992	0.713806	0.623918	7.62823	8.25215
Fam169a	0.0231019	0.713806	-2.06302	3.77576	1.71274
Fbxl3	0.0231075	0.713806	-1.60466	4.11065	2.50599
Fkbp5	0.0231319	0.713806	0.783652	6.04691	6.83056
Igk-V28	0.0231372	0.713806	0.885763	4.07551	4.96127
Map3k12	0.0231749	0.713806	-1.65026	3.51119	1.86093
Slc25a39	0.0232059	0.713806	-0.769417	7.58029	6.81087
	0.0232256	0.713806	0.58554	4.60447	5.19001
Ppp1r1b	0.0232563	0.713806	2.13666	2.80855	4.94521
Fscn3	0.0233034	0.713806	0.836995	3.47632	4.31331
Gm10193	0.02336	0.713806	0.721172	8.63536	9.35654
Efcab2	0.0234158	0.713806	-1.34823	2.58012	1.23189
Snai3	0.0234216	0.713806	0.700476	0.482516	1.18299
	0.0234453	0.713806	1.75474	0.472924	2.22766
Riok1	0.0235002	0.713806	-0.638761	4.57216	3.9334
Eif4g2	0.0235796	0.713806	1.6335	1.85807	3.49157
Prkcb	0.0235891	0.713806	0.721057	6.08093	6.80199
Mrpl28	0.0236065	0.713806	0.953759	7.98172	8.93548
Rarres2	0.0236091	0.713806	1.10709	3.85739	4.96448
Srsf6	0.0236104	0.713806	-0.771457	8.60118	7.82972
Syne4	0.0236258	0.713806	-1.74757	3.78003	2.03246
Dusp9	0.0237088	0.715364	-0.618143	4.18542	3.56728
Zfp329	0.0237525	0.715731	-0.736197	5.73701	5.00081
Irak1bp1	0.0238126	0.715732	-1.78669	3.76561	1.97892
Sf3b5	0.0238157	0.715732	-0.548573	6.97151	6.42293
Krt81	0.0238591	0.716088	0.609016	5.78074	6.38976
Il11	0.0239383	0.716477	-0.885581	4.0152	3.12962
Chordc1	0.0239666	0.716477	-0.579844	7.30619	6.72634
Pnp	0.0239896	0.716477	-0.547025	9.00609	8.45906
Ankfy1	0.0240286	0.716477	-0.592992	7.64124	7.04825
Zxdc	0.0241113	0.716477	-0.857178	4.00037	3.14319
Pnp	0.0241142	0.716477	-0.617483	7.74758	7.1301
Mmp19	0.0241235	0.716477	-2.174	1.26778	-0.906229
Xpo1	0.024333	0.716477	-1.42943	2.31623	0.886804
Zfp931	0.0243732	0.716477	-1.13546	6.36415	5.22868
Rhox5	0.0243944	0.716477	-0.719072	4.28277	3.5637
Lyzl4	0.0243989	0.716477	1.88227	0.174587	2.05686
Bst2	0.0244131	0.716477	2.01502	0.884003	2.89902
Metap1d	0.0244789	0.716477	-1.48884	4.34259	2.85375
Creb1	0.0245136	0.716477	-1.56787	2.57531	1.00744
Ubfd1	0.0245505	0.716477	0.847537	5.13174	5.97928
Smarcc1	0.0245656	0.716477	-1.96706	5.09581	3.12875
Hmx3	0.0245937	0.716477	1.46374	2.07447	3.5382
Parp8	0.0245948	0.716477	-0.790578	5.63602	4.84545
Kdm7a	0.0246155	0.716477	-1.06165	3.58172	2.52007
Mdm4	0.0246345	0.716477	-0.641484	5.53019	4.8887
Mastl	0.0246367	0.716477	-0.766693	3.2239	2.45721
Arf1	0.0246405	0.716477	-1.55108	3.2907	1.73962
Pgap2	0.0246569	0.716477	-0.713811	5.30765	4.59384
Apcdd1	0.0246763	0.716477	0.792676	4.18849	4.98117
Cyp3a25	0.024679	0.716477	0.919559	-0.56246	0.357099
Tm7sf3	0.0247056	0.716477	-0.654887	5.02618	4.37129
Fgfr4	0.0247636	0.716477	-0.922301	4.0198	3.0975
Calm1	0.0247701	0.716477	0.64981	5.60931	6.25912
Nr4a1	0.0247901	0.716477	1.53198	5.54225	7.07423
Mpp1	0.0248236	0.716477	-0.623833	7.37265	6.74881
Ugt2b34	0.0248509	0.716477	-2.42113	1.84126	-0.579869
Cpa3	0.0249081	0.717213	0.607048	4.55643	5.16348
Trip12	0.0249647	0.717933	-0.676498	5.99021	5.31371
Ints8	0.025134	0.719998	-0.627158	5.62051	4.99336
Sars2	0.0251631	0.719998	0.847512	5.17179	6.0193
Zdhhc20	0.0251906	0.719998	-0.74095	4.47807	3.73712
	0.0251947	0.719998	2.12019	0.153794	2.27398
Fam46c	0.0252222	0.719998	-1.17621	10.2231	9.04689
Rnf186	0.0252439	0.719998	0.622993	4.12961	4.7526
Ncoa4	0.0252586	0.719998	-0.611275	7.2165	6.60522
Edn1	0.0253262	0.721018	1.83657	2.9255	4.76207
Peg10	0.0255427	0.723812	-1.76247	2.4717	0.70923
Kdm5d	0.0255575	0.723812	-2.28891	5.38735	3.09844
LOC100041483	0.0255734	0.723812	1.57436	7.98854	9.5629
Asph	0.0256021	0.723812	0.583644	4.59212	5.17576
Rps24	0.0256218	0.723812	1.58981	3.65341	5.24322
Ambra1	0.0256246	0.723812	-0.587768	6.22264	5.63487
Prkacb	0.0256477	0.723812	-1.02756	3.45892	2.43136
Arl16	0.0258349	0.726911	-1.82203	4.45966	2.63764
Ephx1	0.0258445	0.726911	0.708821	6.70169	7.41051
Slco1a6	0.0258536	0.726911	2.85469	0.584993	3.43968
Ctr9	0.0259103	0.727516	-1.63312	5.09617	3.46305
Pdxk	0.0259392	0.727516	-1.90171	2.76134	0.859633
Isca1	0.0260585	0.729961	-0.993012	6.58885	5.59583
Tox	0.0261305	0.730341	0.61129	3.85537	4.46666
Olfr65	0.0261555	0.730341	0.596914	3.9546	4.55152
Hdac7	0.0261722	0.730341	0.792014	5.1372	5.92922
Elf3	0.0262009	0.730341	0.977762	4.75823	5.73599
Ssb	0.0262573	0.730732	-1.7361	4.4291	2.69301
Wbscr27	0.0262793	0.730732	1.43222	2.33033	3.76255
Samd4b	0.0263293	0.731227	0.528681	6.55505	7.08373
Cpn2	0.0263762	0.73162	1.76141	-0.00646689	1.75494
Myo5c	0.0264282	0.73162	-1.62552	3.05762	1.4321
Ptn	0.0265206	0.73162	-0.660984	9.93298	9.272
Pofut2	0.0265423	0.73162	-1.42432	4.65931	3.23499
Osbp	0.0265698	0.73162	0.543039	7.32091	7.86395
Igkv4-73	0.0265967	0.73162	1.52346	0.187891	1.71135
Dhx57	0.0266312	0.73162	-0.621089	6.21896	5.59788
Gjb1	0.0266384	0.73162	-1.14737	6.73477	5.5874
Pomc	0.0266422	0.73162	-1.47092	2.50673	1.03581
Dnaja4	0.0266659	0.73162	0.822228	3.90019	4.72242
Klra19	0.0267215	0.732259	1.6292	2.05173	3.68094
Nup160	0.0268575	0.733582	-0.51192	5.39836	4.88644
Scaf4	0.0268771	0.733582	1.38548	3.37812	4.7636
Hdlbp	0.026893	0.733582	-0.69392	5.08195	4.38803
Topors	0.0269744	0.733582	-0.690102	6.29468	5.60458
Col5a1	0.0269842	0.733582	1.15147	0.2053	1.35677
Trpm1	0.0270028	0.733582	1.5973	1.41334	3.01064
Ptdss2	0.0270457	0.733582	-0.787587	8.10576	7.31818
Npcd	0.0270721	0.733582	0.674399	5.28038	5.95478
Cyp17a1	0.0270943	0.733582	0.589161	1.73773	2.32689
Atrx	0.0271311	0.733582	-0.637292	6.96858	6.33129
Ly6c1	0.0271587	0.733582	1.12802	7.57814	8.70616
Adra1a	0.0271988	0.733582	-1.61391	3.81837	2.20446
Svs4	0.0271996	0.733582	-0.701288	0.131906	-0.569382
Prkd2	0.0273569	0.733582	1.38993	1.77683	3.16676
Pold4	0.0273815	0.733582	0.539953	5.45616	5.99611
Wwc2	0.0274304	0.733582	0.733783	7.16926	7.90304
Cacna2d2	0.0274461	0.733582	-1.67253	2.52804	0.855517
Mycbp	0.0274777	0.733582	-0.667726	5.82402	5.1563
Macf1	0.0274891	0.733582	-0.601886	6.7084	6.10652
Arsg	0.0275161	0.733582	0.754251	4.17869	4.93294
Krt27	0.0275241	0.733582	-1.21248	2.69699	1.48451
Ddx6	0.0275345	0.733582	-0.600471	7.54237	6.9419
Serf1	0.0275838	0.733582	-1.2337	5.32515	4.09145
Gprin1	0.0276055	0.733582	-1.22148	4.23082	3.00934
Ttn	0.0276103	0.733582	2.0107	0.367894	2.3786
Bicd1	0.0276103	0.733582	0.715282	3.06928	3.78456
Clk4	0.0276747	0.73368	-0.861998	6.44609	5.58409
C330007P06Rik	0.0276787	0.73368	-1.59691	3.73641	2.1395
Siglec1	0.0277122	0.733711	1.3739	-0.13592	1.23798
Tgfa	0.0277465	0.733763	0.565544	4.68493	5.25047
Prpf4b	0.0278167	0.734763	-0.608411	5.94643	5.33802
Nsmce4a	0.0279123	0.735224	1.14436	5.04787	6.19223
Bbs2	0.0279775	0.735224	-0.954648	4.31647	3.36182
Zfp87	0.0280123	0.735224	-0.64021	5.78156	5.14135
Ccnd2	0.0280178	0.735224	-0.799484	7.29865	6.49917
Ralgps2	0.0280205	0.735224	-1.24245	4.43913	3.19667
Traf6	0.0280387	0.735224	0.679302	4.50991	5.18921
Rpf2	0.028061	0.735224	0.61384	4.8189	5.43274
Igfbpl1	0.0281515	0.735952	0.610833	0.663869	1.2747
Ms4a10	0.0281745	0.735952	1.90727	2.31698	4.22425
Igf1r	0.0281861	0.735952	0.68073	4.3316	5.01233
Fgf6	0.0282629	0.73711	1.32923	1.61398	2.94321
Prol1	0.0283067	0.737201	1.60395	-0.200915	1.40304
Hif3a	0.0283427	0.737201	0.810219	5.75331	6.56352
D8Ertd28e	0.028384	0.737201	2.97415	-0.621265	2.35289
Yif1a	0.0283964	0.737201	0.718025	6.58166	7.29969
AU018829	0.0285418	0.737279	0.840355	0.161799	1.00215
Sfswap	0.028544	0.737279	-0.680554	5.03771	4.35715
Lrrtm1	0.0285769	0.737279	1.19779	3.7169	4.9147
Slit3	0.02859	0.737279	-1.43202	4.12757	2.69555
Far1	0.0285964	0.737279	-2.59478	1.20899	-1.38579
Usp24	0.0286264	0.737279	-0.657916	4.80381	4.14589
Fam21	0.0286365	0.737279	0.949951	2.83411	3.78406
Saa4	0.0286681	0.737279	-1.33904	2.62904	1.29
Dctn3	0.0286918	0.737279	0.651475	8.17167	8.82314
Zfp142	0.0287733	0.738536	0.697009	3.24844	3.94545
Fastkd1	0.0288824	0.740284	-0.660611	5.56038	4.89977
Snip1	0.0289235	0.740284	-0.714242	5.37768	4.66344
Il1rl2	0.0289393	0.740284	-1.51514	3.74897	2.23383
Tgs1	0.0290912	0.743332	-0.585475	5.49525	4.90978
Kif13a	0.0291368	0.743659	-0.871162	4.83367	3.96251
Gm7367	0.0292267	0.745118	0.565187	8.04948	8.61467
Vmn1r51	0.0293815	0.746636	2.07784	0.748081	2.82593
Klk8	0.02942	0.746636	0.703427	5.05367	5.75709
Tbrg4	0.0295047	0.746636	1.61922	-0.569838	1.04939
Ebi3	0.0295071	0.746636	-1.83261	5.52748	3.69488
Mapt	0.0295427	0.746636	0.691959	5.2031	5.89506
Igsf5	0.029558	0.746636	0.925278	3.05076	3.97604
Sel1l	0.029561	0.746636	1.0965	3.8268	4.9233
Ddhd1	0.0296508	0.746636	-2.05337	5.11237	3.05901
Eif2s2	0.0297113	0.746636	0.657867	6.25336	6.91122
Eif2ak4	0.0297494	0.746636	-0.950355	4.88066	3.9303
Nol6	0.0297584	0.746636	1.20058	4.89289	6.09347
BC002059	0.0297805	0.746636	-0.771798	5.08617	4.31437
Nr1h2	0.0298368	0.746636	0.600673	6.3169	6.91757
Ace2	0.0298787	0.746636	1.83944	2.09226	3.93169
Csn1s1	0.0298951	0.746636	1.2322	1.33989	2.57209
Pcsk5	0.0299346	0.746636	1.99521	1.82568	3.82089
Tomm20	0.0299443	0.746636	-0.529866	7.36126	6.8314
Tspan33	0.0300588	0.746636	-0.672769	5.32856	4.65579
Kat6a	0.0300748	0.746636	-0.702815	8.5557	7.85289
Rasgrp2	0.0300809	0.746636	1.03689	4.00072	5.03761
Zkscan6	0.0301164	0.746636	-1.65614	4.11925	2.46312
Ackr4	0.0301638	0.746636	-1.67785	3.11484	1.43699
	0.0301886	0.746636	-1.81523	2.1562	0.340965
Vwa1	0.0302522	0.746636	0.645826	6.41391	7.05974
	0.0302637	0.746636	-2.01936	3.10851	1.08915
Svs2	0.0302775	0.746636	-1.25405	2.77506	1.52101
Ces1d	0.0302878	0.746636	1.10435	1.81553	2.91989
Ate1	0.0303807	0.746636	-0.613372	1.38744	0.774068
Slc15a1	0.0303941	0.746636	1.58121	1.15139	2.7326
Ppp2r5c	0.0303968	0.746636	-1.6671	5.10218	3.43508
Fastk	0.0304092	0.746636	-1.37386	4.8038	3.42995
Btnl10	0.0304561	0.746636	-2.09417	2.59211	0.497944
Fbxo45	0.0305065	0.746636	0.782809	4.27958	5.06238
Rasa1	0.030559	0.746636	-0.540924	6.33572	5.7948
Alg13	0.0306144	0.746636	-0.638081	5.37696	4.73888
Kcmf1	0.0306489	0.746636	-1.11837	5.01552	3.89716
Thumpd3	0.0306547	0.746636	-2.38545	2.69002	0.304567
Ddx19a	0.0306802	0.746636	0.673769	6.17722	6.85099
Etnk1	0.0307614	0.746636	-1.47145	4.45845	2.987
Pofut1	0.0307914	0.746636	-1.32232	3.77763	2.45531
Gng13	0.0308314	0.746636	-2.15616	4.09914	1.94298
Cbx2	0.0308406	0.746636	0.516015	3.39698	3.91299
Tnrc6a	0.03086	0.746636	-0.845235	9.59337	8.74813
Crb1	0.0308639	0.746636	0.643062	4.40181	5.04487
Svs5	0.0308663	0.746636	-0.788567	0.475146	-0.313421
Zfp353-ps	0.0308805	0.746636	2.56536	-2.15	0.415365
3110002H16Rik	0.0309057	0.746636	-0.588194	6.30499	5.7168
Pspc1	0.0309249	0.746636	0.627166	4.93972	5.56688
Zfand3	0.0309385	0.746636	1.36893	0.89903	2.26796
Cd1d1	0.0309628	0.746636	-1.23814	4.72973	3.49159
1700020D05Rik	0.0309645	0.746636	1.25033	1.90802	3.15835
Exosc10	0.0310325	0.747037	-0.534489	5.95211	5.41763
Rmdn1	0.031047	0.747037	-0.596666	5.42629	4.82962
Myo7b	0.0310865	0.747196	1.5814	3.58464	5.16604
Zgpat	0.0311207	0.747226	-0.918991	5.33932	4.42033
Ccdc43	0.0311753	0.747629	-0.730345	6.1344	5.40406
Slc25a37	0.0312206	0.747629	-0.92171	8.31119	7.38948
Fam21	0.0312363	0.747629	-0.576191	6.78947	6.21327
Nudcd1	0.0312957	0.74826	1.1069	-0.268551	0.838345
Rnf144a	0.0313616	0.749048	-1.58404	4.15199	2.56795
Stat5a	0.031578	0.751538	1.63439	1.03535	2.66975
Xpa	0.0315945	0.751538	-2.49653	0.923243	-1.57329
Mfsd7c	0.0316281	0.751538	1.08117	4.26786	5.34902
Zbtb48	0.0316419	0.751538	0.652337	4.89227	5.54461
Cacnb2	0.0317867	0.751538	-1.10886	0.660636	-0.448225
Rwdd3	0.031838	0.751538	-2.56659	2.43871	-0.127886
Hdgfl1	0.0318503	0.751538	1.88316	1.88593	3.76908
4933411K20Rik	0.0318746	0.751538	2.26741	-0.0266434	2.24077
Scd2	0.031903	0.751538	-0.65957	8.26694	7.60737
Ppcs	0.0319144	0.751538	-0.537806	5.54113	5.00332
Atp7b	0.0319269	0.751538	0.594272	5.42599	6.02027
Gabrr1	0.0319436	0.751538	1.81322	0.677139	2.49036
Mterfd2	0.0319581	0.751538	-0.529975	5.36919	4.83922
Brwd1	0.0320399	0.751538	-1.83996	3.25503	1.41506
Pikfyve	0.0320401	0.751538	-1.39094	3.16009	1.76915
6030458C11Rik	0.0320802	0.751538	-1.60965	2.92065	1.311
Wls	0.0320951	0.751538	-0.603094	6.43486	5.83176
Akr1c20	0.0321121	0.751538	-1.49113	2.52084	1.02971
Sox4	0.0322307	0.751538	1.23292	3.28907	4.52199
Sgk3	0.0323001	0.751538	-1.8457	4.9305	3.0848
Adrm1	0.0323244	0.751538	-0.640123	6.10449	5.46436
Prkar1b	0.0323404	0.751538	-1.25483	4.78551	3.53068
F8	0.0323412	0.751538	0.830426	3.53599	4.36642
Bace2	0.0323684	0.751538	0.840354	4.58749	5.42785
AA675344	0.0323697	0.751538	1.2452	1.28428	2.52948
Usf2	0.0324634	0.751538	0.531964	6.37767	6.90963
Klf4	0.0325033	0.751538	1.13374	5.70137	6.83511
Ctla2b	0.0325169	0.751538	1.14043	4.72946	5.8699
	0.0325367	0.751538	0.748607	4.59652	5.34513
Rad23a	0.0326057	0.751538	-1.32405	5.31767	3.99362
Thoc2	0.0326342	0.751538	-0.765096	6.43105	5.66596
Phf3	0.0326543	0.751538	-0.890341	1.9631	1.07276
Eri2	0.0327039	0.751538	1.76385	0.328661	2.09251
Slc32a1	0.03273	0.751538	1.35047	1.43711	2.78758
Klf4	0.032759	0.751538	1.06166	4.2757	5.33735
Gfpt1	0.0327681	0.751538	-1.64429	4.10233	2.45804
	0.0328167	0.751538	-0.612043	6.6263	6.01426
Epn1	0.032819	0.751538	0.802662	6.40405	7.20671
Scaf4	0.0328749	0.751538	-0.635717	5.70261	5.06689
Slc6a20b	0.0329322	0.751538	2.19963	1.75686	3.95648
Defb4	0.0329715	0.751538	2.28173	-0.0296742	2.25205
Gm5512	0.0329785	0.751538	-0.671647	5.38274	4.71109
C78142	0.0329949	0.751538	-1.33761	0.975788	-0.361824
Aplp2	0.0330102	0.751538	0.625387	6.32929	6.95467
Msr1	0.033165	0.751538	-2.18055	2.61589	0.435341
Arpp19	0.0332225	0.751538	-0.539483	7.84924	7.30976
Hrh1	0.0332288	0.751538	1.36049	0.262617	1.62311
Arnt	0.0332529	0.751538	-1.96781	3.4893	1.52149
Pde7b	0.0332785	0.751538	0.652699	3.05221	3.70491
Sf3b5	0.0333211	0.751538	-2.75015	2.39238	-0.357778
Hgf	0.0333451	0.751538	1.25086	1.26697	2.51783
Gja1	0.0333496	0.751538	0.620637	6.43008	7.05072
Erc1	0.0334684	0.751538	-0.657962	5.34238	4.68442
Nxn	0.0334939	0.751538	0.611068	6.30966	6.92073
Chml	0.033508	0.751538	1.5876	2.65712	4.24473
Pde2a	0.0335919	0.751538	0.911452	4.76208	5.67353
Kcnj2	0.033662	0.751538	0.88731	-1.08363	-0.196321
Oasl1	0.0337144	0.751538	0.933207	4.19658	5.12979
Misp	0.0337387	0.751538	1.1728	2.71458	3.88739
Gabrg1	0.0340496	0.751538	-0.740135	4.83109	4.09095
Serpinb6c	0.0340686	0.751538	0.698473	1.91322	2.61169
Zmynd8	0.0340801	0.751538	-0.994386	7.81686	6.82247
Zfp260	0.0341409	0.751538	-0.640871	7.17614	6.53527
Tns1	0.0341484	0.751538	0.708699	6.0412	6.74989
Timp2	0.0341703	0.751538	0.672408	4.32149	4.9939
Gm12967	0.0341759	0.751538	0.521998	6.09571	6.61771
Klra7	0.034198	0.751538	-0.662672	2.83896	2.17629
Twf2	0.0342144	0.751538	-0.814034	5.41197	4.59794
Tmem110	0.0342381	0.751538	-1.47154	4.83481	3.36327
Elf4	0.0343552	0.751538	0.536548	3.78306	4.3196
Zfp82	0.0344003	0.751538	-0.622082	5.07306	4.45098
Osgin2	0.0344269	0.751538	-0.75611	4.80345	4.04734
Nsfl1c	0.0344316	0.751538	-0.693386	8.77846	8.08507
Mdn1	0.0344373	0.751538	-0.584682	5.76912	5.18444
Pithd1	0.0344576	0.751538	0.498505	6.87126	7.36977
Slc8b1	0.0344745	0.751538	0.653724	4.32831	4.98204
Serpinb8	0.0345366	0.751538	1.31959	0.695024	2.01461
Hmgcs2	0.0345849	0.751538	0.743574	4.82327	5.56685
Pmaip1	0.0345883	0.751538	1.90029	2.69504	4.59534
Ift80	0.0345993	0.751538	-0.487502	5.55569	5.06819
Map4k5	0.0346086	0.751538	-2.03204	2.63815	0.606106
Kif4	0.0346242	0.751538	0.584689	5.22896	5.81364
Phtf2	0.0346257	0.751538	-0.613646	5.14547	4.53183
Guca1a	0.0346325	0.751538	-1.19388	2.28177	1.0879
Slc25a39	0.0347063	0.751538	-0.54596	11.2557	10.7097
Msx1	0.0347696	0.751538	0.930214	5.53021	6.46043
Adora2a	0.0348234	0.751538	0.693915	4.68187	5.37578
Eif2b2	0.0348938	0.751538	0.572238	6.56734	7.13958
Ccdc12	0.0349182	0.751538	0.593339	5.90401	6.49735
Pradc1	0.0350077	0.751538	-0.550753	6.05922	5.50846
	0.0350375	0.751538	-1.25544	1.2052	-0.0502366
Malat1	0.0350995	0.751538	-1.2356	7.92136	6.68576
Gm6756	0.0351709	0.751538	0.713288	8.11892	8.83221
Hmgcr	0.035203	0.751538	-1.59982	4.77351	3.1737
Ammecr1l	0.035214	0.751538	-0.631916	8.58156	7.94964
Psma8	0.0352379	0.751538	-1.97483	2.49871	0.523881
Btg2	0.0352882	0.751538	0.812094	5.79731	6.60941
Slc45a3	0.0353197	0.751538	-1.20857	6.04339	4.83483
Gpr35	0.0353454	0.751538	-0.809024	4.16255	3.35353
Dppa5a	0.0353536	0.751538	1.02023	3.29236	4.31259
Aqr	0.035401	0.751538	1.64507	1.27767	2.92273
Scrn2	0.0354082	0.751538	-1.12615	3.38174	2.25559
Zfr	0.0354094	0.751538	-0.591542	4.94409	4.35255
Jup	0.0354164	0.751538	-1.40902	4.82289	3.41386
	0.0354196	0.751538	-0.925799	5.98307	5.05727
Defb15	0.035427	0.751538	1.36649	1.41511	2.7816
Snhg8	0.0354539	0.751538	0.487512	8.44229	8.92981
Plekhf1	0.0354847	0.751538	1.27569	5.49771	6.7734
Socs7	0.0355613	0.751538	1.07931	2.77592	3.85523
Treh	0.0355971	0.751538	1.84335	0.648473	2.49182
Uchl4	0.0356002	0.751538	-1.68852	1.24436	-0.444166
Dkk3	0.0356145	0.751538	0.954067	4.92912	5.88319
Kdm6a	0.0356206	0.751538	0.522723	5.20656	5.72928
Gm15483	0.0356495	0.751538	-1.06516	3.52757	2.4624
Zfp40	0.0356525	0.751538	-1.81452	3.23074	1.41622
Tnrc18	0.0357302	0.751538	-1.1811	4.98702	3.80593
Sp4	0.0358032	0.751538	-1.15657	5.58351	4.42694
Btg1	0.0358034	0.751538	0.72459	6.84043	7.56502
Erp44	0.0358336	0.751538	0.590869	4.93919	5.53006
Hist1h1c	0.035854	0.751538	1.02393	9.16402	10.188
Rpgrip1	0.0358705	0.751538	-1.98117	2.88842	0.907249
Celf1	0.0358809	0.751538	-2.53913	3.77511	1.23598
Col12a1	0.0359396	0.751538	-1.79966	4.11318	2.31351
Dalrd3	0.0359709	0.751538	-0.564484	5.43188	4.8674
Gmfb	0.0359774	0.751538	-0.871517	5.9381	5.06658
Tsnaxip1	0.0359983	0.751538	0.964505	4.2072	5.1717
Igh-VJ558	0.0359991	0.751538	-1.20193	1.35547	0.153535
Ccnj	0.0360076	0.751538	-0.619529	3.8613	3.24177
Ptms	0.0360736	0.751538	0.506617	8.07069	8.57731
Vdr	0.0361503	0.751538	-1.19339	3.31163	2.11824
Hltf	0.0361678	0.751538	-2.42566	1.31555	-1.11011
Tardbp	0.036286	0.751538	-1.09142	6.17624	5.08482
Tfap2c	0.0363442	0.751538	1.16158	2.82454	3.98611
Tgfbr3	0.0363562	0.751538	0.884197	4.5075	5.39169
2700089E24Rik	0.0364364	0.751538	-0.587353	4.69148	4.10413
	0.0364513	0.751538	1.29097	3.07607	4.36704
Mgat2	0.0365175	0.751538	-0.629577	5.68757	5.05799
Helb	0.0366007	0.751538	1.0353	1.78907	2.82436
Ezh1	0.03663	0.751538	0.600315	5.53344	6.13375
Hnrnpa2b1	0.0366354	0.751538	-0.574414	6.79308	6.21866
Ids	0.0366583	0.751538	-0.859997	2.88706	2.02707
Ptrf	0.0367109	0.751538	-1.83787	2.18687	0.348999
Eed	0.0367159	0.751538	-0.513981	6.78807	6.27409
Zfx	0.036732	0.751538	-0.592855	4.1844	3.59155
Rbl2	0.0367471	0.751538	-0.511548	3.79043	3.27888
Slc6a9	0.036755	0.751538	0.758704	6.40877	7.16747
Zfp207	0.0367797	0.751538	-0.868707	4.97534	4.10663
Btg2	0.0368898	0.751538	1.06289	6.01294	7.07583
Iqcf3	0.036917	0.751538	1.85874	-1.9089	-0.0501516
Zfp207	0.036947	0.751538	-1.59372	3.07523	1.48151
2010106E10Rik	0.0369751	0.751538	-1.88241	2.44381	0.561391
Defa-rs10	0.0370284	0.751538	0.941758	3.82362	4.76538
Fst	0.0370292	0.751538	1.83824	2.11563	3.95387
Zfp106	0.0370435	0.751538	0.851741	4.60551	5.45725
Rbm39	0.0370811	0.751538	-1.60864	3.77936	2.17072
	0.0371575	0.751538	2.72926	2.46928	5.19854
Bmp15	0.0371774	0.751538	2.03618	1.28768	3.32385
Rfx1	0.0371964	0.751538	-2.3744	3.58556	1.21116
Sf3a3	0.0371966	0.751538	-0.75876	4.7444	3.98564
Nisch	0.0372409	0.751538	-0.827732	4.0705	3.24277
Serac1	0.0372487	0.751538	0.601923	3.40744	4.00936
Stk11	0.0372526	0.751538	1.54027	2.41575	3.95602
Gosr2	0.0372531	0.751538	-1.57416	4.22205	2.64788
Cfc1	0.0372691	0.751538	0.834176	4.52018	5.35435
Pecr	0.0372773	0.751538	-0.558685	5.47725	4.91857
	0.0373377	0.751538	2.39287	-0.661326	1.73155
Nr6a1	0.0373427	0.751538	1.00699	3.49326	4.50025
Kcnj6	0.0373443	0.751538	0.766759	1.18901	1.95577
Trib1	0.0373512	0.751538	-1.16078	3.52255	2.36177
C80425	0.0373668	0.751538	-1.78911	2.01493	0.225817
Nos1	0.037373	0.751538	-1.56435	3.71311	2.14876
Cp	0.0374307	0.751538	1.895	0.824596	2.71959
Mapk7	0.0374349	0.751538	-1.60176	5.75825	4.15649
Sntb2	0.0374596	0.751538	1.45737	2.89862	4.35599
Grin1	0.0374905	0.751538	0.603713	5.97604	6.57975
AW549877	0.0375061	0.751538	-0.64164	7.71009	7.06845
Igk-V1	0.0375356	0.751538	2.15059	0.391028	2.54162
Sf3b1	0.0375793	0.751538	-0.769739	5.00383	4.23409
Noc4l	0.0375995	0.751538	-1.25276	5.74402	4.49125
Esco1	0.0376153	0.751538	-0.533855	6.65476	6.12091
Cd37	0.0376361	0.751538	-1.20062	5.1545	3.95387
Gm19980	0.0377473	0.751538	0.830394	3.11485	3.94524
Gjd2	0.0377829	0.751538	-1.92196	3.45319	1.53123
Ltv1	0.0377861	0.751538	-0.688201	6.41037	5.72217
Cd28	0.0377986	0.751538	0.845669	2.53431	3.37998
Vmn1r-ps8	0.0378205	0.751538	-1.29875	4.81454	3.51579
Rufy3	0.0378239	0.751538	-0.68288	6.70973	6.02685
B3galt1	0.037964	0.751538	-0.605393	4.23114	3.62575
Cngb1	0.03797	0.751538	-1.70196	4.31984	2.61789
Baiap2	0.0379873	0.751538	1.41725	3.27945	4.6967
Cdyl	0.0379893	0.751538	-0.818281	4.86503	4.04674
Pigr	0.0379955	0.751538	0.624725	1.00172	1.62644
Bcl9l	0.0379991	0.751538	0.483084	5.9213	6.40439
Sema3e	0.0380422	0.751538	1.30729	1.08432	2.39162
Cmya5	0.0380474	0.751538	-0.824239	3.0829	2.25866
Slc52a3	0.0380678	0.751538	0.711476	6.4233	7.13478
Nova1	0.0380989	0.751538	-1.08968	1.13885	0.0491736
Helz2	0.0381041	0.751538	1.90573	2.40383	4.30956
Cbx5	0.0381578	0.751538	-0.512901	6.58601	6.07311
Hnf4g	0.0382262	0.751538	-2.25258	3.68863	1.43606
Stk19	0.0383121	0.751538	0.581795	5.27125	5.85305
Spag1	0.0383486	0.751538	-0.711129	4.42493	3.7138
Slc9a3r2	0.0383775	0.751538	0.835362	6.15263	6.98799
Cib1	0.0385359	0.751538	-0.792679	1.78921	0.996531
Krt7	0.0385384	0.751538	-1.2323	3.28923	2.05693
Tmem109	0.0385592	0.751538	1.27756	3.33098	4.60854
Hes5	0.0385739	0.751538	-1.41599	6.13104	4.71505
Rcor1	0.0385791	0.751538	-1.51029	5.71082	4.20053
	0.0386499	0.751538	2.66293	-0.940976	1.72195
Gna15	0.0386955	0.751538	-0.638696	4.78219	4.14349
Polb	0.0387712	0.751538	-0.499575	6.63173	6.13215
Zfp64	0.0387997	0.751538	0.919468	4.4831	5.40257
Nupl1	0.0388329	0.751538	-0.478306	6.56677	6.08847
Tor1b	0.0388351	0.751538	-1.79389	3.22446	1.43057
Asph	0.0388483	0.751538	-0.494649	5.43861	4.94396
Mansc1	0.0388667	0.751538	1.27687	2.64099	3.91785
Mtdh	0.0388793	0.751538	-0.511607	6.23703	5.72542
Gm3258	0.0390153	0.751538	0.47427	7.28695	7.76122
Banf1	0.0390643	0.751538	0.684509	5.88606	6.57057
Spats2l	0.039086	0.751538	-0.867593	5.79234	4.92475
Dhx36	0.0391092	0.751538	-0.655276	5.88693	5.23165
Cmtr1	0.0391256	0.751538	0.566883	6.15417	6.72106
Xirp1	0.0391606	0.751538	1.66441	0.411756	2.07616
Jun	0.0391637	0.751538	1.17061	6.8051	7.97571
Ogt	0.039182	0.751538	-0.674357	7.98713	7.31277
Calm4	0.0391914	0.751538	1.38369	2.62801	4.01169
Cml2	0.0392343	0.751538	-1.86305	2.37933	0.516276
Ubxn6	0.0392519	0.751538	0.607798	7.48512	8.09291
Ptpn21	0.0393903	0.751538	-1.50268	2.68575	1.18306
Sim2	0.0394026	0.751538	1.18219	2.73764	3.91983
Prr15	0.0394282	0.751538	-1.7481	2.14345	0.395356
Utf1	0.0394304	0.751538	1.39663	3.04871	4.44534
5031439G07Rik	0.0394515	0.751538	0.569131	6.59855	7.16769
	0.0394515	0.751538	-1.07226	4.49071	3.41846
Tada1	0.0394728	0.751538	-0.727239	7.39996	6.67272
Nfkbia	0.0395012	0.751538	0.748932	5.98618	6.73511
Actn4	0.0395389	0.751538	0.743526	8.50745	9.25098
Mecom	0.0395433	0.751538	0.843862	3.89967	4.74353
Plekho1	0.0395775	0.751538	-0.633589	5.71203	5.07844
Rai1	0.0396214	0.751538	-0.52644	2.57976	2.05332
D930048N14Rik	0.039622	0.751538	1.68272	0.418582	2.1013
Slc9a1	0.0396569	0.751538	-0.628148	6.50086	5.87271
Cdca3	0.0396899	0.751538	0.665218	4.40937	5.07459
Ddx46	0.0396912	0.751538	-0.650466	3.81897	3.16851
Zdhhc3	0.0397178	0.751538	-2.27476	5.8614	3.58664
Tmem38b	0.0397813	0.751538	0.809712	4.31442	5.12413
Igf1	0.0398012	0.751538	0.654749	4.65196	5.30671
Nsmf	0.0398129	0.751538	0.528432	7.86292	8.39135
Pcdhb1	0.0398697	0.751538	1.57158	1.87934	3.45092
Ift27	0.0398736	0.751538	0.537228	6.13866	6.67588
Anapc4	0.0398815	0.751538	-0.854115	5.33921	4.4851
Krt14	0.0398831	0.751538	1.68804	0.974838	2.66288
Ccer1	0.0399462	0.751538	-1.51448	3.43094	1.91646
Cep55	0.0400026	0.751538	-2.06848	2.09395	0.0254725
AA416453	0.0400699	0.751538	1.00625	2.27003	3.27628
Isl2	0.040138	0.751538	1.06154	5.35229	6.41382
Gm10340	0.0401381	0.751538	-0.890653	8.03588	7.14522
Nasp	0.040178	0.751538	-0.547461	6.35985	5.81239
Farp1	0.04027	0.751538	0.666778	7.45978	8.12656
Rbpms	0.0402855	0.751538	1.69113	1.47522	3.16635
Rpl39	0.0403034	0.751538	0.993628	5.72773	6.72136
Osbpl9	0.0403365	0.751538	-1.46596	3.15137	1.68541
Kel	0.0404043	0.751538	-1.45815	5.21118	3.75303
Saysd1	0.0404379	0.751538	0.501137	5.27803	5.77916
Kcnj6	0.0404709	0.751538	0.760647	2.42034	3.18098
Tnpo1	0.0405084	0.751538	0.672855	4.40738	5.08024
Fgd4	0.0406056	0.751538	0.745006	3.23353	3.97854
Zkscan14	0.0406642	0.751538	1.3107	3.02181	4.33251
Evpl	0.0407011	0.751538	1.1115	1.78589	2.89739
Hemgn	0.0407065	0.751538	-1.5116	5.93569	4.4241
Akna	0.0407589	0.751538	-1.47704	2.00171	0.524671
Hist2h2aa2	0.0407751	0.751538	1.18626	6.05664	7.2429
Suz12	0.0407993	0.751538	-1.98917	1.89302	-0.096155
Cox17	0.0407996	0.751538	0.830504	0.462614	1.29312
Scnn1a	0.0408543	0.751538	1.41561	3.12071	4.53632
Wdfy3	0.040863	0.751538	-0.676488	7.48752	6.81104
Figf	0.0408859	0.751538	0.720059	3.60744	4.3275
Baiap2	0.0409001	0.751538	-1.17336	3.96468	2.79132
Slc12a2	0.040903	0.751538	-0.775784	8.20238	7.4266
Alox12e	0.040914	0.751538	0.790703	3.82913	4.61983
Pip5k1b	0.0409353	0.751538	-0.782635	6.25543	5.4728
Gm9798	0.0409614	0.751538	1.41891	3.89166	5.31056
Tgoln1	0.0410077	0.751538	-0.630995	4.81352	4.18252
Dcpp1	0.0410321	0.751538	2.19424	0.687148	2.88139
Pdzd9	0.0410688	0.751538	-1.15192	3.78176	2.62984
Esco1	0.0411222	0.751538	-2.33392	4.23417	1.90024
Zfp689	0.041138	0.751538	-0.619638	4.84634	4.2267
S1pr5	0.0411699	0.751538	-0.80419	7.91855	7.11436
Phf7	0.0411715	0.751538	0.950881	3.78481	4.73569
Ccr2	0.0411913	0.751538	-0.813129	4.22162	3.40849
S100a1	0.0411989	0.751538	0.489309	9.93897	10.4283
Rps6kc1	0.0412113	0.751538	-1.44875	3.64127	2.19252
Akap9	0.0412292	0.751538	-1.76829	4.28702	2.51873
Zfp944	0.0412303	0.751538	-0.869717	3.18347	2.31375
Evc	0.0412369	0.751538	1.73281	1.25772	2.99054
Selenbp1	0.0413033	0.751674	0.498216	5.2952	5.79341
Tmem30b	0.0413106	0.751674	1.76896	1.97887	3.74783
Ddx3y	0.0413516	0.751817	-6.54295	7.77603	1.23308
Sgcb	0.0415341	0.754031	-0.606093	5.44323	4.83714
B4galt6	0.0415771	0.754031	1.14845	3.14112	4.28957
Kcnab3	0.0418167	0.754031	1.30564	3.2601	4.56574
Cyr61	0.0418425	0.754031	0.914393	3.61408	4.52847
Zfp37	0.0418546	0.754031	-0.525239	6.46143	5.93619
Abcc5	0.0419014	0.754031	-1.11006	5.65541	4.54535
Prl2b1	0.0419069	0.754031	2.31282	-0.600769	1.71205
Neurog3	0.0419337	0.754031	0.975081	2.79779	3.77287
Gcnt2	0.0419347	0.754031	0.898399	3.18491	4.08331
Ice1	0.0420396	0.754031	-0.59845	7.36925	6.7708
Elp2	0.0420495	0.754031	-0.6689	5.28759	4.61869
Akap7	0.0420591	0.754031	1.85301	2.69364	4.54665
Ltbp3	0.0420715	0.754031	0.679819	6.05194	6.73176
Ambn	0.0421053	0.754031	0.546369	3.08414	3.6305
Aff4	0.0421555	0.754031	0.607814	4.51588	5.1237
Med1	0.0421703	0.754031	-1.21145	2.61942	1.40796
Ak5	0.0421854	0.754031	0.618189	4.93451	5.5527
Abcb9	0.0421928	0.754031	-1.60911	1.55949	-0.0496206
Ttc16	0.0422255	0.754031	0.551451	4.41801	4.96947
Masp2	0.0423079	0.754031	2.37114	-0.201131	2.17001
Msr1	0.0423377	0.754031	1.84584	3.32332	5.16916
Star	0.0423608	0.754031	0.636521	4.92987	5.56639
N4bp3	0.0424146	0.754031	-1.01013	4.64473	3.6346
Zbtb16	0.0424681	0.754031	0.568988	4.42857	4.99756
C330027C09Rik	0.0425118	0.754031	-1.96437	3.95302	1.98865
Srsf6	0.0425273	0.754031	0.856171	6.9431	7.79927
Slc9a3r2	0.0425406	0.754031	0.671886	4.81368	5.48557
Cd2	0.0425619	0.754031	1.78569	0.249971	2.03566
Mrps14	0.0425876	0.754031	-0.468401	8.98555	8.51715
	0.0425975	0.754031	-0.993333	4.17824	3.18491
Herc4	0.0426204	0.754031	-0.621944	6.84826	6.22631
Pycard	0.0426851	0.754031	1.38057	1.22395	2.60452
Aplp2	0.0426865	0.754031	0.958501	9.76282	10.7213
Ifitm10	0.0427072	0.754031	0.685516	4.65501	5.34052
Ddx19b	0.0427226	0.754031	1.56437	1.3517	2.91607
Tnfaip8	0.0427428	0.754031	-0.630467	6.65771	6.02725
Fxyd2	0.0427556	0.754031	3.22069	0.220951	3.44164
Plcb4	0.0427837	0.754031	-1.26243	3.75117	2.48873
Cox6a2	0.0427846	0.754031	-0.812466	5.11436	4.30189
Klra3	0.0428921	0.754031	0.504083	4.6002	5.10429
Tgs1	0.0429047	0.754031	-0.684144	5.26968	4.58553
Sf3a2	0.0429169	0.754031	0.472116	5.30219	5.77431
Apoh	0.0429267	0.754031	0.936006	4.02926	4.96526
Pde3a	0.0429612	0.754031	-1.12065	1.36123	0.240578
Fank1	0.0430473	0.754031	-1.45517	5.59254	4.13737
Cabp2	0.0430823	0.754031	1.03501	0.893046	1.92806
Mettl21a	0.0430903	0.754031	0.701183	6.79449	7.49567
Satb2	0.0430923	0.754031	1.72865	1.0903	2.81895
Dguok	0.0431386	0.754031	-0.730312	5.72714	4.99682
Tmem259	0.0431601	0.754031	0.501982	7.9851	8.48708
Armcx4	0.0431899	0.754031	-0.650199	6.34385	5.69366
Col5a3	0.0432516	0.754031	0.985743	5.09418	6.07992
Maf1	0.0432741	0.754031	-1.73141	3.59939	1.86798
Klk7	0.0432922	0.754031	1.6245	0.642586	2.26709
Uhrf1	0.0433194	0.754031	-1.34989	4.23331	2.88342
Dscam	0.0433343	0.754031	-0.679769	5.6188	4.93904
AA517650	0.0434478	0.754042	-2.25751	4.87988	2.62237
Ptpn2	0.0435404	0.754042	-2.33286	3.05256	0.7197
Il4ra	0.0435988	0.754042	-1.67943	4.25261	2.57319
Hrh3	0.0436099	0.754042	1.09923	4.15302	5.25225
D2Ertd63e	0.043612	0.754042	-1.17837	2.17594	0.997572
Mcpt8	0.0436364	0.754042	-0.946979	3.2879	2.34092
Lhb	0.0436565	0.754042	-0.98342	4.64327	3.65985
Tbrg1	0.0436781	0.754042	0.508581	7.15592	7.6645
Eea1	0.0437232	0.754042	-0.761612	5.25905	4.49744
	0.0437509	0.754042	-1.80816	1.4395	-0.368663
Camk2d	0.0437607	0.754042	-0.682107	4.18296	3.50086
Rpl22	0.0437786	0.754042	0.657736	8.89625	9.55399
Ecsit	0.0437822	0.754042	0.59748	6.14036	6.73784
	0.0438268	0.754042	1.54595	2.66876	4.2147
Smad5	0.0438335	0.754042	1.87689	2.07079	3.94768
Lhx9	0.0439146	0.754077	0.611683	3.62685	4.23853
Mllt6	0.0439215	0.754077	0.524769	4.6322	5.15697
Gm10052	0.0439475	0.754077	0.515098	6.9701	7.4852
1700088E04Rik	0.0439974	0.754077	-0.729673	5.28119	4.55151
Zwint	0.0440351	0.754077	-0.752938	5.16375	4.41081
Gstm1	0.0440468	0.754077	0.548204	5.45153	5.99973
Dram2	0.0441014	0.754077	-0.544948	7.67972	7.13477
Olfr140	0.0441014	0.754077	0.711582	4.06211	4.77369
Gm13363	0.0441742	0.754616	-0.789981	5.7067	4.91672
Csdc2	0.0441994	0.754616	0.561407	8.25818	8.81958
Coro1a	0.0442738	0.754648	-2.20852	2.21227	0.00375309
Pgk2	0.0442837	0.754648	-2.99809	2.73825	-0.259836
Synj2bp	0.0443355	0.754648	-0.522992	6.75525	6.23226
Usp9x	0.0443702	0.754648	-0.621991	5.39207	4.77008
Klf9	0.0444033	0.754648	0.669348	10.3063	10.9756
Cd48	0.0444356	0.754648	-1.0754	3.96929	2.89389
	0.0444777	0.754648	1.81351	-0.122027	1.69148
Foxq1	0.0444978	0.754648	0.635324	4.54189	5.17721
Cmtm2a	0.0445303	0.754648	-2.08534	0.392951	-1.69239
Pcmt1	0.0445531	0.754648	-0.480993	7.54956	7.06856
Pcid2	0.0446131	0.754648	-0.556885	6.12148	5.56459
Nmur1	0.044621	0.754648	0.500538	4.16541	4.66594
Tbxa2r	0.0446604	0.754648	0.810079	5.14666	5.95674
1110008P14Rik	0.0446834	0.754648	0.584731	5.57431	6.15904
Rilpl2	0.0447343	0.754648	0.652106	7.21648	7.86858
Tnfsf4	0.0447857	0.754648	1.72757	2.1014	3.82897
Tfip11	0.0448108	0.754648	0.539827	5.03339	5.57322
Vmn2r88	0.0448429	0.754648	-2.29245	2.12316	-0.16929
Setd4	0.0448594	0.754648	1.31869	1.98145	3.30014
Dok1	0.0448665	0.754648	0.615116	4.74844	5.36356
Isoc2b	0.0449651	0.754681	-1.81866	3.52342	1.70476
Gp1bb	0.0449842	0.754681	0.595774	7.58334	8.17912
Dctn1	0.0449972	0.754681	0.622208	6.38599	7.0082
Txn1	0.0450576	0.754681	2.13045	4.93194	7.06238
Usf2	0.0450922	0.754681	0.810075	6.55828	7.36836
Selm	0.0451749	0.754681	0.510205	7.01824	7.52844
Slc5a5	0.0451978	0.754681	1.30585	3.49449	4.80035
Phkb	0.0452322	0.754681	-0.484484	7.80585	7.32137
Cct8	0.045349	0.754681	-1.3458	0.6651	-0.680701
Kcnk1	0.0453638	0.754681	0.662777	4.93328	5.59605
Mkks	0.0453639	0.754681	-1.38599	4.97551	3.58951
Ccr3	0.0453933	0.754681	1.48005	0.382643	1.86269
Trdn	0.0453973	0.754681	1.04135	-0.224922	0.816428
Fbl	0.0454152	0.754681	-0.459528	8.13601	7.67648
Nup35	0.0454844	0.754681	-0.564831	6.4099	5.84507
Tap2	0.045486	0.754681	0.602683	4.86783	5.47052
Taf1d	0.0455466	0.754681	-1.15643	4.99567	3.83924
Inhbc	0.0456066	0.754681	-1.34305	4.0192	2.67614
Brca1	0.0456544	0.754681	1.14296	2.06843	3.21139
Atp11a	0.0456615	0.754681	-0.831215	6.88267	6.05146
Rbm12	0.0456694	0.754681	-1.68754	3.26628	1.57874
Rnf146	0.0457075	0.754681	0.587935	4.99887	5.58681
Arid1a	0.045728	0.754681	-0.451365	8.12804	7.67668
Tmem214	0.0457654	0.754681	0.600529	6.37008	6.9706
Slc2a1	0.0457695	0.754681	0.692028	7.19231	7.88434
Nfia	0.0457834	0.754681	2.06169	1.97941	4.0411
Sprr2a1	0.045814	0.754681	0.541672	5.29703	5.83871
Cx3cr1	0.0458334	0.754681	-1.32365	4.86037	3.53672
Prss16	0.0458723	0.754681	0.490582	3.7901	4.28068
Hnrnpc	0.0458819	0.754681	-0.473589	11.0433	10.5697
Ddb2	0.0459205	0.754681	-0.861334	4.5415	3.68017
Slc22a12	0.0459328	0.754681	0.664908	4.87502	5.53993
Gabre	0.045998	0.754683	1.27374	2.57291	3.84666
[truncated: 97 more rows]

## Sheet: EMEXP2428_SMAvsCtrl
GeneID	pvalue	padj	logfc	meanc	meanSMA
[truncated: 247 more rows]

[truncated: 3 more sheets: GSE154106_SMAvsCtrl, GSE102204, GSE56284]
